# Supplementary material for: Eumalacostracan phylogeny and total evidence: limitations of the usual suspects
Source: BMC Evol Biol. 2009 Jan 27;9:21. doi: 10.1186/1471-2148-9-21 (PMC2640363; doi:10.1186/1471-2148-9-21)
Supplement: Additional File 2 — Morphological character data. Newly synthesized data set incorporating morphological data sets from Poore (2005) [3], Richter & Scholtz (2001) [4], Wills (1998) [7], Pires (1987) [8], Wills (1997) [9] and Schram (1998) [16]. [file 1471-2148-9-21-S2.nex]

#NEXUS 
[MacClade 4.08 registered to Ronald Jenner, University of Bath]


BEGIN MacCladeStart;
	Extended;
END;


BEGIN DATA;
	DIMENSIONS  NTAX=24 NCHAR=177;
	FORMAT SYMBOLS= " 0 1 2 3 4 5" MISSING=? GAP=- ;
MATRIX
[                            10        20        30        40        50        60        70        80        90        100       110       120       130       140       150       160       170     ]
[                            .         .         .         .         .         .         .         .         .         .         .         .         .         .         .         .         .       ]

Stomatopoda         10101001102010111100-00011111000020-30?20010001000101100-1110--2100010-21000010-21000010-2100000--00?00(01)--010?00001101102110301000111101110001100010-1101001111101000000-0-000111
Bathynellacea       0-000--0000000010-1-----???0?21101(01)12002110-0?100?000200-111100(12)10001101100001101100001101100000--00000011000?0000---0201101002011?0?1???????101150--0??1?000111000???0?-????????
Anaspidacea         0-000--11010010111010101110110001111300200100?100?001200-110100320001403200001403200001403200000--00100000000000003100101110(01)0100010011100-0011004111021100202-10002000001000001?
Euphausiacea        101010040010100111010111101110001110310200100110000012010100200310101203100001203100001203100001--0000001100000000110010211100100011111111?00111131110211000110200020000-0-0101(01)?
Amphionidacea       10101?14001000011100-00????1?000?1101?00?21-0?100?00020101?121031010110000001110100001110200001---00000000011000001100101110101000?0?????????1111????0??1?001110050?????-????????
Dendrobranchiata    10100104101110111100-0011111100011103101001000100010120111000--220101402101111403100111203100110--0001001110000000110010111030100011111111000111111100211002010200022-00-0-?00(01)13
Procaridea          1000100411110011110????111111000?110310200100?100010120111003110101?1403100001403100001403100010--0000000000000000311010111020100011?111110001111?????211?001111020?000?-???10010
Caridea             10001004111000111100-001111110001110310(02)001001000000120111001110101010-31000011011000010-300001---00010000000000001110101110301000111111110001111111002111001111020(01)0000-10010010
Euzygida            1000100410110011110?????????1000?110310200100?000010120111001001101011031011110-31001110-3100110--00010000100000001110101110201100111111110??11?1????121110001110201????-???100??
Reptantia           10101004111100111100-0011(01)(01)1100011103102020-00000010120111002100101013031011012031011010-3101100--000100--100100001110101110301100111111110001111211012111021111020(01)0000-1000(01)11(02)
Mysida              1011110300110011110111110010100011103102001011101?00(01)20101001003111014030(01)00014030(01)00014030(01)000-001110000000010(01)(01)(01)1100102110(12)010001111111120111103111121100002-104001101011100012
Lophogastrida       1011100110110011110111110010100001103102001011101?0012010110100311-014031100014031100014031100010011100000000101113300102110101000101111111??11102111121100002-1040?110??????????
Mictacea            1100110100100001010-----0????101?1113??2011111100?000200-1100--30---120301000120301000120301000-1?21001000011101111100112110101000?0?????????111040--???110002-?14????1??????????
Bochusacea          11001?0100(01)00(01)010-1-----0????(12)01?11130?211111?100?000200-1100--30---1203000001(23)0301000130(23)01000-1?2100100000110011(01)(01)001121101010001??????????11?0???????1?0002-?14???????????????
Isopoda             0-000--100(01)0000110110110000003-10(01)113(01)02001011100?000200-0100--3120010-30100010-30100010-301000-01210001--011011112101(01)1011010(23)201000101114111110310-100100002-114121111111100002
Amphipoda           0-000--100(01)0000110(01)102100000010000--310(01)001011100?00(01)200-0000--20---10-30000010?31(01)00010-3110001102(01)0001--011010(01)1330021021010100010010111301112020--100100002-1(01)4122-01011000002
Thermosbaenacea     1110110100000(01)010-0-----???0?1000(01)1-3?02011111100?00121101001000111010-300000120300000120300000---2100000000000000100010211010201010011010411101140--0011?0002-?(01)30100012110?????
Cumacea             11001103100000111(12)1?????0000010100--3000?01111100?10120100101003111110-300000140301000140301000-112100000000100011120020211030(12)00(01)000111114??111140--1?01?0002-114101111111000002
Tanaidacea          110011020000001112(01)10?100000010101(01)1300(02)001111100?00(01)200-0110--2111112030000010-30(01)00010-30(01)000-112(01)000000000000(01)(01)110020211010(12)20100011111411101030--100100002-11411111110-10000?
Spelaeogriphacea    1110110100(01)(01)00010-(01)-----0??0?000?(01)1(01)3?02011111100?00(01)210-0?00--311(01)1120301000120301000120301000-1?2100(01)(01)1(01)0(01)(01)00111110010211010(12)00000?1???14??111030--?10110002-?14???????????????
Leptostraca         10100110102010001100-0000001021110--3102011000000?01120101101(01)0210001112100001112100001112100000--2??000010100000012000--00101000100?00000-00100000--100100012-101000000010011010
Brachypoda          0-001--0110000101-0-----000003-0?30-0010--1-0001010120020210210410000204100000204100000204100000--2200000000000000---0---001020-10?0?00000-??00??????000??0?0001010?????-???000?3
Anostraca           0-000--000-10101110?????101103-1?0--001(01)--1-0001010003-0-110110020000110200000110200000110200000--2200001100000000---0---001020-1000?00000-??000000--0000?1?000(12)0002100?-???11000
Notostraca          10?0000000000010100?????100103-1?0--0010--1-0000000003-0-110110010100110100000110100000110100000--2200001100010000---0---00102001000?00000-??011000--0000?1?000?000?????-???11000
;
END;


BEGIN ASSUMPTIONS;
	OPTIONS  DEFTYPE=unord PolyTcount=MINSTEPS ;
	TYPESET * UNTITLED  = unord: 11 18 22 42 66 99-100 119 139 144 156 158 160 162 164-165 177, ord: 1-10 12-17 19-21 23-41 43-65 67-98 101-118 120-138 140-143 145-155 157 159 161 163 166-176;
	WTSET * UNTITLED  = 1.00: 1-29 31-33 35-36 38-39 41-52 55 57 59-60 62-63 66-69 71 74-78 80 83-87 89 92-114 117-120 122-145 147-177, 0.33: 30 34 37 54 61 115-116, 0.50: 40 53 56 58 65 73 82 91 121, 0.25: 64 70 72 79 81 88 90, 0.20: 146;
END;


BEGIN PAUP;


    delete/only;
    outgroup Brachypoda Anostraca Notostraca/only;
    assume ancstates=standard;
END;


BEGIN TREES; 

	TRANSLATE
		1	Stomatopoda,
		2	Bathynellacea,
		3	Anaspidacea,
		4	Euphausiacea,
		5	Amphionidacea,
		6	Dendrobranchiata,
		7	Procaridea,
		8	Caridea,
		9	Euzygida,
		10	Reptantia,
		11	Mysida,
		12	Lophogastrida,
		13	Mictacea,
		14	Bochusacea,
		15	Isopoda,
		16	Amphipoda,
		17	Thermosbaenacea,
		18	Cumacea,
		19	Tanaidacea,
		20	Spelaeogriphacea,
		21	Leptostraca,
		22	Brachypoda,
		23	Anostraca,
		24	Notostraca
	;
	TREE stored_1 =  [&R] (((23,24),22),(11,21,((((4,1),(((((6,9),10),8),7),5)),3),(((15,(18,19)),(((2,16),20),12)),17,(14,13)))));
	TREE  * UNTITLED =  [&R] (((23,24),22),(11,21,((((4,1),(((((6,9),10),8),7),5)),3),(((15,(18,19)),(((2,16),20),12)),17,(14,13)))));

END;


BEGIN MacClade;
	Version 4.0  87;
	LastModified -986737349;
	FileSettings editor  '1' '1' '1' '1';
	Singles 010;
	Editor 00011001111111100100010010 '0' '24' Geneva '9' '100' '1' all;
	EditorPosition  '46' '6' '691' '963';
	TreeWindowPosition  '46' '6' '703' '974';
	ListWindow Characters closed Geneva '9' '50' '10' '273' '359' 000;
	ListWindow Taxa closed Geneva '9' '50' '10' '273' '278' 100000000;
	ListWindow Trees closed Geneva '9' '50' '25' '129' '379' ;
	ListWindow TypeSets closed Geneva '9' '50' '10' '276' '490' ;
	ListWindow WtSets closed Geneva '9' '50' '10' '276' '490' ;
	ListWindow ExSets closed Geneva '9' '50' '10' '276' '490' ;
	ListWindow CharSets closed Geneva '9' '50' '10' '276' '490' ;
	ListWindow TaxSets closed Geneva '9' '50' '10' '276' '490' ;
	ListWindow CharPartitions closed Geneva '9' '50' '10' '276' '490' ;
	ListWindow CharPartNames closed Geneva '9' '50' '10' '276' '490' ;
	ListWindow WtSets closed Geneva '9' '50' '10' '276' '490' ;
	ChartWindowPosition  '52' '30' '686' '964';
	StateNamesSymbols closed Geneva '9' '10' '50' '30' '148' '220';
	WindowOrder  Data;
	OtherSymbols &/ 00 ?-;
	Correlation  '0' '0' '1000' '0' '0' 10011010;
	Salmo 00000001;
	EditorFile  '2';
	ExportHTML _ MOSS  '100' 110000;
	PrettyPrint 10;
	EditorToolsPosition  '579' '46' '115' '165';
	TreeToolsPosition  '584' '9' '126' '138';
	TreeWindowProgram 10;
	TreeWindow 0000;
	Continuous  '0' '3' 1;
	Calculations 0000001;
	SummaryMode  '0' '0' 0;
	Charts  Geneva '9' (normal) 0010;
	NexusOptions  '0' '0' '50' 001011001;
	TipLabel  '1';
	TreeFont  Geneva '9' (normal);
	TreeShape  1.0 1.0 0100;
	TraceLabels 0101;
	ChartColors  '0' '0' '65535' '9' '0' 1;
	ChartBiggestSpot 1;
	ChartPercent 10;
	ChartBarWidth  '10' 1;
	ChartVerticalAxis 10101;
	ChartMinMax  '0';
	TraceAllChangesDisplay  '1' 1;
	BarsOnBranchesDisplay  '0' '0' '60000' '10000' '10000' '10000' '10000' '60000' '65000' '65000' '65000' '6' '1' 0000101;
	ContinuousBranchLabels 0;
	AllStatesBranchLabels 1;
	IndexNotation  '2' 1;
	PrintTree  10.00 '2' '2' '2' '2' '2' '2' '2' '2' '2' '2' '2' Geneva '9' (normal) Geneva '10' (normal) Geneva '9' (normal) Geneva '9' (normal) Geneva '9' (bold ) Geneva '9' (normal) Geneva '9' (normal) '0' '0' '0' '0' '0' '0' '0' '0' '0' '0' '0' '0' '0' '0' '0' '0' '0' '0' '0' '0' '0' '0' '0' '0' '0' '0' '0' '0' '0' '0' '1' '1' '1' '1' '0' '0' '-39' '4' '-40' '0' '1' '2' '1' '8' '0' '0' '0' '2' 1000111000000000000100000111000;
	MatchChar 00 .;
	EntryInterpretation 01;
	ColorOptions 00;
	TreeTools  '0' '5' '4' '0' '10' '4' '0' 00100111111101110;
	EditorTools  '0' '0' '0' '1000' '0' '0' '6' '3' '1' 100010101110011;
	PairAlign  '2' '2' '3' '2' '1' '1' '2' '1' '3' 1010;
	BothTools  '1';
END;
