# Supplementary material for: Eumalacostracan phylogeny and total evidence: limitations of the usual suspects
Source: BMC Evol Biol. 2009 Jan 27;9:21. doi: 10.1186/1471-2148-9-21 (PMC2640363; doi:10.1186/1471-2148-9-21)
Supplement: Additional File 3 — 18S data set used in analyses of Eumalacostraca. Nexus file of Meland & Willassen (2007) [6] 18S rRNA data. [file 1471-2148-9-21-S3.nex]

#NEXUS 
[MacClade 4.08 registered to Ronald Jenner, University of Bath]


BEGIN DATA;
	DIMENSIONS  NTAX=52 NCHAR=3249;
	FORMAT DATATYPE=DNA  MISSING=? GAP=- ;
MATRIX
[                                         10        20        30        40        50        60        70        80        90        100       110       120       130       140       150       160       170       180       190       200       210       220       230       240       250       260       270       280       290       300       310       320       330       340       350       360       370       380       390       400       410       420       430       440       450       460       470       480       490       500       510       520       530       540       550       560       570       580       590       600       610       620       630       640       650       660       670       680       690       700       710       720       730       740       750       760       770       780       790       800       810       820       830       840       850       860       870       880       890       900       910       920       930       940       950       960       970       980       990       1000      1010      1020      1030      1040      1050      1060      1070      1080      1090      1100      1110      1120      1130      1140      1150      1160      1170      1180      1190      1200      1210      1220      1230      1240      1250      1260      1270      1280      1290      1300      1310      1320      1330      1340      1350      1360      1370      1380      1390      1400      1410      1420      1430      1440      1450      1460      1470      1480      1490      1500      1510      1520      1530      1540      1550      1560      1570      1580      1590      1600      1610      1620      1630      1640      1650      1660      1670      1680      1690      1700      1710      1720      1730      1740      1750      1760      1770      1780      1790      1800      1810      1820      1830      1840      1850      1860      1870      1880      1890      1900      1910      1920      1930      1940      1950      1960      1970      1980      1990      2000      2010      2020      2030      2040      2050      2060      2070      2080      2090      2100      2110      2120      2130      2140      2150      2160      2170      2180      2190      2200      2210      2220      2230      2240      2250      2260      2270      2280      2290      2300      2310      2320      2330      2340      2350      2360      2370      2380      2390      2400      2410      2420      2430      2440      2450      2460      2470      2480      2490      2500      2510      2520      2530      2540      2550      2560      2570      2580      2590      2600      2610      2620      2630      2640      2650      2660      2670      2680      2690      2700      2710      2720      2730      2740      2750      2760      2770      2780      2790      2800      2810      2820      2830      2840      2850      2860      2870      2880      2890      2900      2910      2920      2930      2940      2950      2960      2970      2980      2990      3000      3010      3020      3030      3040      3050      3060      3070      3080      3090      3100      3110      3120      3130      3140      3150      3160      3170      3180      3190      3200      3210      3220      3230      3240      ]
[                                         .         .         .         .         .         .         .         .         .         .         .         .         .         .         .         .         .         .         .         .         .         .         .         .         .         .         .         .         .         .         .         .         .         .         .         .         .         .         .         .         .         .         .         .         .         .         .         .         .         .         .         .         .         .         .         .         .         .         .         .         .         .         .         .         .         .         .         .         .         .         .         .         .         .         .         .         .         .         .         .         .         .         .         .         .         .         .         .         .         .         .         .         .         .         .         .         .         .         .         .         .         .         .         .         .         .         .         .         .         .         .         .         .         .         .         .         .         .         .         .         .         .         .         .         .         .         .         .         .         .         .         .         .         .         .         .         .         .         .         .         .         .         .         .         .         .         .         .         .         .         .         .         .         .         .         .         .         .         .         .         .         .         .         .         .         .         .         .         .         .         .         .         .         .         .         .         .         .         .         .         .         .         .         .         .         .         .         .         .         .         .         .         .         .         .         .         .         .         .         .         .         .         .         .         .         .         .         .         .         .         .         .         .         .         .         .         .         .         .         .         .         .         .         .         .         .         .         .         .         .         .         .         .         .         .         .         .         .         .         .         .         .         .         .         .         .         .         .         .         .         .         .         .         .         .         .         .         .         .         .         .         .         .         .         .         .         .         .         .         .         .         .         .         .         .         .         .         .         .         .         .         .         .         .         .         .         .         .         .         .         .         .         .         .         .         .         .         .         .         .         .         .         .         .         .         .         .         .         .         .         .         .         .         .         .         .         .         .         .         .         .         .         .         .         ]

Nebalia_sp                       TCCGCAGGTTCACCTACGGAAACCTTGTTACGACTTTTACTTCCTCTAAATGATCAAGTTTGGACATCTTCCCGGTTGCCCGAGGTA-----------------------------------------------ATAAAACCAAGAGCACCAGTCCAAAGCCCTCACTAAATCATTCAATCGGTAGTAGCGACGGGCGGTGTGTACAAAGGGCAGGGACGTAATCAACGCAAGCTG-ATGA-CTTGCGCTTACTGGGAATTCCTCGTTCATGGGGAAAAATTTCAAGCCCCAATCCCTATCAC----------------------------------------------------------GAAGGGGTTTCAACGGGTTACCCG-CTCTTCTCAGAGAGGG-----AAAA---------CACGCTGATCCCTTCAGTGTAGCGCGCGTGCGGCCCAGGACATCTAAGGGCATCACAGACCTGTTATTGCTC--AATTTCGTGCGAG--TA-GAG-------TTC---GCTTATCCCTCTAAGAAGAATGTTCGACGGG-------------------------------------------CTGCGA-------------------------------------------------------------------------------------------------------------------------------------------------------------------------------------------------------AGAACCCGTCGACTAGTTAGTAGGCTAGAGTCTCGTTCGTT----ATCGGAATTAACCTGACAAATCGCTCCACCAACTAAGAACGGCCATGCACCACCACCCACCGAATCAAGAAAGAGCTCTCAATCTGTCAATCCTTCCAG-TGTCCGGGCCTGGTGAGGTTCCCCGTGTTGAGTCAAATTAAGCCGGAGGCTCCACTCCTGGTGG?GCCCTTCCGTCAATTCCTTTAAGTTTCAGCTTTGGAACCATACTTCCCCCGGAACCCAAAGACTTT-GGTTTCCC------GGAAGCTGCCCGCAGAGTC-ATTGAA------------------------------------------ATAACTTC-TGC-GGATCGCTAGTTGGCATCGTTTAAGGTTAGAACTAGGGCGGTATCTGATCGCCTTCGAACCTCTAACTTTCGTTCTTGATTAATGAAAACATTCTTGGCAAATGCCTTCGCTGTGGTTCGTCTTGCGACGGTCCAAGAATTTCACCTCTAGCGTCGCAATACGAATGCCCCCGT-CTGTCCCGATTT-ATCATTACCTCG-GGTTC---------------------CGGAAACCAACAAAAT-------------------------------------------AGAACC-GAGGTCCTATTTC--ATCATTCCATGCACA-ACTA--TTCA---------------------------------------------------------GGCGTACA-----------GCCTGCTTTGAGCACTCTAATTTTTTCAAAGTAAACG-TGCCGACCACCCGGG-----------------------------------------------------------------------------ACACTCGATGTAGAGCACCCCGAGCAGAACGG--------------------------------------------------------------------------------------------------------------------------------------------------------------------------------------------------------------------------------CGGACTGTTCAG-------------------------------------------------------------------AGCCA-------------------GA-------------------------------------------------------ATTAACTCCGGGCGGAGAAA-------------------------------------------------------------------------------------------CACTGGTCTGGAACT------------------------------------------------------------------------------------------------------------------------------------------------------------------------------------GAGA-TCCAACTACGAGCTTTTTAACCGCAGCAACTTTAATATACGCTATTGGAGCTGGAATTACCGCGGCTGCTG?CACCAGACTTGCCCTCCAATTGATCCTC-GTTAAGGGATTTATAAT-GTACTCATTCCGATTGCGA--GG-CCTCGGATGAGT--CCCGCATCGTTATTTTTCGTCGCTACCTCCCT------GGACTAGGAGTGGGTAATTTGCGCGCCTGCTGCCTTCCTTGGATGTGATGGCCG-TCTCTCAGGCCCTCTCTCCGGAATCGAACCCTGATTCCCCGTTACCCGTTATA-GCCATT-GTAGGCGCATAACCTACAATCGAGAGCTGATAAGGCAGACACTTGAAAG-ATGCGG-CGACGGTACT---------AGGACCAT---TCGCTCGGC---ACAAGGTTATCCAGAG-TC-ACCAAATGAAC---------------------------------GGGACGAAA------------------CCCGAT-TGGTTTTA---AAACTAATAACTGCGCCCTTCCCTTGC------------------------------------------------GG-TTAGGGCTT-GAAT--GCATGTATTAGCTCTAGAATTACCACAGTTATCCAAGTAGGAT---------------TGGCAATATCTTGT-GAACCATAACTGATTTAATGAGCCATTCGCGGT-TTCACCTTAGT------GTGGTATGTACTTAGACATGCATGGCTTAATCCTTGAGACAAGCATATGACTACTGGCAGGATCAA   [1792]
Gonodactylus_sp                  TCCGCAGGTTCACCTACGGAAACCTTGTTACGACTTTTACTTCCTCTAAATGATCAAGTTTGGACATCTTTCCGGCAGCCCGGGGTG----------------------ACTCGAGAG-------------------CCACCAGGGGCGCCAGTCCGAAGGCCTCACTAAATCATTCAATCGGTAGTAGCGACGGGCGGTGTGTACAAAGGGCAGGGACGTAATCAACGCAAGCTG-ATGA-CTTGCGCTTACTGGGAATTCCTCGTTCATGGGGAACAATTTCAAGCCCCAATCCCTATCAC----------------------------------------------------------GAAGGGGTTTCAACGGGTTACCCG-CTCCTCTCGGAGAGGG-----AGGA---------CACGCTGATCCCTTCAGTGTAGCGCGCGTGCGGCCCAGAACATCTAAGGGCATCACAGACCTGTTATTGCTC--AATCTCGTGCGGC--TA-GAC-------GCC---GCTTATCCCTCTAAGAAGGTGCGACGGACAC--------------------------------------ATATGGTAT---------------------------------------------------------------------------------------------------------------------------------------------------------------------------------------------------------GAGATCCGTCGACTAGTTAGCAGGCTAGAGTCTCGTTCGTT----ATCGGAATTAACCAGACAAATCGCTCCACCAACTAAGAACGGCCATGCACCACCACCCACCGAATCAAGAAAGAGCTCTCAATCTGTCAATCCTTCCGG-TGTCCGGGCCTGGTGAGGTTCCCCGTGTTGAGTCAAATTAAGCCGCAGGCTCCACTCCTGGTGGTGCCCTTCCGTCAATTCCTTTAAGTTTCAGCTTTGCAACCATACTTCCCCCGGAACTCAAAGACTTT-GGTTTCCC------GGAAGCTGCCCGCCGAGTC-ATGGGA------------------------------------------ATAACGCC-GGC-GGATCGCTAGTCAGCATCGTTTATGGTTAGAACTAGGGCGGTATCTGATCGCCTTCGAACCTCTAACTTTCGTTCTTGATTAATGAGAGCATGCTTGGCAAATGCTTTCGCAGTAGTTCGTCTTGCGACGATCCAAGAATTTCACCTCTAACGTCGCAATACGAATGCCCCCGT-CTGTCCCTATTA-TTCATTACCTCG-AGTTC---------------------CGAAAACCAACAAAAT-------------------------------------------AGAACC-GAGGTCCTATTCC--ATTATTCCATGCACG-AATA--TTCA---------------------------------------------------------GGCGGCTGG----------GCCTGCTTTGAGCACTCTAATTTTTTCAAAGTAAACG-TGCCGGCCACTCGGG-----------------------------------------------------------------------------ACACTCGATGAAGAGCACCCCGCGCGAGCCGAC-------------------------------------------------------------------------------------------------------------------------------------------------------------------------------------------------------------------------------GGGCTG---------------------------------------------------------------------TTCGGA------------------AGCCGACAGTA-----------------------------------------------------GACACCGGGCGAC-----------------------------------------GAACCGT--------CGG------------------------------------------TCCGGAACT------------------------------------------------------------------------------------------------------------------------------------------------------------------------------------GAGA-TCCAACTACGAGCTTTTTAACCGCAACAACTTTAATATACGCTATTGGAGCTGGAATTACCGCGGCTGCTGGCACCAGACTTGCCCTCCAATAGATCCTC-GTTAAAGGATTTAAAGT-GTACTCATTCCGATTGCGA--GG-CCTCGGAAGAGT--CTCGCATCGTTATTTTTCGTCACTACCTCCCC------GAGCTGGGAGTGGGTAATTTGCGTGCCTGCTGCCTTCCTTAGATGTGGTAGCCG-TTTCTCAGGCTCCCTCTCCGGAATCGAACCCTGATTCCCCGTTACCCGTTATA-GCCATT-GTAGGCGCATAGCCTACAATCGAAAGCTGATAAGGCAGACACTTGAAAG-ATGCGG-CGCCGGCGCG---------AAGGCCGT---GCGCTCAGC---CCAAAGTTATTCAGAT-TC-ACCAAGTGTGAC--------------------------------GGACCGAGG------------------CCCGAT-TGGTTTT----GATCTAATAAAAGCGCTCTTCCCTTGC------------------------------------------------GG-TCGGAGCTT-GAGT--GCATGTATTAGCTCTAGAATTACCACAGTTATCCAGGTAGG-TG---------------GGTAAGATCCAAT-GAACCACAACTGATTTAATGAGCCATTCGCGGT-TTCGCCTTAGA------TCGGCCTGTACTTAGACATGCATGGCTTAATCTTTGAGACAAGCATATGACTACTGGCAGGATCAA   [1803]
Squilla_empusa                   TCCGCAGGTTCACCTACGGAAACCTTGTTACGACTTTTACTTCCTCTAAATGATCAAGTTTGGACATCTTTCCGGCAGCCCGGGGTG--------------------ACCCGTGAG---------------------CCACCAGGGGCGCCAGTCCGAAGGCCTCACTAAATCATTCAATCGGTAGTAGCGACGGGCGGTGTGTACAAAGGGCAGGGACGTAATCAACGCAAGCTG-ATGA-CTTGCGCTTACTGGGAATTCCTCGTTCATGGGGAACAATTTCAAGCCCCAATCCCTATCAC----------------------------------------------------------GAAGGGGTTTCAACGGGTTACCCG-CTCCTCTCGGAGAGGG-----AGGA---------CACGCTGATCCCTTCAGTGTAGCGCGCGTGCGGCCCAGAACATCTAAGGGCATCACAGACCTGTTATTGCTC--AATCTCGTGCGGC--TA-GAC-------GCC---GCTTATCCCTCTAAGAAGGTGCGACGGAC-------------------------------------------------------------------------------------ACATATGGTA-------------------------T---------------------------------------------------------------------------------------------------------------------------------GAGATCCGTCGACTAGTTAGCAGGCTAGAGTCTCGTTCGTT----ATCGGAATTAACCAGACAAATCGCTCCACCAACTAAGAACGGCCATGCACCACCACCCACCGAATCAAGAAAGAGCTCTCAATCTGTCAATCCTTCCGG-TGTCCGGGCCTGGTGAGGTTCCCCGTGTTGAGTCAAATTAAGCCGCAGGCTCCACTCCTGGTGGTGCCCTTCCGTCAATTCCTTTAAGTTTCAGCTTTGCAACCATACTTCCCCCGGAACTCAAAGACTTT-GGTTTCCC------GGAAGCTGCCCGCCGAGTC-ATGGGA------------------------------------------ATAACGCC-GGC-GGATCGCTAGTCAGCATCGTTTATGGTTAGAACTAGGGCGGTATCTGATCGCCTTCGAACCTCTAACTTTCGTTCTTGATTAATGAAAACATTCTTGGCAAATGCTTTCGCAGTAGTTCGTCTTGCGACGATCCAAGAATTTCACCTCTAACGTCGCAATACGAATGCCCCCGT-CTGTCCCTATTA-ATCATTACCTCG-AGTTC---------------------CGAAAACCAACAAAAT-------------------------------------------AGAACC-GAGGTCCTATTCC--ATTATTCCATGCACG-AATA--TTCA---------------------------------------------------------GGCGGCTGG----------GCCTGCTTTGAGCACTCTAATTTTTTCAAAGTAAACG-TGCCGGCCACTCGGG-----------------------------------------------------------------------------ACACTCGATGAAGAGCACCCCGCG----------------------------------------------------------------------------------------------------------------------------------------------------------------------------------------------------------CGAGCCGG----------------------CGGGCTGT--------------------------------------------------------------------TCGGA------------------AGCCGACAGTAGA-----------------------------------------------------CGCCGGGCGGCG-------------------------------------------------------AACCGT------------------------------------CGGTCCGGAACT------------------------------------------------------------------------------------------------------------------------------------------------------------------------------------GAGA-TCCAACTACGAGCTTTTTAACCGCAACAACTTTAATATACGCTATTGGAGCTGGAATTACCGCGGCTGCTGGCACCAGACTTGCCCTCCAATAGATCCTC-GTTAAAGGATTTAAAGT-GTACTCATTCCGATTGCGA--GG-CCTCGGAAGAGT--CTCGCATCGTTATTTTTCGTCACTACCTCCCC------GAGCCGGGAGTGGGTAATTTGCGTGCCTGCTGCCTTCCTTAGATGTGGTAGCCG-TTTCTCAGGCTCCCTCTCCGGAATCGAACCCTGATTCCCCGTTACCCGTTATA-GCCATT-GTAGGCGCATAACCTACAATCGAAAGCTGATAAGGCAGACACTTGAAAG-ATGCGG-CGCCGGCGCG---------AGGGCCGT---GCGCTCAGC---CCAAAGTTATTCAGAT-TC-ACCAAGTGTGAC--------------------------------GGACCGAGG------------------CCCGAT-TGGTTTT----GATCTAATAAAAGCGCTCTTCCCTTGA------------------------------------------------GG-TCGGAGCTT---GTGTGCATGTATTAGCTCTAGAATTACCACAGTTATCCAGGT-GGGTG---------------GGTAAGATCCAAT-GAACCACAACTGATTTAATGAGCCATTCGCGGT-TTCGCCTTAGA------TCGGNCTGTACTTAGACATGCATGGCTTAATCTTTGAGACAAGCATATGACTACTGGCAGGATCAA   [1803]
Anaspides_tasmaniae              TCCGCAGGTTCACCTACGGAAACCTTGTTACGACTTTTACTTCCTCTAAATGATCAAGTTTGGACATCTTTCCGTCAACCCAGGACG------------------ACCCCGAAGAGC--------------------CGTCCA-GGGTGCCAGTCCGAAGGCCTCACTAAATCATTCAATCGGTAGTAGCGACGGGCGGTGTGTACAAAGGGCAGGGACGTAATCAACGCAAGCTG-ATGA-CTTGCGCTTACTGGGAATTCCTCGTTGATGGGAAACAATTGCAAGCCCCAATCCCTATCAC----------------------------------------------------------GAAGGGGTTTCAACGGGTTACCCG-CTCCTCTCGGAGAGGG-----AGAA---------CACGCTGATCCCTTCAGTGTAGCGCGCGTGCGGCCCAGAACATCTAAGGGCATCACAGACCTGTTATTGCTC--AATCTCGTGCGGC--TA-GAGA------GCC---GCTTATCCCTCTAAGAAGATGCGA------------------------------------------------------------------------------------------------------------------------------------------------------------------------------------------------------CGGGCACCGTA------CTAAGG----------------------------------TAGACCCGCCGACTAGTTAGTAGGCCAGAGTCTCGTTCGTT----ATCGGAATTAACCAGACAAATCGCTCCACCAACTAAGAACGGCCATGCACCACCACCCACCGAATCATAAAAGAGCTCTCAGTCTGTCAATCCTGTCGG-TGTCCGGGCCTGGTGAGGTTCCCCGTGTTGAGTCAAATTAAGCCGCAGGCTCCACTCCTGGTGGTGCCCTTCCGTCAATTCCTTTAAGTTTCAGCTTTGCAACCATACTTCCCCTGGAACTCAAAGACTTT-GGTTTCCC------GGAAGCTGCCCGCCGCGTC-ATGGGA------------------------------------------ATAACGAC-GGC-GGATCGCTGGTCAGCATCGTTTATGGTTAGAACTAGGGCGGTATCTGATCGCCTTCGAACCTCTAACTTTCGTTCTTGATTAATGAAGACATTCTTGGCAAATGCTTTCGCAGTTGTTAGTCTTGCGACGGTCCAAGAATTTCACCTCTAGCGTCGCAATACTGATGCCCCCGT-CTGTCCCTCTTA-ATCATTACCTTG-GGTTC---------------------CGAAAACCAACAAAAT-------------------------------------------AGAACC-AAGGTCCTATTCC--ATCATTCCATGCACA-AGTA--TCCA---------------------------------------------------------GGCGGGGA-----------GCCTGCTCTGAGCACTCTAATTTTTTCAAAGTAAACG-TGCCGGCCGCTCGGG-----------------------------------------------------------------------------ACACTCGATGAAGAGCAACCCCGACCGAGC-------------------------------------------------------------------------------------------------------------------------------------------------------------------------------------------------CGACGGTATA-----------------------TGGGCTGT-------------------------------------------------------------------TCTGAGC--------------------CGACAGTAAGCAC---------------------------------------------------CGGGCG---------------------------------------------------------------------------------------------GTGAACCGTCGGTCAGGAACT------------------------------------------------------------------------------------------------------------------------------------------------------------------------------------GAGA-TCCAACTACGAGCTTTTTAACCACAACAACTTTAATATACGCTATTGGAGCTGGAATTACCGCGGCTGCTGGCACCAGACTTGCCCTCCAATAGATCCTC-GTTAAAGGATTTAAAGT-GTACTCATTCCGATTGCGA--GG-CCTCGGATGAGT--CTCGCATCGTTATTTTTCGTCACTACCTCCCC------GGGCCGGGAGTGGGTAATTTGCGTGCCTGCTGCCTTCCTTAGATGTGGTAGCCG-TTTCTCAGGCTCCCTCTCCGGAATCGAACCCTGATTCCCCGTTACCCGTTATA-GCCATT-GTAGGCGCATAACCTACAATCGACAGCTGATAAGGCAGACACTTGAAAG-ATACGG-CGCCGGTGCG---------AGGACCGT---GCGCTCAGC---ACAAAGATATTCAGAG-TC-ACCACTAGTCTGGC------------------------------GGACCGAGG------------------CCCGAT-TGGTTTT----GATCTAATAAAAGCGCTCGTCCCTGGC------------------------------------------------GG-TCGGAGCTG-AGTT--GCATGTATTAGCTCTAGAATTACCACAGGTATCCAAGTAGTATG---------------GGTAAGATCCAAT-GAACCATAACTGATTTAATGAGCCATTCGCGGT-TTCGCCTTAGT------TCGGCCTGTACTTAGACATGCATGGCTTAATCTTTGAGACAAGCATATGACTACTGGCAGGATCAA   [1816]
Tethysbaena_argentarii           TCCGCAGGTTCACCTACGGAAACCTTGTTACGACTTTTACTTCCTCTAAACGATCGAGTTCGGACAACTTCTCATCTTCTCCCGCGC----------------TACAAAACTTAAAAAGTAAAGT--------AGCGGAGAGGGAGACAACGGTCCGAAGCCCTCACCCTATCGTTCGATCGGTAGTAGCGACGGGCGGTGTGTACAAAGGGCAGGGACGTAATCGTCGCAAGCTG-ATGA-CTCGCGGCTACTGGGAATTCCTCGTTCACGGGGCAC--TTGCATGCCCCGATCCCAATCAC----------------------------------------------------------GAAGGGGTTTCAACGGTTCACCCA-CTCCTCTCGGAGATGG-----TAAT---------CCCGCTGATCCCTCCATTGTAGCGCGCGTGCGGCCCGGAACATCTAAGGGCATCACAGAC-TGTTATTGCTC--CATCTCGTGTGGC--TA-GAA-------GCC--ACTGATTCCTCTAAGAAGACTATACAATTCGACGGACCAGCTCTCCTGGAAACTAAAGGCCGTCGTTAGTTCTACTACAAGAGCATCACTCGCGACTAAGCCAACAGCCCCAATGAGCACCCGTCAAGCAGGTGGGCAAAGGGCGGCAGACAAAAGACGAAAACGGAAGCGAAACTAAGCTTCAAGGCCCAGCAGACTCCTCAGAAAGGAGTGCCAAAACCATATCCACAAAGTCCACGACCGAACGCACAATTGCCCCGTACCCCTCACCAGCCGTTTACGTGTCCGCCGTCTAGTTAGCAGGTTGGAGTCTCGTTCGTT----ATCGGAATTAG?CAGACAGATCGCTCCACCA?CTAAGAACGGCCATGCACCACCACCCACCGATTCGAGAAAGAGCTCTCAATCTGTCAATCCTTCCGG-TGTCCGGGCCCGGTGAGGTTCCCCGTGTTGAGTCAAATTAAGCCGCAGGCTCCACTCCTGGTGGTGCCCTTCCGTCAATTCCTTCAAATTTCGTATTTGCAAACATAATCTCCCCAGAATGCAAAGACTCT-GGTTTCCC------GGAGACTTCCCGCTGAGCC-GTCGTGCT----------------------------------------GGGCGTTC-AGC-GGATCGCTGGTTCATATAGTTTACGGTCAGAACTAGGGCGGTATCTGATCGCCTTCGATCCTCTGACTTTCGTTCTTGATTAATGAAAGCGTTCTTGGCAAATGCTTTCGCTTTTGTTCGTCCTGCGACGGTCCAAGAATTTCACCTCTAGCGTCGCAGTACGGATGCCCCCGT-CCGTTCCTGTTA-ATCATTACCTCA-GCCTC---------------------GTCAGACCAACAGAGA------------------------------------------TTGAGCC-GAGGTCTTGTTCA--ATCATTCCATGCGAT-GTTG--TGCAGGCGTTTC-------------------------------------------------GGCCCCAAGGGCCGC----GCCTGCTCTGAGCACTCCAGTTTCTTCAAGGTGAACC-GGCGGGTCGCACGAG-----------------------------------------------------------------------------ACACCCGACAAAGGGCACCTCGCGCTCCAACCACTAAT----------------------------------------------------------------------------------------------------AAAGG-----------------------GTCAGC------------------------------------------------------------------------------------CCGCCA---------------------------------------------------------------------TTGGGG------------------CCCCAAGGGGAC----------------------------------------------------GCCACCGACCGCCTCT-------ACTCTTCC--ATTC--------GAGAGAACAGGAACGA--------TGGCGCT-------------------------------TACCCC-TTAGGTACC------------------------------------------------------------------------------------------------------------------------------------------------------------------------------------GAGG-TTCAACTACGAGCTTTTTAACTGCAGCAACTTTAATATACGCTATTGGAGCTGGAATTACCGCGGCTGCTGGCACCAGACTTGCCCTCCAATGGATCCTC-GTTGAAGGATTTAGAGT-GTACTCATTCCGGTGCGGA--CA-CCTCC-ATAAGT--CACACACCGTTATCTTTCGTCACTACCTCCCC------GTGCTGGGAGTGGGTAATTTGCGCGCCTGCTGCCTTCCTTAGATGTGGTAGCCG-TTTCTCAGGCTCCCTCTCCGGAATCGAACCCTGATTCCCCGTCACCCGTGACA-GCCACT-GTAGTCATTTAAACTACAGACGAAAGCTGATAAGGCAGACACTCGAAGG-ATACAG-CGACGGCTCA--------TAAGGCCAT---ACGCTCGGC---ACTAGGTTATCCAGAG-TC-ACCACCAGTTTCTCACATAAATGCGAGATGTATGGGAGAGTGCCAAAGCGAGTTAACACAGATGCTACTACTCCCGT-TGGTCTGTGT-GGTCTAATAACTGCGCTCATTCCCGTTAACGACGTTCGCTGCTACTCTACAATGAGAGCCGCT?CAAAACGACAAGGGTCAGAGCCT-TGAT--GCATGTATTAGCTCTAGAATTACCACAGTTATCCAAGTAGGGACATTATTTATTTT-ACAGCAAGATCCAGT-AGACTACAGCTGATTTAATGAGCCGTTCGCGGT-CTCGCCTTTGAT-ACTAAAGGGCTGTACTTAGACATGCATGGCTTAATCTTTGAGACGAGCATATGACTACTGGCAGGATCAA   [2247]
Spelaeogriphus_lepidops          TCCGCAGGTTCACCTACGGAAACCTTGTTACGACTTTTACTTCCTCTAAACGCCCAAGTTCGGCTCTCTTTCCGATCCGTCCGCCAG------------------GCGAGC-ATTCACGC-----------------GCGGNATTCGGTCCAGTCCATGATCCTGACCAGGACGTCCA-TCGGTAGTAGCGACGGGCGGTGTGTACAAAGGGCAGGGACTCAATCGGAGCGGGTTG-ATGA-CCAACACATACTGGGAATTCCTGGTTCATGGAAAATAATTTCAGGCTCCAATCCCAACCTA----------------------------------------------------------GTCGTGAGAATGGGTGATTGCCCG-CCCCTTTCGGGGTAGA-----GTAG---------CACGTCGACCTCACCACTGTCGCACGCGTGCCGCCCAGGGNATCTAAGGGCATCACAGACCTGTTATTGCCC--CATTTCTCACGGT--TT-CGA-------TCC---GCTTCTCCCTCCAAGAAGATCGAAG------GCA--------------------------------------CCCTGCTAGACGCA-----C---G-------TTCGCGCTTATAGAGGCAGTCCGG--------------------CTTAACG----CCGAAACC-------GCTCCATCCACGCTC----------------GCGA---TGCGCCA-GCATGGGTATTAGCCTCCA-----------------------------------------TTCTGATATGATCTATNTGATAGGTCGGAGTCTCGTTCGTT----ATCGGAATCAACCAGACAGATCACTCCACCATCTAGGAACGGACATGCACCACTGTCTACAGCATTGGGAAAGGTCATT-AGCCTGTCGGTCAGTTGAG-CGTTTTGGCCTGGTAAGATTTCCCGTGTTGAGTCAAATTAAGCCGCAAGCTCCACTCCTGGTGGTGCCCTTCCGTCAATTCCTTTAAGTTTCAGACTTGCGACCGTACTCCCCCCGGAGTCCGAAGACTCT-GGTTTCCC------GGGAGCCGCACGTCGTGTC-CA----------------------------------------------GAGACATC-GAC-GCATTGCCGGTCGACATAGTTTACAGTTAGAACTAGGGCGGTATCTGATCGCCTTCGATCCTCTAACTTTCGTTCTTGATTAATGGAAGAATCCTGGGCACATGCTTTCGCTTTAGGTCGTCTTGTCGGGGTCATTGGATTTCACCCCTAGCCTGACAATACGTGTGCCCCCGT-CATCCCCTGTTA-ATCATTACAACC-GCATG--------------------CCGGGAACCAGCCCAAG-------------------------------------------CGGTGCGACTGTCCTTTTCA--TTCGTGCCATTTGGA-ACGATCTACA---------------------------------------------------------AGCGTGTAGTTTTCACCC-GCCTGCTTTGATCACTCAAATTTGTGCAAGGCGAGTG-CGACCTTTGCGGTGA-----------------------------------------------------------------------------TAGGTAAGCCC-GAAGGCTCGCCTACCC------------------------------------------------GTTCGGGTCGGTT----------------------------------------------------GT---------------CTT--CTTCGGGGCACACCTC---------------------------CCCGGGACCGAGACGAAGGGAAGAGTAGAAACGCGGGTGTACT-------GAAGGGACCCCTGTTGCCA----------GAA-----------------------------------------AGTC--GACCTCC------------AATACCGCGCGAGACACTCGT----------------------------------------------CTCCCCAC--------------------------------------------GAAAGGTC---------CCGTT-----------------------GTACAGGAAATGCGTTCCCGAGAG------------------------------------------------------------------------------------------------------------------------------------------------------------------------------------GNCG-CCCAACTACGAGCGTTTTAACCGCAGCAACTTTCACATACGCCATTGGAGCTGGAATTACCGCGGCTGCTGGCACCAGACTTGCCCTCCAATCTTGCCTC-ACAGATCA--CTGGCCC-ATACTTAGCCCGGATGCGAATGG-CC----AAGCCA--CCCACTCCGGGATGCCTCGTAACTACCTCCTC------GGGCCGAGAGTGGGTAAGTTGCGCGCCTGCTGCCCTCCATAGAGGTGGTAGCCA-TTTCTCAGGCTCCCTCTCCGGAATCGAACCCTGATTCCCCGTTACCCGTCGAA-GCCATG-CTAGAGGTGTGGACTAGCATC-AAGCCTGATAAGACAGACATTCGTAGG-TGCGGG-CGCCGGCGCG----------AGGCCTAA--GCGCTCTAC-------CATTGTGTGGCT-TCGACCGGGTCATTTT-------------------------------GGGCTAGAAAGC---------------ACCGGT-GGTTCCTTA--GGCACAGTGGTTGCCGGGGGACGTTACT-----------------------------------------------CCCCCGGACATT-TTGC--ACATGTATTAGCTCTAGAATTGCCAAAGTTATCCAACCGGGCTCG------AAAGCCAGGACACAGTCCTTT-GGGCTGCGACCGTATTAAGGAGCCGTTCGCGGTACTCCACGGAAAGG----CAGCAGGGCACTGACACATGCATGGCTTAATCTGTGAACCAAGCGTATGGTGACTGGCAGGATCAA   [2031]
Thetispelecaris_remex            TCCGCAGGTTCACCTACGGAAACCTTGTTACGACTTTTACTTCCTCTAGATTGCAAAGCTTGGACATCTTCTCAGCTGGCCCGAGGT-------------G-ACTCTCCACCCGAAGATGGAAAAAGA--------GATCACAAAGGGGCTGATCCAACGACCTCACCTCACCATCCAATCGGTAGTAGCGACGGGCGGTGTGTACAAAGGGCAGGGACGTAATCAGCACCAGTTG-ATGA-CTGGCACTTACTTGGAATTCCTTGTTCATGGAGGAAACTTTCAACTTCCAAGCCCAAGCAC----------------------------------------------------------GAAGTAGTTTTATAGGATTACCCAGCACTCTTCAGTGAAGG-----ATCAT--------CCTCTTGTCTACTTCATTGTAGCGCGCGTGCAGCCCAGAACATCTAAGGGCATCACAGACCTGTTATTGCTC--TCTCTTTCTTGTGG-TT-AAG-------CAA-CCACTAATCCTTCTAAGAAGCGCATAAGGTGGG-----------------ACCCAAGTTTCTTGCCG--ACAGTACCCGCCACAG--C--A-------------------------------GAGACGAGCTC----------------CACCACAA-----------------------------------------------------------------CCAGCACGCCAGCAACACATCATGAGA--------------------------------ACAACCCACCAACTTGTTAGCAAGTTAGAGTCTCGTTCGTT----ATCGGAATTAACCAGACAAATCGTTCCACCAACTAAGAACGGCCATGCACCACCACCCACTGTATCGAGAGAGAGATCTCAATCTGTCAGTCCTTTCAG-TGTTCGGGCCTGGTCAGTTTCCCCGTGTTGAGTCAAATTAAGCCGCAGGCTCCACTCCTGGTGGTGCCCTTCCGTCAATTCCTTTAAGTTTCAGCTTTGCAACCATACTTCCCCTGGAACCCAAAAACTTT-GGTTTCCC------ACAAGCTTCCTGCCAGGTC-ATGGGT------------------------------------------ACGACTCC-GGC-AGATCGCTGGTCGGCATAGTTTACGGACTGGACTAGGGCGGTATCTGATCGCCTTCGAGCCCCAGGCTTTCGTCCTTGATCAACGAAAACATTCTTGGCAAATGCTTTCGCAGTTGTTCGTCATGCGACGGTCCAAGAATTTCACCTCTAGCGCCGCAGTACGAATGCCCCCGC-CTGCCTCCGTTA-ATCATTTCTTCGATGCTC---------------------TTAAAACCAATCCAAA-----------------------------------------CAGGAGCC-AAAGACCTTTTCT--ATTATTCCATGCACC-ACCA--TACA---------------------------------------------------------GACACAATAC---------GCCTGCTTTGAGCACTCTAATTTTTTCAAAGTAAACA-CTAACCAACAGCGCG-----------------------------------------------------------------------------ACACCCAGTTAAGGGCATCTCGCAGCATGGCAA-------------------------------------------------------------------------------------------------------------------------------------------------------------------------------------------------------------------------------CAGGCCGCCCC-------------AGTAAAA--------------------------------------------CCCCAAC--------------------CAGCAAAGCACTTTG-------------------------------------------------CAGTTAC---------------------------------------------------------------------------------------------AGTGCCAGAGGGCTGGAGCA------------------------------------------------------------------------------------------------------------------------------------------------------------------------------------GGAC-TTCAACTACGAGCGTTTTAACCACAGCAACTTTAATATACGCTATTGGAGCTGGAATTACCGCGGCTGCTGGCACCAGACTTGCCCTCCAATAGGTACTC-ATGTCATCCTTTAAGCA-ACACTCATTCCGATTGCGA--GG-CCTCGGATGAGCA-CCCGCATCGTTATTTTTCGTCACTACCTCTCC------GTGCTGGAAGTGGGTAATTTGCGCGCCTGCTGCCTTCCTTAGACGTGGTAGCCA-TTTCTCAGGCTCCCTCTCCGGAATCGAACCCTGATTCCCCGTCACCTGTTACA-GCCACT-TTAGGAGCTTAACCTAAAGTC--AAGCTGATAAGGCAGACACTTCAAAT-TCAATG-CATTGGTCTC---------ACAACCAAATTTTGCTCCCT-----ACACTTATCCAGAT-TC-AACACGACTAC---------------------------------AGGCCGAGGC-----------------CTATAT-TGGCTTT----GGCAAAATAAGGGCACCCGCACCTCAAC-----------------------------------------------GG-AAGCGGATG-CAGC--GCATGTATTAGCTCTAGAATTGCCACAGTTGTCCATTTGGGCAC----------------AGGTACAACAGC-AGATAATGACTGTTTTACTGAGCCTTGTGCGGT-TTCGATTCTCAAA----TCACTCGGAACTCAGACATGCATGGCTTAGTCTTTGAGACGAGCATATGACTACTGGCAGGATCAA   [1918]
Asellus_racovitzai               TCCGCAGGTTCACCTACGGAAACCTTGTTACGACTTTTACTTCCTCTAAATGATCAAGTTCGGACATCTTTCCGTCAGCCTAAGACG----------------CCGGCAACACGAGGTAT--ACC---------GGACGATCGAAGGCGCCAGTCCAATGCCCTCACTGAATCATTCAATCGGTAGTAGCGACGGGCGGTGTGTACAAAGGGCAGGGACGTAATCAACGCAAGCTG-ATGA-CTTGCGCTTACTGGGAATTCCTCGTTCATGGGAAACAATTGCAAGCCCCAATCCCAATCGG----------------------------------------------------------GAAGGAGTTTCAAAGGGTTACCCG-CTCTTTTCAGAGGGGG-----ATAG---------CACGCTGATTCCTTCATTGTAGCGCGCGTGCGGCCCAGAACATCTAAGGGCATCACAGACCTGTTATTGCTC--TATTTCGTGCGGC--TG-GAC-------GCC---GCTGATCCCTCTAAGAAGATGTTGCGACGGA----------------CGCCCCT-----AAGATGG-AC--CGACCACGAGGACACC-AG-------------------CCGCCGCTTACCCAACGCGCTG----------------C-CGACGA---------AC-----CGACAACGA-CG------------------CC-------GGGAG----CGCCGAACTAGTGTTAACCTCGGGAAGGCCCCCCG---------------CGGGAG----ACGATCCGACGACTAGTTAGGAGGGTAGAGTCTCGTTCGTT----ATCGGAATCAACCAGACAGATCGCTCCACCAACTAAGAACGGCCATGCACCACCACCCACCGAATCAAGAAAGAGGTCTTAATCTGTCAATCCTTCCGG-TGTCCGGGCCTGGTGAGGTTTCCCGTGTTGAGTCAAATTAAGCCGCAGGCTCCACTCCTGGTGGTGCCCTTCCGTCAATTCCTTTAAGTTTCAGCTTTGCAACCATACTTCCCCCGGAACTCAAAGACTTT-GGTTTCCC------GGGGGCTCCCCGTCGAGTC-GTGGGA------------------------------------------ATGACGCC-GAC-GGATCGCCAGTTAGCATCGTTTATGGTTAGAACTAGGGCGGTATCTGATCGCCTTCGATCCTCTAACTTTCGTTCTTGATTAATGAAAACATTCTTGGCAAATGCTTTCGCAGTAGTTAGTCTTGCGACGGTCCAAGAATTTCACCTCTAGCGTCGCAATACTAATGCCCCCGT-CTGTTCCCGTTA-ATCATTACCTCG-GGTTC---------------------AGAAAACCAATGAAA?---------------------------------------GGACAGAACC-GAGGTCCTGTTCC--ATCATTCCATGCATC-ACCA--TTCA---------------------------------------------------------GGCGTGAGTTGTT------GCCTGCT?TGAGCACTCTAATTTTTTCAAAGTGAACT-TGTCAGCCACGCGAG-----------------------------------------------------------------------------ACACTCGGTGAAGAGCACCCCGTGTGAGCCGA--------------------------------------------------------------------------------------------------------------------------------------------------------------------------------------------------------------------------------CGGCATTTTCAATCCGGAA--CCGGACAGTGA----------ACCACCGGGATCGCTTGACCGCCTGT-AAGAGCGCCCAGCCAAC---CAACCGCGTT---TGATCCGAGGCCAGG--------------------------------ACCCGAACCACACTACCCTCGCGAGGAGAGAGTGGGCCGCGACACTGAAC---------CAAGGCACGAGAGGAAGAGAAAAGCAACTCCCATTTTCAGCGAGGGCCACCCTTGA-GTGGACCGCCGGTCCAAATCA------------------------------------------------------------------------------------------------------------------------------------------------------------------------------------GAGA-TCCAAC?ACGAGCTTTTTAACCACAGCAACTTTAATATACGCTATTGGAGCTGGAATTACCGCGGCTGCTGGCACCAGACTTGCCCTCCAATGGATCCTC-GTCCAAGGATTTAAGGT-GAACTCATTCCGATTGTGA--GG-CCTCGGAAGAGT--CCCACATCGTTATTTTTCGTCACTACCTCCCC------GGGCTGGGAGTGGGTAATTTGCGTGCCTGCTGCCTTCCTTAGATGTGGTAGCCGCTTTCTCAGGCTCCCTCTCCGGAATCGAACCCTGATTCCCCGTTACCCGTTACA-GCCATT-GTAGTCGTATAAACTACAATCGAAAGCTGATAAGGCAGACACTTGAAAG-ATACGG-CGCCGGCACG---------AAGACCGTA--GCGCTCGGC-----TAAGTTATTCAGAG-TC-ACCACTACTCATTTGAGAC-------------------------AGACCGAAG------------------TCCGAT-TGGTTTTT---GATCTAATAAAAGCGCCCTTCCCCAGTCTGACGACC---------------------------------------GGGTCGGAGCTC-AGTT--GCATGTATTAGCTCTAGAATTACCACAGTTATCCAAGTAAGTTT-------------TTGGCTTAATCTAAT-GAATCATGACTGATTTAATGAGCCATTCGCGGT-TTCGCCTTAGT------AAGGCCTGTACTGAGACATGCATGGCTTAATCTTTGAGACAAGCATATGACTACTGGCAGGATCAA   [2130]
Paramphisopus_palustris          TCCGCAGGTTCACCTACGGAAACCTTGTTACGACTTTTACTTCCTCTAAATGATCAAGTTCGGACATCTTTCCGTCAGCCCAAGGGTGCCTTCGGCAGTTCCCCCGCCGAAACGAGAAGAAGGCAAACCG---AAAGTCACCGAAGGGGGCAGTCCGATGCCCTCACTGAATCATTCAATCGGTAGTAGCGACGGGCGGTGTGTACAAAGGGCAGGGACGTAATCAACGCAAGCTG-CTGA-CTTGCGCTTACTGGGAATTCCTCGTTCATGGGAAACACTTGCAATCCCCAATCCCAATCGG----------------------------------------------------------GAAGGGGTTTCATTGGGTTACCCG-CTCCTTTCGGAGGGGG-----AGAG---------CGCGCTGATCCCTTCATTGTAGCGCGCGTGCGGCCCAGAACATCTAAGGGCATCACAGACCTGTTATTGCTC--TATCTCGTGCGCC--TG-GAC-------GAC---GCCGATCCCTCTAAGAAGACGTTGCG-----ACGGAC-----------GCCCCT------CGTCGG-GACCTAAGCACGAGGAGACCACCCGCCAC------CCATTCCTCGCGCCGGGCACCCG-CGTTC----------------GCCGATAAACCACGGAGGC--TAACG--ACGAAGCG-CG-GGACCAACGG-------AGGGTTAAGCGA-ACGGATG-GTC--CGACACACCCGGCTAGGACC--------------CTTCTAGGGAG----ACGATCCGCCGACTAGTTAGCAGGGGAGAGTCTCGTTCGTT----ATCGGAGTCAACCAGACAGATCGCTCCACCAACTAAGAACGGGCATGCACCACCAACCACCGATTCGAGAAAGAGCTCTCAATCTGTCAATCCTTACGG-TGTCTGGGCCTGGTGAGGTTCCCCGTGTTGAGTCAAATTAAGCCGCAGGCTCCACTCCTGGTGGTGCCCTTCCGTCAATTCCTTTAAGTTTCAGCTTTGGAACCATACTTCCCCCGGAACTCAAAGACTTT-GGTTTCCC------GGGGG?TTCCCGCCGAGTC-GTGGGA------------------------------------------ATGACTCC-GGC-GGATCGCCAGTTAGCATCGTTTATGGTTAGAACTAGGGCGGAATCTGATCGCCTTCGATCCTCTAACTTTCGTTCTTGATTAATGAGAGCATTCTTGGCAAATGCTTTCGCAGTAGTTAGTCTTGCGACGGTCCAAGAATTTCACCTCTAGCGTCGCAATACTAATGCCCCCGT-CTGTCTCCGTTA-ATCATTACCTCT-GGTTC---------------------GGAAAACCGACCAAAA---------------------------------------ATACAGAACC-GAGGTCCTGTTTT--ATCATTCCATGCATC-ACCA--TTCA---------------------------------------------------------AGCGTAAGTTATT------GCTTGCTTTGAGCACTCTAATTTTCTCAAAGTGAAAG-TGTCGGCCACGCGGG-----------------------------------------------------------------------------ACACTCGGTAAAGAGCACCCCGTGCG--------------------------------------------------AGCCCGACGGTTTTTTCA--ATCCGAAGCCGGCCATAGAACCACCGGGCGCGCTGTTCTCGCAAGGAG-------ACGGCCCCTAAACGCGCCGACCCGCATAAATTCCCAACCTCCGCATCCCGCTTCCGCCAGAACCCTTTCGCCGCGTACGACGACGACGAAGAGGCTAAACC---GCGGCTTACTAAACCGCCCGAGTAACCCACCTA----------GTTAAAGGAGGGG--------------------CCCGG?CG----------------ACCTGGCAGAGGCCGTAGTAAAGCTTACGCCATCGACGCAG-------TGAACGACGAGGGATAGAG?CGGCGCGAAGAAGGGAAGGAGGGACGG--ATCG--------AGCGTAGGGAAACCGA--------CCCCGTAAGACGAGGACG-------CGCCTTGGATGGGTGTCCGGTCCGGATCC------------------------------------------------------------------------------------------------------------------------------------------------------------------------------------AAGA-TCCAACTACGAGCTTTTTAACCGCAGCAACTTTAATATACGCTATTGGAGCTGGAATTACCGCGGCTGCTGGCACCAGACTTGCCCTCCAATGGATCCTC-GTCCAAGGATTTAGAGT-GAGCTCATTCCGATTGCGA--GG-CCTCGGAAGAGT--CCCGCATCGTTATTTTTCGTCACTACCTCCCC------GAACCGGGAGTGGGTAATTTGCGTGCCTGCTGCCTTCCTTAGATGTGGTAGCCG-TTTCTCAGGCTCCCTCTCCGGAATCGAACCCTGATTCCCCGTTACCCGTTACAAGCCATTTGTAAGCGTATAACTTACAATCGACAGCTGATAAGGCAGACACTCAAAGG-ATACGGGCGCCGGTACT---------AAGACCTCA--GCGCTCGGC-----TAAGTTATTCAGAG-TC-ATCACTGCTCTTTTTATGAGAGAC--------------------GGACCGAAG------------------TCCGAT-CGGTTTTT---GATCTAATAAAAGCGCCCTTTCCCCTCCTTACGTCGG--------------------------------------GG-TCGGAGCTC-AGGT--GCATGTATTAGCTCTAGAATTACCACAGTTATCCAAGTATGTTT--------------GGGCAACATCCAAT-GAATCATGACTGATTTAATGAGCCATTTGCGGT-TTCGCCTTAGG------TAGGCTTGTACTGAGACATGCATGGCTTAATCTTTGAGACAAGCATATGACTACTGGCAGGATCAA   [2348]
Idotea_metallica                 TCCGCAGGTTCACCTACGGAAACCTTGTTACGACTTTTACTTCCTCTAAATGATCAAGTTCGGACATCTTTCCGTCAGNCCGGGGTG-TCCGCGGCCGCAGCCCCGCCGAAACGAGACTTTTATTGCGAGCCGAAGGCTACCGAGGGCGCCAGTCCGATGCCCTCACTGAATCATTCAATCGGTAGTAGCGACGGGCGGTGTGTACAAAGGGCAGGGACGTAATCAACGTGAGCTG-ATGA-CTCGCGCTTACTGGGAATTCCTCGTTCATGGGAAATATTTACAAGCCCCAATCTCAATCGG----------------------------------------------------------GAAGGGGTTTCAACGGGTTACCCT-CTCCTTGGGGAGGGGG-----AGAG---------CACGCTGATCCCTTCATTGTAGCGCGCGTGCGGCCCAGAGCATCTAAGGGCATCACAGACCTGTTATTGTTC--TTTCTCGTGCGGC--TG-GAC-------GCC---GCCGATCCCTCTAAGAAGATGTTGCGACGG------------------ACGCCCCTCGCTGGGCCCGACGCTCGGAGCAACGACGCTTCCCCCAGGCGCTGATCCCTCTCCGCCGGCGACGACAAACCGCACGGGAGCGAAGCATCGCAACGAATAAATTCGAAAACGAGCTCGCGCCACCCGAACGGATGCGCCGCCGACCGCAAAAGGGGGCGTAAGAAAGGAAGGGACGCCGAAAACTACCGGGCGAGG---------GCCCTTCTCGGGAG----ACGATCCGCCGACTAGTTAGTAGGGTAGAGTCTCGTTCGTT----ATCGGAATCAACCAGACAGATCGCTCCACCAACTAAGAACGGTCATGCACCACCACCCACCGAATCGAGAAAGAGCTCTTAATCTGTCAATCCTTCCGG-CGTCTGGGCCTGGTGAGGTTCCCCGTGTTGAGTCAAATTAAGCCGCAGGCTCCACTCCTGGTGGTGCCCTTCCGTCAATTCCTTTAAGTTTCAGCTTTGGAACCATACTTCCCCCGGAACTCAAAGACTTT-GGTTTCCC------GGGGGGTTCCCGCTCAGNC-GTGGGA------------------------------------------ATGACTTA-AGC-GGATCGCCAGTTAGCATCGTTTATGGTTAGAACTAGGGCGGTATCTGATCGCCTTCGATCCTCTAACTATCGTTCTTGATTAATGAAAACATTCTAGGCAAATGCTTTCGCAGTAGTTAGTCTTGCGACGGTCCAAGAATTTCACCTCTAGCGTCGCAATACTAATGCCCCCGT-CTTTTTCTGTTA-ATCATTACCTCG-GGTTC--------------------TGACGAACCGAGCCAAA-----------------------------------AAAATTACAGAACC-GAGGTCCTGTTCC--ATCATTCCATGCACC-ACCA--TTCA---------------------------------------------------------GGCGTTAGTTATT------GCCTGCTCTGAGCACTCTAATTTCTTCAAAGTGAACG-TATCGGCCACGCGGG-----------------------------------------------------------------------------ACACTCGGTAAAGAGCACCCCGTGAAAGCCGACGGATTTCTCAATTCGGGGGCGGGCAGTTGGACCACCGGGCGCACTTACTCGCCCGGAACGGGAAGTACCCATACAGGGTACTCCCGCTTTTTACCCCCGGGGGCAACGCCGAACGAGAGCAGAGAGAATAAGATATGCGAGCGGGTGAGCGAAGGATTGGAAGATNCATCCCAANCACGATATGNTATTTAANACGCGTCGCCNNTAGAAGGAGGGGGGGAAGGAGGACGANAGCGAGCTGGAATCGAGAAGGCCCCTTCTTANNGTCTTCCCGACGGGCCCCCGNAAGAAGACGAGAAGTTGGAAATCNGGCNCCGACGGGGAGGGATGATCCCGGGGGTGTGAAAAGGGTACGAAACTCCAATCTCCTTCCCGCGGTCCCTTGATTCCCCGCGCGCCGAAAGTACTCTCGCCCTTCGCTAAACCGCCGATCAACACCCATGAGGGGAAAGATCCAACTCGCCCGGATTCGCTCCGTCTCCAACCTCGCTTGAGTCCTTCTCCGCGACGCACGCACCAAAGCGCGCCGTATAACGGGAGAGGTTCCGTGTTATCCAACGCCACCACCGACTGCGCAATATATATAAGTACTCGCTCTCGCTCACGCGACCACCGAGACGGGTGAAGCCAAAGATATCCCGCTCGCGCGTGACGAGGGTGCGCCTTGGATGGGCCGCCGGACCGAATCAGAAG-TCCAACTACGAGCTTTTTATCCGCAGCAACTTTAATATACGCTATTGGAGCTGGAATTACCGCGGCTGCTGNCACCAGACTTGCCCTCCAATGGATCCTC-GTCCNAGGATTTAGGGT-AGACTCATTCCGATTGCGA--GG-CCTCGGAAGAGT--CCCGCATCGTTATTTTTCGTCACTACCTCCCC------GTGCCGGGAGTGGGTAATTTGCGTGCCTGCTGCCTTCCTTAGATGTGGTAGCNG-TTTCTCAGGCTCCCTCTTCGGAATCGAACCCTGATTCCCCGTTACCCGTTACA-GCCATT-GTAGGCGTATAACCTACAATCGAAAGCTGATAAGGCAGACACTTGAAAG-ATACGG-CGCCGGTACG---------AAGACCGCA--GCGCTCGGC-----TAGGTTATTCAGAT-TC-ATCACTGACTCTTTATGGGAGAT---------------------GGACCGAAG------------------TCCACT-CGGTTTGT---GATCTAATAAAAGCGCACTTCCCTCGACGCCTTTGACAGCGACGA------------------------------GG-TCGGAGCTC-AATT--GCATGTATTAGCTCTAGAATTACCACAGTTATCCATGTAAGGGA------------TTTTACGACATCCAAT-AAATCATGACTGATTTAATGAGCCATTCGCGGT-TTCGCCCTGGG------TAGGCCTGTACTTAGACATGCATGGCTTAATCTTTGAGACAAGCATATGACTACTGGCAGGATCAA   [2731]
Gammarus_oceanicus               TCCGCAGGTTCACCTACGGAAACCTTGTTACGACTTTTACTTCCTCTAAGTGCACCAGTTCGGACCTCTTTCCGTCGGACCCGCTTG-----------------TCA--CTCTTGCGAG------------------TAACAACGGACGCCAGTCCAAGGCTCTCACTGGTACACCCAATCGGTAGTAGCGACGGGCGGTGTGTACAAAGGGCAGGGACTGAGTCACAGCGGGCTCAGTGA-CCCGCCGCTACTAGGCATTCCTCGTTGGTGGGAAAGAATTGCAAGTCCCAGGCCCAAGCACGCCTCTGTGCAACTCCACGAGGGAGGAAGCACTTGCAAGAA-----------------CACTGGCTTTCAGAGGGTTACCCG-CTCCTGTCGGAGCAGG-----AGAAACA------CCTGCTGTGCCCGGCATTGTAGCGCGCGTGCGGCCCAGAGCATCTAAGGGCATCACAGACCTGTTATTGCTCTCAGTCTCTTACGGC--TT-CAGT------GCC---GTGAATCCCTCTAAGAAGAGTTATAGC----ATAAGC-----------GGCGGA------CTTGGG-GT--GCAGTGTGA------TCCAAGGCAT----------CCAACACCACGCGAGAGCAC-ACGCAAC------------GAACCGCGAAGCCCGAAACG------CACACAACCCACGCA---------------------GCGAGAGTTA-CTCAGCACGCAACCCGCTGATCA-------------------------------------AGATCCAACCGACTAGTTAGCAGGGGAGAGTCTCGTTCGTT----ATCGGAATTAACCAGACAG-TGACTCCACCAACTAAGAACGGCCATGCACCACCATCCACTGAATCGAGAAAGAGCTCTCAATCTGTCAATCGTACAAG-AGTGCTGGCCTGGTGAGATGGCCCGTGTTGAGTCAAATTAAGCCGCAGGCTCCACGCCTGGTGGTGCCTTTCCGTCAATTCCTTTAAGTTTCAGCTTTGCAACCAGACTCCCCCCGGAACCCAGAGGCTCT-GGTTTCCCGTGAGTGGGGAGCTGCCCGCCGAGCCCGTTAAGAAGG-------------------------------------GTGCTACG-CGC-GGATTGATGGTTGGCATCGTTTAGGGTTAGAACTAGGGCGGTATCTGATCGCCTTCGATCCTCTAACTTTCGTTCATGATTAATGAAAACGTCCTTGGGAGACGCTTTCGCTTCAGGAGGTCTTGCGGGGGTCACAGAATTTCACCTCTCGCCTCGCAATACCAATGCCCTCGA-CCGCCCCTTTTA-ATCATTACGTCGAGGCTG--------------------GCTTGTACCACTGATTT------------------------------ATCCTCTGAGCCAGCACAC-GACGTCGTCTTCC--GACATGCCATGCAAA-ACCA-AGTCAGTCCGTCAAGACTGT?CACAGGGCGCAA-----------------------------GGCCCCTAC----------GACTG-TTTGAGCACTCTGATTTACTCAAGGTGACCG-TGAAACCGATGGAGC-----------------------------------------------------------------------------TTGACGCAGCCGGAGAAAAGAAGCGACACGCAACCGAAGCCACG-------------------------------------------------------------------------------------------C-----AC--------------CTCAACCTCTCCAAGACCACAC-------------------------TCCGTTTGACCGATTCCCGTTATGTCCCGA--GCGAG--------------GAGGCTTGTCACG------------GACGGGGGT----------------GTGTGG---------------------AAAAGCCGAA---------G-GAGCCGTTGAGCAC----------------------------------------------------GAAGCCCCCCGGACATCCA----ACAGCCCGTACTTC--------CACG---C---CCCAACG-------TCCACCTGA------------------------------CCTGCGCTCGATAC------------------------------------------------------------------------------------------------------------------------------------------------------------------------------------AGACATTCAACTGCGAGCCTTTTAACCGCAGCAACTTTAATAGATGCTGCTG?AGCTGGAATTACCGCGGCTGCTGGCACCAGACTTGCCCTTCAGTAGGTTCTC-AACAGGTTGTTTAGAAA-GTGCCCATTCCGATTGCGG--GGCCCCAGAAAGGGCG-CCCGCATCGTTAGATTTCGTCACTACCTCCCCCA---TTTGCTGGGATTGGGTAATTTGCGTGCCTGCTGCCGTCCTTGGACGTGGTAGCCG-TCTCTCAG?CTGCCTCTCCGGAATCGAACCCTGATTCCCCGTTACCCGTCAAA-GCCATC-GGTCGCGCATAACGAACGGTTGATAGCTGATAAGGCAGACACTCGAAAG-TGGCAG-CGCCGTCTCGCTCAGAAGAGAAGTACGT--GCGCTTGTC--AAATTGGTTATCCAGAG-TC-GCCATCACACGAGTCGAAC-------------------------AAGAGAGCGCGAAGCCCCACAAGT---CCTCAG-CGGTTT-----GGTCTAATAAAAGCATCCGTCAGGACAGTGAGAGCGCAAGGCAAGCAAGCACAACCATCG---------------CCTTCGGGATATCAGTT--GCATGTATTAGCTCTGGAATTACCACAGTTATCCAAGTAGGATTT--------------GCACTGGCCCATTTGGACCACGACTGATTTAATGAGCCGTCCGCGGT-CTCGCCGTGTGA-AC--ACAGCTTGGACTTAGACATGCATGGCTTAATCTTTGAGACAAGCATATGACTACTGGCAGGATCAA   [2246]
Phronima_sp                      TCCGCAGGTTCACCTACGGAAACCTTGNTACGACNNTTACTTCCTCTAAGTGCACCAGTTTGAGTCTCTTCGCGTCGTTCGCCGGTA-----------------GACGGAG--------------------------GCTCTCGGTTCGCCGGTCCAAAAATCTTACTGGTACACTCAATCGGTAGTAGCGACGGGCGGTGTGTACAAANGGCAGGGACATAGTCGCAGCGAACTCTGTGA-TTCGCCACTACTAGGCATTCCTAATTCGTGGGGAATAATTGCAATCCCCAGTCCCAACCATGC------------CGAACTAGCACTATCGTGAAACAGCGCA----------------CAAGGTATTTCACAGGTTTACCCG-CTCCTTTCGGAGTAGGCCACGAGATGTGTAAGAACCCGTTGATACCGGCATTGTAACACGCGTGCAGCCCAGAACATCTAAGGGCATCACAGACCTGTTATTGCTTCCTGTTTCTTACGAC--TT-AAGA------GCC---GTCAATCCCTCTAAGAAGAAACGTACT-----------------------------CCAAGACGCT--------TTGCCGAAAGC---------G----C----------------ACGCAAGCACACGCAACCATAACAGTCACGCGCGCAA----------------GCACACACCAACGAC--GCGCCAAGGAT-----CAGTGGACA----TCGTCCGGTCCCGGAGCTTACGCTCTTGGGTCCTTGTTCCGAATCGCACTGTCTAAA-------AGAACACCAAGGTTCATTAGCAGGGGAAAGTCTCGTTCGTT----ATCGGAATTAACCAGACAGATCACTCCACCAACTAAGAACGGCCATGCACCACCATCCACTTTATCAAGAAAGAACTTTCAATCTGTCAATCATCAAAGATGTTCGGGTCTGGTAAGATTTCCCGTGTTGAGTCAAATTGAGCCGCAAGCTCCACGCCTGGTGGTGCCTTTCCGTCAATTCCTTTAAGTTTCAGCTTTGCAACCAGACTCCCCCCGGAACCGAAAAACTCT-GGTTTTCCGTCCGAAAAGAGCTGCCCATCGAGCGCTTACACTCAGCCCACGAAGAGAGCAAGCTCCACTCCGTGAGCAAAAGAGAACGCTATGACGGATTGATGGTTGGTATCGTTTACAGTTGCAACTAGGGCGGTATCTGATCGCCTTCGATCCTTCAACTTTCGTTCATGATTAATGAAGACGTCCTAGGCAGACGCTTTCGCTTCGGGTAGTCTTGCGGGGGTCATANAATTTCACCTCTAGCCCCGCAATACCAATGCCTTCGAGCCATCCCTTTCAGATCATTCCGTGCTCGTTGGCGCACGCGCACACTCCGGAGGTGCGACTAACCGTAA--------------------------------GCGCGACCAACTCACAC-GGCGTC--TTTC---GACGTACCATGCAAA-GCAA-AGACAATGTCCAAACGGCTCGCACCGTCACCAGACACACGACTAAGCCCGCAAGGGTAAGTCGCAGCCGTAGTGTTTCAACGANTGCTTTAAGCACTCTGATTTACTCAAGGTGTCAA-CTAACGGGACTCGGG-----------------------------------------------------------------------------AACGATAACCC-GAAAGTCATNAT----------------------------------------------------------------------------------------------------------------------------------------------CACCAATCCCG--------------------------------------------CTAATCGAATCGT----------------------TAGCCCGCGAGAGATGCA---------------------------------------------------------CTTGGAGAGAC------------GGCTCGNTACGATN-----------------------------------------------------TGACGAAAGAAGC------------------------------------------------------TNNNAACGTCCCGGCACC------------------TCTACGCGTATATTNACT------------------------------------------------------------------------------------------------------------------------------------------------------------------------------------GACA-TTCAACTGCGAGCNTTTTAACCGCAGCAACATTGGCATACGCCACTGGAGGTGGAATTACCGCGGCTGNTGGCACCAGGCTTGCCCTCCAGTAGGTTCTC-ATTAGTGTGTTTAGAAA-ATATCCATTCCAATTGCGA--GT-GTTCCGAAGAACGACCCGCATCAGTATCTATCGTCACTACCTCCCCCA---TGTGCTGGGATTGGGTAATTTGCGTGCCTGCTGCCGTCCTTAGACGTGGTAGCCG-TTTCTCAGGCTGCCTCTCCGGAATCGAACTCTGATTCCCCGTTACCCGTCACA-GCCAAC-GTTCGCGTATAACATACG-TTAGTAGCTGATAGGTCAGTCACTCGTAAGTAGGCAG-CGTGTCAGTT----------AAGCC-----ACGCTTATC-----AATGTTATCCAGAG-TC-ACCTTTAAGCGCTTACCACGTCGCACAAGTAACCGCAGTCTC--GCCGAAACGAGGTGCTAAATCACG---TATGCGCGCGCCTC----GGTCTAATAAAAGCATCCCGAGTTAATAACCGTACAAGTACGGCGTT----------------------------TGCTCAGGACTATGAGTC-GCATGTATTAGCTCTGGATTTTCCACAGTTATCCAACTAGGGAA--------------AACTGTCGCCCACTTAGACCACAACTGATTTAATGAGCCGTCTGCGGT-TTCGCCCGGTGTTACCACCGAGCTGTACTTAGGCATGCATGGCTTAGTCTTTGAAACAAGCATATAGACACTGGCAGGATCAA   [2269]
Spilocuma_salomani               TCCGCAGGTTNNNNNNNNNNNACCTTGTTACGACTTNNNNNNNNNNNNNNNNNNNNNNNNNNNNNNTCTTCCCGTCAAACCCAGATT----------------GCCA-ACCGCGAGGGA------------------AGGCGAAGGGTGCCAGTCCAATGTCCTCACTGGACCATTCAATCAGTAGTAGCGACGGGCGGTGTGTACAAAGGGCAGGGACTTAATCAACGCAAGCTG-ATGA-CTTGCGCTTACTAGGAATTCCTCGTTCATGGGAGATATTTACAAGCCCCAATCCCAACTTG----------------------------------------------------------GTAGGGGTTTCATGGGATTACTCA-GTCCTTTCGGACCGAG------GAG---------CACGCTGATCCCTACATTGTAGCGCGCGTGCGGCCCAGAACATCTAAGGGCATCACAGACCTGTTTTTGCTC--CATCTCATGCGAC--TA-AAC-------GTC---GCCGATCCCTCTAAGAAGATAAAAACG----ATGGAC-----------GCCCCT------CGTTGG-AA--GAACCCCGGGACGAGCCCACAACAC----------CGAGGACCACGCTTGACCAA-TCACACCCG----------GGCCGCTGACGACCGAAACC------GCTACGTACCACAGATGTCCAGGGA--------GCCGTGGGACCAA-GGCCAGAAGCGGGTCGCACACCGAGGTATCCGT---------------CTCGGGAG----TCGATCCACCGACTATTTAGTAGGTCAGAGTCTCGTTCGTT----ATCGGAATCAACCAGACANATCACTCCACCATCTAAAAACGGNCATNCACCACATATCACCGTATCGAGAAAGAGCTCTCAATCTGTCAATCCTTTCGG-TGTCCGGACCTGGTAAGTTTCCCAGTGTTGAGTCAAATTAAGCCGCAGGCTCCACTCCTGGTGGTGCCCTTCCGTCAATTCCTTTAAGTTTCAGCTTTGCAACCATACTTCCCCCGGAACCTAAAGCCTTT-GGTTTCCC------GGAGGCTTCCTGCCGAGTC-GTGGGT------------------------------------------ATGACATC-GGC-AGATCGCCAGGTAGCATCGTTTATGGTTAGAACTAGGGCGGTATCTGATCGCCTTCGATCCTCTAACTTTCGTTCTTGATTAATGAAAACATCCTTGGCAAATGCTTTCGCAGTAGTTCGTCGTGCGACGGTCAACGCATTTCACCGCTCGCGTCGCAATACGAATGCCCCCGC-CTGTTCCTGTTA-ATCATTACCTCG--ATTC-----------------CGTAAATCGACCAAAAGAGC-------------------------------------------AGAACC-GAGGTCCTGTTCC--ATCATTCCATGCACC-ATTA--TTCA---------------------------------------------------------GGCGTTAACATTT------GCCTGCTTTAAGCACTCTAATTTATTCAAAGTGAACG-TGTCGGTCGCTTGGA-----------------------------------------------------------------------------ACACCCCAGTGACGTTGAGTCGCAGG-------------------------------------------------GAATTCCGCGCAAA----------------------------------------------C-----CA--------------ACGGTTTTTATCGAACCAGAGC-------------------------TGGACAGTAAACCACCAGGCGCTTACACAG--ACACG--------------ACGACTTAGC-------------------------------------------------------------------ACAACCAGGA---------C-GAACCCGGAAGGA-----------------------------------------------------AGGNCGAAGCGCTGGTC---------------ATTGC--------CGTG---C---AGTGGG---------CTGCCAGT------------------------------CC-------GGTCG------------------------------------------------------------------------------------------------------------------------------------------------------------------------------------AGAGATCCAACTATGAGCTTTTTAACCGCAGCAACTTTAGTATATGCTACTGGAGCTGGAATTACCGCGGCTGCTGGCACCAGACTTGCCCTCCAGTCG-TACTT-GACCAATGGTTTAGGGT-GGTCTCAATCCGATGGCGA--AG-CCTCGGTTGAGT--TTCGCACCGATATTTTTCGTCACTACCTCCCC------GAACTGGGAGTGGGTAATTTACGTGCCTGCTGCCTTCCTTAGATGTGGTAGCCG-TTTCTCAG-CTCCCTCTCCGGAATCGAACCCTGATTCCCCGTTACCCGTAACA-GCCATC-GTAGGCCAATACCTTACGAT--ATAGCTGATAAGGCAGTCGCTCATGGG-ATAAGG-CGCAGATCGT---------GTGATCGAA--GCGCTCGGGC-----AGGTTATCCAGGGATC-ATCACAACCGTCGTGA----------------------------GAACAG---------------------ACAAGT-CGATNTG----ATGNTAATAAAGGCGCCCTTGCTCCCGCCGAAACG----------------------------------------GTATCGGGGCTG-TGNT--GCGTNTATTANCCCTAGAATCNCCACGGTTNTCCAAGTANCTGG----------------NACANNCTCCCGGAGGTTACGACTGATTTAATGANNCACNCGGGGT-CACACTTTATA------AAAGTCTGTTCTNAGACATANATGNCTTACTCTGTGAGACGANNNNNNNNNNNCTGGCAGGATCAA   [2077]
Diastylis_sculpta                TCCGCAGGTTCACCTACGGAAACCTTGTTACGACTTTTACTTCCTCTAAACAGCCGAGCTGGGACGTCATTCCGTCTTAGACCCTAG--------------GCGACGCATCGCGAAGAT----TT----------GTCGGCCCTGGGCGCCAGTCCGANGTCCTCGCTCGATCACTCAATCGGTAGTAGCGACGGGCGGTGTGTACAAAGGGCAAAAACTCAATCGACGCGGGCTG-GTGA-CTCGCGACTACTGGGAATTCCACGTTCGTGGGGTATAATTGCAATCCCCAGTTCCTACCGAGGCCT---------CGAGATGTTTGCGACGCGAA--CGACGCAAACCGTACACGCCATCTGCGGCTTTCCGGTGACTACCCG-CTCCTTTCGGAGGAGG----ACTGTGCA------CACGTTGAACCGACCATTGTAGCGCGCGTGCGGCCCGGGACATCTAAGGGCATCACAGACCTGTTTTTGCCC--TGTTTCGTGCGGCTATTCTTATATTCGTCGCCC-GCCGATCACTCTAAGAAGAGAGAGCCGAAAG----------AGCAGCCATGCTGGCTCAATGCTTAGGCTCAAAATGCGACGAACGCTTCGCGACCTTGGCTTCTCATTCGCTCAAGAGCTTCAACGAGTAAAGCCGCCGCGTCCGAAACTCGCGCGTCAAAGTCTGCCACTCGCGCGATAAACGCGCGTCGAATACGGACAGCGCAACGAGCCCGACCGCGAACGACCCCCCTATCGCCCGAGAGACGAAATGGCCAGGTCGCGTCGAAAGGAGCGCGTTCGTTCGTCGACTATTTAGTAAGGCAGAGTCTCGCTCGTT----ATCGGAATCAACCAGACAATTCGCACCACCAACCTGAAACGGCCATGCACCACCTACCGCTAAATCGAGAAAGAGCTCTCAATCTGTCAATCCTTTCAG-CGTCCGGTCTCGGTAAGCTTCTCCGTGTTGAGTCAAATTAAGCCGCAGGCTCCACTCCTGGTGGTGCCCTTCCGTCAATTCCTTTAAGTTTCACTTTTGCAACCATACTTCCCCCGGAGCTCGAAAACTTT-GGTTTCCC------GGGGACTTCCCGCCGAGTC-TAGGGA------------------------------------------ACGACATC-GGC-GGATTGTCAGGTAGCATAGTTTACGGTCAGAACTAGGGCGGTATCTAATCACCTTCGATCCTCTGACTTTCGTTCTTGACTAATGAAAACGTTCTCGACGAGCGCCTTCGCCTCGGATCGTCTTGCGACGGTCAACGAATTTCACCTCTCGCGTCGCAATACGCTCACCTCCGG-CCGCTTCTCTTA-ATCGTTACCTCGTAATCC--------------------CCTAAAACCGATCGAAA------------------------------------CAACGGCGGGATC-GAGGTCTTTTTCGGTATCGTTCAATGCACGTATCG--TTTT---------------------------------------------------------GGCGTTGACATGAGGC---GCCCGCTTTGAGCACTCTTATTTATTCAAAGTGAAAA-TGCCGACGTCGCTAG-----------------------------------------------------------------------------GCGTGAGTCGA-GAGCTCAGCTCTCATAC-----------------------------------------------------------------------------------------------------------------------------------------CGCGCCTGGCGCG-----------------------------------------ACGGCTCAATTCGG----------------------------CGGACCGAGTTTGACTTG---------------------------------------------------CGAGACTGGA----------------ACTTCGTCGAG-----------------------------------------------------TCTCGGCTCGCAA------------------------------------------------------TTGCGTCAGTTCGGCC--------------------------------GCGCGC------------------------------------------------------------------------------------------------------------------------------------------------------------------------------------AAAG-TCCAGCTACGAGCTTTTTAACCGCAGCAATTTTAATATACGCTATCGGAGCTGGAATTACCGCGGCTGCTGGCACCAGACTTGCCCTCCGATGGACGCTC-GTCCAAGTTTTTAGTTT-AAACTCAATCAGATGCCGA--AG-CCTCGCGAGAGACTCGCATTCTGT-ATTTTTCGTCACTACCTCCCC------GACCCGGGATTGGGTAATTTGCGCGCCTGCTGCCTTCCTTAGATGTGGTAGCCG-TTTCTCAGGCTCCCTCTCCGGAATCGAACCCTGATTCCCCGTTACCCGTTATC-GCCGTC-GTAAGCCAATACCTTACGATTG--AGCTGATAGGGCAGTCGCCCGAAGG-ATACGG-CGCCGATCGA----GTATATCGACCGAA--GCGCTCGGC----ATCAGTTATTCAGAG-TC-CCCAGTCCGGCGCCGCGGGCGCGT--------------------ACTTGTACGCTTCGCCGCGCGTTG---GCTAAT-CGGTTTTTG--GGTTTAATAAATGCGCCCTTCCCTCGCCGCGAACGACGA------------------------------------GGATCGGAGCTT-AGTT--GCATGTATTAGCTCTAGAATTACCAAAGTTATCCAACGAGACGG--------------GATCGATATCCTGT-AGGTTACGACTGGTTTAATGAACCATTCGCGGT-TTCACCATTAATT----TCGGTTTGTACTTAGACATGCGTGGCTTAATCTTTGAGACAAGCGTATGACTACTGGCAGGATCAA   [2218]
Paratanais_malignus              TCCGCAGGTTCACCTACGGAAACCTTGTTACGACTTTTACTTCCTCTAAATGATCAAGTTTGAACATCTTCCCGTCAGCCCTTCAAG-----------------------C-ACGAAA-------------------GTGCATAGGACGACAGTCCAATGTTCTCACTGAATCATTCAATCGGTAGTAGCGACGGGCGGTGTGTACAAAGGGCAGGGACGTAATCAGCGCGACTTAAATGAGCCAACGCTTACTGGGAATTCCTCGTTTATGGGAAATATTTGCAAGCCCCAATCCCAAGTAG----------------------------------------------------------GCACGGATTTCAACCGGTTACCCA-CTCCATTAGGAGAAGG-----GGGA---------CGTGTTGCACCGTGCATTGTAGCGCGCGTGCGGCCCAGAACATCTAAGGGCATCACAGACCTGTTATTGCTC--TTCCTGTCAACTG-ATTAGAG-------CAC-CATT-GATTTTTCTAAGAAGAAACGGA------ATTGATAGACT------ACCCGA------CATAAGCTTCACCCCTCCCTTCGGCATAAATCAGAG-------TTTCAGACCTTCCACGCGACCCA---------------------CACAACA----CCACAAAC-------GTTCCGGTTTCCCTTCACGAAAGC---A-GCGAGCACGAGCCACGATAAGAAAAGTCGTCCAGCCCCGACACCTCGGGGAATAAAGAGCAAAAAAGCTTTCGGGATCAGATCTACCTTCTATTTAGTAAACGAGAATCTCGTTCGTT----ATCGGAATTAACCAGACAGATCGCTCCACCAACTAAGAACGGCCATGCACCACCATCCTCATAATCATGAAAGAGCTTTCAATCTGTCAATCCTAAATG-TTTCTGGGCCTGGTGAGTTTTCCCGTGTTGAGTCAAATTAAGCCGCAGGCTCCACTCCTGGTGGTGCCCTTCCGTCAATTCCTTTAAGTTTCAGCTTTGCAACCATACTTCCCCCGGAACTCAGAAACTCT-GGTTTCCC------CGGGGTCGCTCGTCCAGTC-TCGGAA------------------------------------------ATGACTTCCGAC-GGACAACCGGTTAGCATAGTTTACGGTTAGAAATAGGGAGGTATCTGATCTCCTTCTAAACTCTAACTTTCGTTCTTGATTAATGAAAACATTCTTGGCGAATGCTTTCGCAGTAGTTTGTCTTACGACGGTCCAAGAATTTCACCTCTAGCGCCGTAATACAAACGCCCCCGG-CAGTTCCCTTTA-ATCATTATCTCAAACCTA--------------GAATCTTAACGTACCGACGAACGACACGAATGCCGCGCCACATTGGTATAAAAAGATACTTTTAAACTAGGTAGAGATCATCTTCC--ATCATTCCATGCACT-ACCA--TTCA---------------------------------------------------------GGCAATTATGCAATGAG--GCCTGCTTTGAGCACTCTAATTTTTTCAAAGTGATCG-AGTCGATAACTTTCCATCACGCCAACCTCCGCAGCAACAATTGTGTTACGGTGTAACGGCCGACGGATGTAACTGTACGTGATGCAAGACGGACACACCAGTAAAGGGCACCGTGAACTTGCAA------------------------------------------------------------------------------------------------------------------------------------------------------------------------------------------------------------------CAGCGGTACA-AAAAAGNTGATCGACGGTCTCA----------TAT-----------------------------------------ACACTCAGTCACAG-----C-CAGGAAAACCAAACTAAACACCTGCAATAGACGGCTTCCC----------------AAAACATTCGCGACCTTTTTAACGCACGTGGCG--------AAAGAAAAG--------CAACG--CAGAAAGGAG---------TCGCACGCCCGAAAAG--------CAGGAGAGTGGGCCGACTGCCTGAGTAT------------------------------------------------------------------------------------------------------------------------------------------------------------------------------------AAAG-TCCAACTACGAGCTTTTTAACCGCAGCAACTTAAATGTACGCTATTGGAGCTGGAATTACCGCGGCTGCTGGCACCAGACTTGCCCTCCAATTGCGTTCA-GTTTACTGTTTTAAAGT-AAACGCATCCTGATTGCGA--GG-CCTCGGAAGAGT--CCCGCATCAAGATATTTTGTCACTGCTTCCTC------GAGCTAAGATTGAGCAATTTGCGTGCCTGCTGCCTTCCTTAGATGTGGTAGCCG-TTTCTCAGGCTCCCTCTCCGGAATCGAACCCTGATTCCCCGTTACCCGTTATA-GCCATT-GTAGACATTTAATCTACAATC--TAGCTGATAGGGCAGACTCTTCAAAG-GTCAAG-CGCCGGCACG---------AAAGGCCTAA-GCGCTCTGCTAAAGGGTATTATCCAGAT-TC-ACCAAATTTTACACCAAGTAGGGTCCCTCCTGCGTACGAAAAACGCACCAGAAAGAATAAAC---------CCCGGTACAATTTTTG--GTTCTAATAATTGCGTCCTACTGATGCTCTCACCCGCGAAGGAGAGAAGAC------------------------ACTTTGGGAACT-CGTG--GCACGTATTAGCTCTAGAATTACCACAGTTATCCGAGTAAGGACA------CTGGGTTCCATGAAGTCCAAC-GGATTATGACTGATTTAATGAGCCATTCGCGGT-TTCACCGTTAATG----AAGGCTTGCACTCACACATGCATGGCTTAATCTTTGAGACAAGCATAC-ACTACTGGCAGGATCAA   [2340]
Kalliapseudes_sp                 TCCGCAGGTTCACCTACGGAAACCTTGTTACGACTTTTACTTCCTCTAAATGATCAAGTTCGGACATCTTTCCGTCAGCCCTTTGGT------CGACGACGGACGCTCTCGAAGAGAACGCAACCCGAA----GCCGAGTCCGCGGGCGCCAGTCCGATGCCCTCACTGAATCATCCAATCGGTAGTAGCGACGGGCGGTGTGTACAAAGGGCAGGGACGTAATCAGCGCGAGCTG-GTGA-CTCGCGCTTACTAGGAATTCCTCGTTCATGGGAAACATTTACAAGCCCCAATCCCTAGTGA----------------------------------------------------------GGACGGATTTCAAGGGGTTTCCAC-CTCGTTTCTGAGAAGG-----AAAAG--------CACGCTGATCCGCTCATTGTAGCGCGCGTGCGGCCCAGGACATCTAAGGGCATCACAGACCTGTTATTG?TC--CATCTCATGCAGC--TG-GAC-------GCT---GCCGATCCCTCTAAGAAGATAGACGGACGCCCCGAGTTTACGAAGGGGATCCGTCGTAGACGCCGG-AAAACGACCGCGAAGGAATAAAGAGGAAA-GAA--AAAACGACCTCCCCGAACGAAGCAGTCTC----------------CTCCCCGAAAGAAGAAAAC-----CCACTCCG?-CGAAAAAAATCGTCTCTCATCCCCCACCCG?GAGACGCTCCCGGACGCCGAACAACGACGAAAGAACCCAACGG----------T-CTCGAGAT----ACGATCCGCCGTCTATTTAATAGG?TAGAATCTCGTTCGTT----ATCGGAATTAACCAGACATATCGCTCCACCATCTAAGAACGGACATGCACCACCACCCACCGAATTAAGAAAGAGCTCTCAATCTGTCAATCCTTCCGG-TGTCCGGGCCTGGTGAGTTTCCCCGTGTTGAGTCAAATTAAGCCGCAGGCTCCACTCCTGGTGGTGCCCTTCCGTCAATTCCTTTAAGTTTCAGATTTGCAACCATACTACCCCCGGAACTCAGACACTCT-GGTTTCCC------GGAGGAGTCCCGCCGAGTC-GTGGGA------------------------------------------ATGACTTC-GAC-GGATCGCCGGTCAGCATAGTTTACAGTTAGAACTAGGGCGGTATCTGATCGCCTTCGATCCTCTAACTTTCGTTCTTGATTAATGAAAACATTCTTGGCAAATGCTTTCGCAGTAGTTCGTCTTGCGACGGTCCAAGAATTTCACCTCTCGCGTCGCAATACGAATGCCCCCGT-CAGTTTCCTTCA-ATCATTACCTCG-GCTTC---------------------CAAAAACCGGCAAAAA-------------------------------------GGCAGCGGAAGC-GAGGTCATCTTCC--ATCATTCCATGCACC-GCCA--TTCG---------------------------------------------------------GGCGTGAAAAAT-------ACCTGCTTTGAGCACTCTCATTTTATCAAAGTGACCG-TGCCCGTCACGCGGG-----------------------------------------------------------------------------ACACTCGGTGAAGAGCACCCCGAGACGACGGACGGTCTTAGCAATTCGGAGCCGAGTGGTGATCCGACCAGACGAAATCACTCGCCCGGGCGCGAAAAAGGACGGCGTCGCAGAGGATAAAAGAAAAAAACTCAAGACGGCCGAGCGAAAACGCCCGCGCGCGCTAAAGCGAAGGTTGGTCCGCCGAAACAGCCAGCGGCGAAACAGCGCCAGCGACTCGAAAGACGAGCGGGCTGCCACCCGGGAGATACGCGGCAACGACGAAAAATCGTCGCAGTTGTTAAACAGTTCGCCACGCACTCTGATCGGGCGCATATCCACGCTCATCGACAACGAGCCCGGCCACTATCCCGTTTGACCCGCGGGTTCGAACGGCCCCCGCAAAAGCGGCGACGGACGACGCCTTAACCGACCGCCCCTCCTCGCGAACAACGCGACCAAAACTCCGCAAACCCGTGAGCGGCGAGGATTCGCCTCGCGATGCGGGCCCTCGGTCCGAATCC---------------------------------------------------------------------------------------------------------------------------------------------------------------------------------------------------------------------------GAAA-TTCAACTACGAGCTTTTTAACCGCAACAACTTTAATTTACGCCAGTGGAGCTGGAATTACCGCGGCTGCTGGCACCAGACTTGCCCTCCACTCGGTCCTC-GTTCATGTATTTAGTTT-GAACTCATTACAATTGCGA--GG-CCTCGGTTGAGT--CTCACATCGTTATTTCTCGTCACTACCTCCCC------GAGCCGGGAGTGGGTAATTTGCGTGCCTGCTGCCTTCCTTAGATGTGGTAGCCG-TTTCTCAGGCTCCCTCTCCGGAATCGAACCCTGATTCCCCGTTACCCGTTACA-GCCATT-GTAGGCGCATAACCTACAATCGAAAGCTGATAAGGCAGACGCTCACTGG-ATACGG-CGCCGGTACG---------AAGACCGTA-AGCGCTCGGC-----TAAGTTATTCACAT-TC-GAGAGGTCAATTCAAAGGTCTCAC--------------------GGATCGAGATCCG--------------CGTGGC-CGGTTTTAGAGTATCTAATAAGTGCGCTCTTCTCCCCACCCCGAGCAAGACTCGCGCGAAGCGAGAACGAGCGGGGCGGG------GTATCCGAGCTC-GGAT--GCATGTATTAGCTCTAGAATTACCACAGTTATGCAAGTAACTCG-------------GGACACAGATCCAAT-GAACTATGACTGATATAATGAGCCATTCGCGGT-TTCGCCTTAGT------TCGGCACGTACTCAGACATGCATGGCTTAGTCTTTGAATCAAGCATAT-ACTACTGGCAGGATCAA   [2522]
Tanais_dulongi                   TCCGCAGGTTCACCTACGGAAACCTTGTTACGACTTTTACTTCCTCTAAATGATCAAGTTTGGGCATCTTCCCGTCTTCTCTAATAG------------------------------------------ATTACGAGAATCAAAGAGCGACAGTCCAACGTCCTCACTGAATCATTCAATCGGTAGTAGCGACGGGCGGTGTGTACAAAGGGCAGGGACGTAATCAGCACGGCTTGAATGA-GCCGTGCTTACTGGGAATTCCTCGTTCATGGGAAATATTTGCAAGCCCCAATCCCGAGCGA----------------------------------------------------------GAATGGGTTTGATATGATTTCCCA-CTCCTGTCGGAGCA-G-----AAA----------CACACTACACCATCCATTGTAGCGCGCGTGCAGCCCAGGACATCTAAGGGCATCACAGACCTGTTATTGCTC--TTTCTCAGACGAC--TA-GAC-------GTC---GCTTATCTCTCTAAGAAGATTATGCG-----TCAAAGTA-----------CC-----------CGACATATTGGCTATAACGACAATGCT-----------------AACCACAA?C?GCGCCACTCACG----------------ACGCAACAGCACAAGGTA-------CGAGACCAAGCACCGCGCATCGGCAA---CAACAGAAAGCAGCTTCACAAAGCCGTA-ATGAAGCCTCGGGTT-----------------------------------GAAGTTTGACGACTAGTTAGTAGACTAGAGTCTCGTTCGTT----ATCGGAATTAACCAGACAGATCGCTCCACCAACTAAGAACGGCCATGCACCACTACCCACCGTATCGAGAAAGAGCTTTTAATCTGTCAATCCTTTCGG-TGTCCGGGCCTGGTAAGGTTTCCCGTGTTGAGTCAAATTAAGCCGCAGGCTCCACTCCTGGTGGTGCCCTTCCGTCAATTCCTTTAAGTTTCAGCTTTGCAACCATACTTCCCCCGGAGC---ATTACTCT-GGTTTCCC------GTGGGTAGCACGTCGAGTC-GTGGGA------------------------------------------ATAACTCC-GAC-GTATGACCGGTTTGCATAGTTTACGGTTAGAACTAGGGCGGTATCTGATCGCCTTCGATCCTCTAACTTTCGTTCTTGATTAATGAAAACATTCTTGGCGAATGCTTTCGCAGTAGGTCGTCCTGCGACGGTCAACGCATTTCACCGCTCGCGTCGCAATACGAACGCCCCCGT-CTGTTTCCTTTA-ATCATTATCTCATACCCC--------------------------GCCG-T-AACG--------------------------------------------GGGCC-GAGATCGTATTCC--ATCATTCCATGCACG-ACCA--TACA---------------------------------------------------------GGCATCGTAAAGTGCATA-GCTTGCTCTAAGCACTCTAATTTTTTCAAAGTGATCC-TGCCACCCACGTCAC-----------------------------------------------------------------------------TATCGATTACCGTACAAAGTACCGTAAAA-----------------------------------------------------------------------------------------------------------------------------------------------------------------------------------------------------------------------------------CGAAT----------------------------------------------------------------------TTAGTG------------------ACGTAATGGTG------------------------------------------------------ACATATTTTAACCTC-------AACTCAAT--AT-----------A---AAAAAAAATAA--------TAATTTT-------------------------------TTCTGAGTTTTAAAAT------------------------------------------------------------------------------------------------------------------------------------------------------------------------------------GAGG-TCCAACTACGAGCTTTTTAACCGCAGCAAAATTAACATATGCTATTGGAGCTGGAATTACCGCGGCTGCTGGCACCAGACTTGCCCTCCAATAGATCCTC-CTCCACTTATTTAAGGTAGGAGTCATTCCGATTGTGA--GG-CCTCGGAAGAGA--CTCACATCGTTAGATTTTGTCACTCCCTCTGC------GTTCCGCAAGTGGGGAAGTTGCGTGCCTGCTGCCTTCCTTAGATGTGGTAGCCG-TTTCTCAGGCTCCCTCTCCGGAATCGAACCCTAATTCCCCGTTACCCGTCAAA-GCCATT-GTAGGCATTTAACCTACAATCGAAGCCTGATAGGGCAGACTCTTGAATG-GTATGG-CGCCGGTACG---------GAGACCTAA--GCGCTCGGC-----TTGGTAACTAGTAT-TA-TCCAGATTCATC--------------------------------AAAACTGTCCTTCG-------------AGAGGA-CAGTTTA----AATCTAATAATTGCGTCCTCTTCGGTTCCACAAGTGGTACGC---------------------------------GAATCGGAACTC-GAG---GCATGTATTAGCTCTAGAATTACCACAGTTATCCAAATAACCAT-----TAGAATATGGTTCTGGGCCCAAA-GAATTATGACTGATTTAATGAGCCTTTCACGGT-TTCGCCTTAATT-----AAGGCTTGTACTCAGGCATGCATGGCTTAATCTTTGAGACAAGCATAT-ACTACTGGCAGGATCAA   [1987]
Caprella_geometrica              TCCGCAGGTTCACCTACGGAAACCTTGTTACGACTTTTACTTCCTCTAAGTGCACCAGTTCGGACCTCTTTCAGTCATGATACCGCC----------------------TT-TGA----------------------GGGGCGGCTCTGCCAGTCCAAGGCTCTCACTGGAACACCCAATCGGTAGTAGCGACGGGCGGTGTGTACAAAGGGCAGGGACTCAGTCACGGCGGGCTCAGTGA-CCCACCGCTACTAGGCATTCCTCGTTTGTGGGGAATAATTGCAAGCCCCAGGCCCAAGCACGCTGCTCTCCTCTACGAAGCACACACGAGGCGAAACTAACGCAGAAAGAGAGAGACAAGAAGGGCTTTCAGAGGGTTGCCCG-CTCCTCTCGGAGCAGG----AAGAAACA------CCTGTTGTGCCCAGCATTGTAGCGCGCGTGCGGCCCAGAACATCTAAGGGCATCACAGACCTGTTATTGCTCTCAGTCTCTGACGGC--TT-CAGA------GCC---GTTGATCCCTCTAAGAAGAATTCT--------------------------------TCAAGACCTA----TAAAGGCCGGCGGAC-----------TTGG-----------------AGTGCAGGCAAGGAAGACC-CTACACGCAGAGCACA----------------GCACGCACGGGAGGC-CGCGACAAGCAC------AGCACAAC----CGGAACGCGAGCACATCCACGCAAGGAGAGATCCCTGCAACTGCGAACTCGCATTTCA------AGATCCANCCGACTAGTTAGCAGGGGAGAGTCTCGTTCGTT----ATCGGAATTAACCAGACAGATCACTCCACCATCTAAGAACGGGCATGCACCACCATCCACTAAATCGAGAAAGAGCTCTCAATCTGTCAATCATTCTAG-AGTCCTGGCCTGGTGAGATTGCCCGTGTTGAGTCAAATTAAGCCGCAGGCTCCACGCCTGGTGGTGCCTTTCCGTCAATTCCTTTAAGTTTCAGCTTTGCAACCAGACTCCCCCCGGAACCCAGAGACTCT-GGTTTCCCGTAAGATAGGAGCCGCCCGTCGAGCCCGTCAAGAA---------------------------------------GGGTGCTC-GAC-GAATTGATGGTTGGCATCGTTTAGGGTTAGAACTAGGGCGGTATCTGATCGCCTTCGATCCTCTAACTTTCGTTCATGATTAATGAAAACATCCTTGGCAGACGCTTTCGCTTCAGGAGGTCTTGCGAAGGTCATAGAATTTCACCTCTCGCTTCGCAATACCAATGGCCTCGA-CAAGCCCTTTTA-ATCATTACGTCGAGGCTG--------------------GCTTATACCACTGCTAC-------------------------------GACCATTAGCCAGCGCCC-GACGTCGTTTTCC--GACATACCATGCAAA-ACCA-AGTCTGTCCTCTTAGAGCGGGCACGAAGCCAC--------GCTCCGTGTGTTAACAGGGCTAGGCCCTTTAC---------GACTGCTTTGAGCACTCTGATTTACTCAGGGTGACTG-TGGCGTCTGCGAGAG-----------------------------------------------------------------------------AGAACTCTCGGTCGACGCCCTTTTGTACG-----------------------------------------------------------------------------------------------------------------------------------------CGAGAGCGGAG-G-----------------------------------------ATGTTAACGGACGG----------------------GAGCGTGTGCTGGACAC----------------------------------------------------------CGCGAAGGAG----------------CCAACAACAA------------------------------------------------------CCCCAACGTCCAC------------------------------------------------------CTGCCGCTGCTCGGA------------------------------------ACA------------------------------------------------------------------------------------------------------------------------------------------------------------------------------------GACA-TTCAACTACGAGCCTTTTAACCGCAGCAACTTTAATATATGCTACTGAAGCTGGAATTACCGCGGCTGCTGGCACCAGACTTGCCCTTCAGTAGGTTCTC-ATCAGGGTGTTTAGAAAAGTGCTCATTCCGATAGCGA--GA-CC-CGTGAAGGGCGCACGCTTCGTTATGTTTCGTCACTACCTCCCCCAGAATGTGCTGGGATTGGGTAATTTGCGTGCCTGCTGCCGTCCTTGGACGTGGTAGCCG-TCTCTCAGGCTGCCTCTCCGGAATCGAACCCTGATTCCCCGTTACCCGTCAAA-GCCATC-GGTCGCGTATAGCGAGCGGTTGACAGCTGATAAGGCAGACACTCGAAAG-TGGCAG-CGCCGTCCTA------CGAGAGGTACGT--GCGCTTGTCATCAAAAGGTTATCCAGAG-TC-ACCACATAGCAAATCAGGCTCTC---------------------GGTTAAGAGAG----------------CCCCAG-CGGTTT-----GGTCTAATAAAAGCACCCGTCAGCAACGCGCGAACGAA-------------------------------------GCATCAGGGTATAAGTT--GCATGTATTAGCTCTGGAATTACCACAGTTATCCAAGTAATTAG---------------TACTGGCCCATTT-GGACAACGACTGATTTAATGAGCCGTCCGCGGT-CTCGCCGTGTCAAGAC-ACAGCTTGGACTTAGACATGCATGGCTTAATCTTTGAGACAAGCATATGACTACTGGCAGGATCAA   [2162]
Nyctiphanes_simplex              TCCGCAGGTTCACCTACGGAAACCTTGTTACGACTTTTACTTCCTCTAAATGATCAAGTTTGGACATCTTTCCGGCAGCTCGAGGCG-----------------ACCAAGG--------------------------CCGCCAGGAACGCCAGTCCGGAGGCCTCACTAAATCATTCAATCGGTAGTAGCGACGGGCGGTGTGTACAAAGGGCAGGGACGTAATCAACGCAAGCTG-ATGA-CTTGCGCTTACTGGGAATTCCTCGTTGATGGGGAAAAATTTCAAGCCCCAATCCCTATCAC----------------------------------------------------------GAAGGGGTTTCAACGGGTTACCCG-CTCCTCTCGGAGAGGG----AAGGA---------CACGCTGATCCCTTCAGTGTAGCGCGCGTGCGGCCCAGAACATCTAAGGGCATCACAGACCTGTTATTGCTC--AGTCTCTTGCGTC--TA-GAT-------GAC---GCGGATCCCTCTAAGAAGAAGTTGCGACGGG--------------------------------------------------------------CG--------------------------------------------------------------------------------ACCGAC---------------------------------------------CGAGGC-------------------------------CGGTACAAG-------ACAACCCGACGACTAGTTAGTAGGCCAGAGTCTCGTTCGTT----ATCGGAATTAACCAGACAAATCGCTCCACCAACTAAGAACGGCCATGCACCACCACCCACCGAATCGAGAAAGAGCTCTCAATCTGTCAATCCTTCCGG-TGTCCGGGCCTGGTGAGGTTCCCCGTGTTGAGTCAAATTAAGCCGCAGGCTCCACTCCTGGTGGTGCCCTTCCGTCAATTCCTTTAAGTTTCAGCTTTGCAACCATACTTCCCCCGGAACTCAGAGACTTT-GGTTTCCC-----GGGAAGCTGCCCGCCGAGTC-ATGGGA------------------------------------------TTAACGCC-GGC-GGATCGCTAGTCAGCATCGTTTATGGTTAGAACTAGGGCGGTATCTGATCGCCTTCGAACCTCTAACTTTCGTTCTTGATTAATGAAAACATTCTTGGCAAATGCTTTCGCAGTAGTTCGTCTTGCGACGATCCAAGAATTTCACCTCTAACGTCGCAATACGAATGCCCCCGT-CTGTTCCTATTA-ATCATTACCTCG-GGCTC---------------------TTAAAACCAACAAAAT-------------------------------------------AGAACC-GAGGTCCTATTCC--ATTATTCCATGCACA-AGTA--TTCA---------------------------------------------------------GGCGCCTTG----------GCCTGCTCTGAGCACCCTAATTTTTTCAAAGTAAACG-TGCCGGCCGCCCGGG-----------------------------------------------------------------------------ACACTCGATGAAGAGCACCCCGACCGAGCCGACGGGCTTTAGCG-----------------------------------------------------------------------------------------------------------------------------------------------------------------------------------------------------------------------------------------------------------------------------------------------TTCGGAAG------------------CCGACAGTAGA-----------------------------------------------------CGCCGGGCGGCG-------------------------------------------------------------------------------------------TACCGTCGGTCCGGAACT------------------------------------------------------------------------------------------------------------------------------------------------------------------------------------GAGA-TCCAACTACGAGCTTTTTAACCGCAACAACTTTAATATACGCTATTGGAGCTGGAATTACCGCGGCTGCTGGCACCAGACTTGCCCTCCAATAGATCCTC-GTTAAAGGATTTAAAGT-GTACTCATTCCGATTGCGA--GG-CCTCGGATGAGT--CCCGCATCGTTATTTTTCGTCACTACCTCCCC------GAGCCGGGAGTGGGTAATTTGCGTGCCTGCTGCCTTCCTTAGATGTGGTAGCCG-TTTCTCAGGCTCCCTCTCCGGAATCGAACCCTGATTCCCCGTTACCCGTTATA-GCCATT-GTAGGCGCATAACCTACAATCGAAAGCTGATAAGGCAGACGCTTGAAAG-ATGCTG-CGACGGTGCG---------GAGACCGT---TCGCTAAGC---TAAAAGTTATTCAGAG-TC-ACCACGAAGGGGTTTCAC--------------------------CTCCCGAAA------------------GAGGAC-TGGTTTT----GATCTAATAAAAGCGCTCTTCCATACGGGAGTA------------------------------------------TG-TCGGAGCTACTGGTTGGCATGTATTAGCTCTAGAATTACCACAGTTATCCAAGTAAGAAA--------------GGGTAAGATCCAAT-GAACCATAACTGATTTAATGAGCCATTCGCGGT-TTCGCCTTGCT------TAGGCCTGTACTTAGACATGCATGGCTTAATCTTTGAGACAAGCATATGACTACTGGCAGGATCAA   [1839]
Meganyctiphanes_norvegica        TCCGCAGGTTCACCTACGGAAACCTTGTTACGACTTTTACTTCCTCTAAATGATCAAGTTTGGACATCTTTCCGGCAGCTCGAGGCG-----------------ACCAAGG--------------------------CCGCCAGGAACGCCAGTCCGGAGGCCTCACTAAATCATTCAATCGGTAGTAGCGACGGGCGGTGTGTACAAAGGGCAGGGACGTAATCAACGCAAGCTG-ATGA-CTTGCGCTTACTGGGAATTCCTCGTTGATGGGGAAAAATTTCAAGCCCCAATCCCTATCAC----------------------------------------------------------GAAGGGGTTTCAACGGGTTACCCG-CTCCTCTCGGAGAGGG----AAGGA---------CACGCTGATCCCTTCAGTGTAGCGCGCGTGCGGCCCAGAACATCTAAGGGCATCACAGACCTGTTATTGCTC--AGTCTCTTGCGTC--TA-GAT-------GAC---GCGGATCCCTCTAAGAAGAAGTTGCGACGGG--------------------------------------------------------------CG--------------------------------------------------------------------------------ACCGAC---------------------------------------------CGAAGC-------------------------------CGGTACAAG-------ACAACCCGACGACTAGTTAGTAGGCCAGAGTCTCGTTCGTT----ATCGGAATTAACCAGACAAATCGCTCCACCAACTAAGAACGGCCATGCACCACCACCCACCGAATCGAGAAAGAGCTCTCAATCTGTCAATCCTTCCGG-TGTCCGGGCCTGGTGAGGTTCCCCGTGTTGAGTCAAATTAAGCCGCAGGCTCCACTCCTGGTGGTGCCCTTCCGTCAATTCCTTTAAGTTTCAGCTTTGCAACCATACTTCCCCCGGAACTCAGAGACTTT-GGTTTCCC-----GGGAAGCTGCCCGCCGAGTC-ATGGGA------------------------------------------TTAACGCC-GGC-GGATCGCTAGTCAGCATCGTTTATGGTTAGAACTAGGGCGGTATCTGATCGCCTTCGAACCTCTAACTTTCGTTCTTGATTAATGAAAACATTCTTGGCAAATGCTTTCGCAGTAGTTCGTCTTGCGACGATCCAAGAATTTCACCTCTAACGTCGCAATACGAATGCCCCCGT-CTGTTCCTATTA-ATCATTACCTCG-GGCTC---------------------TTAAAACCAACAAAAT-------------------------------------------AGAACC-GAGGTCCTATTCC--ATTATTCCATGCACA-AG-A--TTCA---------------------------------------------------------GGCGCCTTG----------GCCTGCTCTGAGCACCCTAATTTTTTCAAAGTAAACG-TGCCGGCCGCCCGGG-----------------------------------------------------------------------------ACACTCGATGAAGAGCACCCCGACCGAGCCGACGGGCTTTAGCG-----------------------------------------------------------------------------------------------------------------------------------------------------------------------------------------------------------------------------------------------------------------------------------------------TTCGGAAG------------------CCGACAGTAGA-----------------------------------------------------CGCCGGGCGGCG-------------------------------------------------------------------------------------------TACCGTCGGTCCGGAACT------------------------------------------------------------------------------------------------------------------------------------------------------------------------------------GAGA-TCCAACTACGAGCTTTTTAACCGCAACAACTTTAATATACGCTATTGGAGCTGGAATTACCGCGGCTGCTGGCACCAGACTTGCCCTCCAATAGATCCTC-GTTAAAGGATTTAAAGT-GTACTCATTCCGATTGCGA--GG-CCTCGGATGAGT--CCCGCATCGTTATTTTTCGTCACTACCTCCCC------GAGCCGGGAGTGGGTAATTTGCGTGCCTGCTGCCTTCCTTAGATGTGGTAGCCG-TTTCTCAGGCTCCCTCTCCGGAATCGAACCCTGATTCCCCGTTACCCGTTATA-GCCATT-GTAGGCGCATAACCTACAATCGAAAGCTGATAAGGCAGACACTTGAAAG-ATGCGG-CGCCGGCGCG---------GAGACCGT---GCGCTCAGC---TAAAAGTTATTCAGAG-TC-ACCACGAAGGGGTTTGAC--------------------------CTCCCGAGG------------------GAGGAC-TGGTTTT----GATCTAATAAAAGCGCTCTTCCATACGGGAGTA------------------------------------------TG-TCGGAGCTACTGGTTGGCATGTATTAGCTCTAGAATTACCACAGTTATCCAAGTAAGAAA--------------GGGTAAGATCCAAT-GAACCATAACTGATTTAATGAGCCATTCGCGGT-TTCGCCTTGCT------TAGGCCTGTACTTAGACATGCATGGCTTAATCTTTGAGACAAGCATATGACTACTGGCAGGATCAA   [1838]
Oedignathus_inermis              TCCGCAG-TTCACCTACGGAAACCTTGTTACGACTTTTACTTCCTCTAAATGATCAAGTTTGGACATCTTTCCGTCAGCCCGAGGGCCGGAACCCGCGACCACCGCCCCCTCAGAGAGAAGACGGCGGGAACGGCCGGACATCCAAGAGCGCAGTCCGAAG-CTCACTAAATCATTCAATCGGTAGTAGCGAC-GGGGGTGTGTAC-AAGGGCAGGACGGTAATCAACGCAAGCTG-ATGA-CTTGCGCTTACTGGGAATTCCTCGTTCATGGGAAACAATTGCAAGCCCCAATCCCTATCAT----------------------------------------------------------GAAGGGGTTTCATAGGGTTACCCG-CTCCTCTCGGAGGGGG-----ACAA---------CACGCTGATCCCTTCAGTGTAGCGGGGTTC-GGCC-AAAACATCTAAGGGCATCACAGACCTGTTATTGCTC-AATTCTCGTGCGGC-TTA-GAG-------TTG--CCGTTATCCCTCTAAGAAGAAGTTGCGACTGG--------------------------------------------------------------------------------------------------------------------------------------------------------------------------------------------------------------------------------ACACCAATTG-----------CTGGAGATCCGTCGACTAGTTAATAGGCTAGAGTCTCGTTCGTT----ATCGGAATTAACCAGACAAATCGCTCCACCAACTAAGAACGGCCATGCACCACCACCCACTGAATCGAGAAAGAGCTCTCAATCTGTCAATCCTTCCAG-TGTCTGGGCCTGGTGAGGTTTCCCGTGTTGAGTCAAATTAAGCCGCATG--CCACTCCTGGTGGTGCCCTTCCGTCAATTCCTTTAAGTTTCAGCTTTGCAACCATACTTCCCCCGGAACTCAAAGACTTT-GGTTTCCC-------GGAAGCTGCCCGCCGGTC-ATGGGA------------------------------------------ATAACGCC-GGC-GGATCGTAGTCA-GCATCGTTTATGGTTAGAACTAGGGCGGTATCTGATCGCCTTCGAACCTCTAACTTTCGTTCTTGATTAATGAAAACATCCTTGGTAAATACTTT-GCAGTTGTAAGTCTTGCGACGGTCCAAGAATTTCACCTCTGGC-TCGAG-TACTAATACCCCCGC-CTTGTTTCTATTAGTCATTACCTCG-GGTTC------------------CGAAGAAAACCGACAAAAT-------------------------------------------AGAACC-GAGGTCCTATTCC--ATTATTCCATGCA-TAGACA--TTCA---------------------------------------------------------GGCCAATTCATGTA-----GCCTGCTCTGAGCACTCTAATTTTTTCAAAGTAAACA-TGCCGGCCACTCGGG-----------------------------------------------------------------------------ACACTCGGTAAAGAGCACCCCGGCGAGCCGCCGGGCCCATGTTTCAG-------------------------------------------------------------------------------------------------------------------------------------------------------------------------------------------------------------------------------------------------------------------------------------------------------------------------------------------------------------------------------------------------------------------------------------------------------GCTGTTCGGAGCGTGACAGT--AAGCACC--GGGCGGTAACCGTCAGTCCGGAACT------------------------------------------------------------------------------------------------------------------------------------------------------------------------------------GTAA-TCCAACTACGAGCTTTTTAACCGCAACAACTTTAATATACGCTATTGGAGCTGGAATTACCGCGGCTGCTGGCACCAGACTTGCCCTCCAATGGGTCCTC-GTTAAAGGATTTAAAGT-GTACTCATTCCGATTGCAA--GG-CCTCGGATGAGT--CTCGCATCGTTATTTTCCGTCACTACCTCCCC------GGTCTGGAAATGGGTAATTTACGTCCCTCCTGCCTTCCTTAGATGTGGTAGCCG-TTCCTAAGGCTCCCTCTCCGGAATCGAACCCTGAATTCCCCGTAACCCGTAAT-AGCCATGGAAGGCGAATAACCTACAATCGAAAGCTGATAAGGCAGACACTTGAAAG-ATGCGG-CGCCAGTGCG---------GAGACCGT---GCGCTCAGT----CAAAGTTATTCAGAT-TC-ACCACAGGT--GGTTAC---------------------------GGACCGAGG------------------CCCGAC-CGGTTTT----GAACTAATAAAAGCGCCCCTCCCTGCG-G-------------------------------------------------TCCGGGGACTCTGTGTGCATGTATTAGCTCTAGAATTACCACAGTTATCCAAGTAAGTGG-------------GGGTACAGTTCCAAT-GAAACATAGCTGATTTAATGAGCCATTCGCGGT-TTCACCTTACA------TCGGCTTGTACTTACACATGCATGGCTTAATCTTTGAGACAAGCATATGACTACTGGCAGGATCAA   [1866]
Panulirus_argus                  TCCGCAGGTTCACCTACGGAAACCTTGTTACGACTTTTACTTCCTCTAAATGATCAAGTTTGGACATCTTTCCGTCAGCTCGAGGCG-------AGAACACCTCGAAGCACCCTG?CGGGGGAGGGGTAG-----AACATCCAAGAGCGCCGGTCCGAAGGCCTCACTAAATCATTCAATCGGTAGTAGCGACGGGCGGTGTGTACAAAGGGCAGGGACGTAATCAACGCAAGCTG-ATGA-CTTGCGCTTACTGGGAATTCCTCGTTCATGGGAAACAATTGCAAGCCCCAATCCCTATCAT----------------------------------------------------------GAAGGGGTTTGAACGGGTTACCCG-CTCCTCTCGGAGGGGG-----AGAA---------CACGTTGATCCCTTCAGTGTAGCGCGCGTGCGGCCCAGAACATCTAAGGGCATCACAGACCTGTTATTGCTC--AATCTCGTGCGGC--TA-GAATT-----GCC---GCTTATCCCTCTAAGAAGAAGTTGCG-----AA----------------------------------------------------------------------------------CGGACACC----------------------------------------------------ACGGAGCA-TG--------------------------------------------------------CTG----------------------------------GAGATCCGTCGACTAGTTAATAGGCTAGAGTCTCGTTCGTT----ATCGGAATTAACCAGACAAATCGCTCCACCAACTAAGAACGGCCATGCACCACCACCCACCGAATCGAGAAAGAGCTCTCAATCTGTCAATCCTTCCGG-TGTCCGGGCCTGGTGAGGTTCCCCGTGTTGAGTCAAATTAAGCCGCAGGCTCCACTCCTGGTGGTGCCCTTCCGTCAATTCCTTTAAGTTTCAGCTTTGCAACCATACTTCCCCCGGAACTCAAAGACTTT-GGTTTCCC------GGAAGCTGCCCGCCGGGTC-ATGGGA------------------------------------------ATAACGCC-GGC-GGATCGCTAGTCAGCATCGTTTATGGTTAGAACTAGGGCGGTATCTGATCGCCTTCGAACCTCTAACTTTCGTTCTTGATTAATGAAAACATCCTTGGCAAATGCTTTCGCAGTAGTTCGTCTTGCGACGGTCCAAGAATTTCACCTCTAGCGTCGCAATACGAATGCCCCCGC-CTGTTCCTATTA-GTCATTACCTCG-GGTTC---------------------CGAAAACCAACAAAAT-------------------------------------------AGAACC-GAGGTCCTATTCC--ATTATTCCATGCATA-GACA--TTCA---------------------------------------------------------GGCCATCCAAAGA------GCCTGCTCTGAGCACTCTAATTTTTTCAAAGTAAACG-TGCCGGCCACTCGGG-----------------------------------------------------------------------------ACACTCGATGAAGAGCACCCCGTGCGAGCCGGCGGT---------------------------------------------------------------------------------------------------------------------------------------------------------------------------------------------------------------------------GCGGCT---------------------------------------------------------------------GTTCGGA------------------GCGTGACAG-----------------------------------------------------TAGACACCGGGCGGTGAA-------------------------------------------------------CCGT------------------------------------CAGTCCGGAACT------------------------------------------------------------------------------------------------------------------------------------------------------------------------------------GAAA-TCCAACTACGAGCTTTTTAACCGCAACAACTTTAATATACGCTATTGGAGCTGGAATTACCGCGGCTGCTGGCACCAGACTTGTCCTCCAATGGATCCTC-GTTAAAGGATTTAAAGT-GTACTCATTCCGATTGCGA--GG-CCTCGGATGAGT--CTCGCATCGTTATTTTTCGTCACTACCTCCCC------GT-CCGGGAGTGGGTAATTTGCGTGCCTGCTGCCTTCCTTAGATGTGGTAGCCG-TTTCTCAGGCTCCCTCTCCGGAATCGAACCCTGATTCCCCGTTACCCGTTATA-GCCATT-GTAGGCGCATAACCTACAATCGAAAGCTGATAAGGCAGACACTTGAAAG-ATGCGG-CGCCGGTGCG---------GAGACCGT---GCGCTCAGC---GAGAAGTTATTCAGAT-TC-ACCACAGGTGGGTGAC----------------------------GGACCGAGG------------------CCCGAC-TGGTTTT----GAACTAATAAAAGCGCTCTTCCCTTGC------------------------------------------------GG-TCAGAGACG-TGGT--GCATGTATTAGCTCTAGAATTACCACAGTTATCCAAGTAAGTGG-------------GTTTACAGATCCAAT-GAATCATAGCTGATTTAATGAGCCATTCGCGGT-TTCGCCTTAAG------TCGGCCTGTACTTACACATGCATGGCTTAATCTTTGAGACAAGCATATGACTACTGGCAGGATCAA   [1857]
Hippolyte_pleuracanthus          NNNNNNNNNNNNNNNNNNNNNNNNNNNNNNNNNNNNNNNNNNNNNNNNAATGGTCAAGTTTGGATATCTTCCCGGCTCGAAATGGCG------GGACCACCGCCGC---------GCGAGGCAGCGAG-TGGAGCCCAGACCA--CCAGCCAGTCCGAAAGCCTCACTAAACCATTCAATCGGTAGTAGCGACGGGCGGTGTGTACAAAGGGCAGGGACTTAATCAACGCAAGCTG-ATGA-CTTGCGCTTACTGGGAATTCCTCGTTCATGGGGAACAATTGCAAGCCCCAATCCCTATCAC----------------------------------------------------------GAATGGTTTTCACGCGATTTCCCG-CTCCTCTCGGAGAAGG-----GAGA---------CCCGCTACCCCATTCAGTGTAGCGCGCGTGCGGCCCAGGACATCTAAGGGCATCACAGACCTGTTATTGCTC--AATCTCCTGCAGCTATA-CTC-------GCT---GCTCATCCCTCTAAGAAGACAGTGTCGAACG--------------------------------------------------------------------------------------------------------------------------------------------------------------------------------------------------------------------------------GGGCCATGCAA----------CAAAACCCACGTCGACTATTTAGTAGGCCAGAGTCTCGTTCGTT----ACCGGAATTAACCAGACAAATCACTCCACCAACTAAGAACGGCCATGCACCACCACCCACCAAATCGAGAAAGAGCACTTAATCTGTCAATCCTGCTGG-TGTCCGGGCCTGGTGAGATTCCCCGTGTTGAGTCAAATTAAGCCGCAGGCTCCACTCCTGGTGGTGCCCTTCCGTCAATTCCTTTAAGTTTCAGTTTTGCAACCATACTACCCCCGGAACTCAAAAACTTGAGGTTTCCC------GGAGGTATCCCGCCACGTC-ATGGGA------------------------------------------ATAACGAC-GGC-GGATTACTAGTTAGCATCGTTTAAGGTTAGAACTAGGGCGGTATCTGATCGCCTTCGATCCTCTAACTTTCGTTCTTGATTAAAGAAAACATTCTTGGCAAATGCTTTCGCAGTAGTTCGTCCTACGACGGTCACAGAATTTCACCTCTCGCGTCGTAGTACGAGTGCCCCCGT-CTATCTCTCTTT-ATCATTACCTCGGACCCA----------------------CGAACCAGACAACAT-------------------------------------------GGGACC-GAGGTCGTGTTAC--ATCATTCCATGCAAGTAACA--TTCG---------------------------------------------------------GGCTTAAGTTTTGGGAGTAGCCTGCTCTGAGCACTCTCATTTATTCAAGGTGAACT-GACCGGCCGCACGGG-----------------------------------------------------------------------------ACACTCGGTAAAGAGCACCCCGGCGACACCGGCATTTAGAAGTCTAG----------------------------------------------------------------------------------------------------------------------------------------------------------------------------------------------------------------------------------------------------------------------------------------------------------------------------------------------------------------TCAAAGATAAATATGTCCGGACGT------------------------------------------------------------------------GACGTGAGCGGCACCGGGCGGTGACC-TCCCCGCACAGTCCGG-CCT-----------------------------------------------------------------------------------------------------------------------------------------------------------------------------------GGAGC-TCGAACTACGAGCTTTTTAACCGCAACAACTTTAATATACGCTATTGGAGCTGGAATTACCGCGGCTGCTGGCACCAGACTTGCCCTCCAATTGGTTGTC-GGTTAAGGATTTAAAGT-GGTCTCATTCCAATTACGC--AG-ACTCGGAAGAGT--CCCGCATTGTTATTTTTCGTCACTACCTCCCC------GGGCTGGGATTGGGTAATTTGCGTGCCTGCTGCCTTCCTGGGATGTGGTAGCCG-TTTCTCAGGCTCCCTCTCCGGAATCGAACCCTGATTCTCCGTCACCCGTTACA-GCCACT-GTAGGCGCATGACCTACAATCCACAGCTGATAAGGCAGAAACTCGAGGG-GAATGG-AGCCGGCGCG---------GAGGCCGT---GCTCTCGGCA---CAAAATTACTCAGAT-TC-AACACTGTGTGTTTAAC---------------------------GGACCGAGG------------------CCCGAT-CGGTTCT----CATCTAATAAGAGCACTCCTCCCTTGCAG-------------------------------------------------TCGGAGTGTCCGTGT-TCACGTATTAGCTCTAGAATTACCAGGGTTATCCAAGTAGATTG---------------GAAGTGACCCTGG-AGGTGATAACTGATTTAATGAGCCATTCGCGGT-TTTGCCATAGA------GCGGCCTGTACTGACACATGCATGNNNNNNNNNNNNNNNNNNNNNNNNNNNNNNNNNNNNNNNNNN   [1882]
Palaemonetes_vulgaris            NNNNNNNNNNNNNNNNNNNNNNNNNNNNNNNNNNNNNNNNNNNNNNNNNNTGATCAAGTTTGGACATCTTTCCGGCCCGTCTAGGCGAGTCGGCGGAACCCCATTGC-------TGGGAGAAACCCG--CCGCCC-CAGTCCAAGACCGCCAGTCCGAAGGCCTCACTAAATCATTCAATCGGTAGTAGCGACGGGCGGTGTGTACAAAGGGCAGGGACTTAATCAACGCAAGCTG-ATGA-CTTGCGCTTACTGGGAATTCCTCGTTCATGGGAAACAATTGCAAGCCCCAATCCCTATCAC----------------------------------------------------------GAATGGTTTTCACGCGATTTCCCG-CTCCTCTCGGAGAAGG-----ACAA---------CCCGCTAACCCATTCAGTGTAGCGCGCGTGCGGCCCAGGACATCTAAGGGCATCACAGACCTGTTATTGCTC--AATCTCCTGCAGGTATA-CTC-------CCT---GCTCATCCCTCTAAGAAGACTGTGTCGAACG--------------------------------------------------------------------------------------------------------------------------------------------------------------------------------------------------------------------------------GGGCCCATGCAC---------CAAAACGCCCGTCCACTATTTAGTAGGCCAGAGTCTCGTTCGTT----ACCGGAATTAACCAGACAAATCACTCCACCAACTAAGAACGGCCATGCACCACCACCCACCAAATCGAGAAAGAGCTCTTAATCTGTCAATCCTTCTGG-TGTCCGGGCCTGGTGAGGTTTCCCGTGTTGAGTCAAATTAAGCCGCAGGCTCCACTCCTGGTGGTGCCCTTCCGTCAATTCCTTTAAGTTTCAGTTTTGCAACCATACTACCCCCGGAACTCAAAGACTTGAGGTTTCCC------GGGGGCGTCTCGCCACGTC-ATGGGA------------------------------------------ATAACGAC-GGC-GAATTGCTAGTCAGCATCGTTTAGGGTTAGAACTAGGGCGGTATCTGATCGCCTTCGATCCTCTAACTTTCGTTCTTGATCAACGAAGACATTCTTGGCAAATGCTTTCGCTGTTGTTCGTCCTACGACGGTCACTGAATTTCACCTCTCGCGTCGTAGTACGGATGCCCCCGA-CAGTCCCTCTTT-ATCATTACCTCT-GGCTC---------------------CCACCACCAAGAAAAT-------------------------------------------GGAACC-GAGATCATCTTCC--ATCATTCCATGCAGGTAACA--TTCG---------------------------------------------------------GGCATTGTATTCGAGAGTAGCCTGCTTTGAGCACTCTCATTTATTCAAGGTGAACT-GGCCGGCCGCGCGGG-----------------------------------------------------------------------------ACACTCGGTAAAGAGCACCCCGGCAGAACCGGCTTGGCTTCCACTCA----------------------------------------------------------------------------------------------------------------------------------------------------------------------------------------------------------------------------------------------------------------------------------------------------------------------------------------------------------------------CGGAAGCTGTTCGGAGCCTGACGGGGAA-------------------------------------------------------GCACCGGGC-----------GGTGACC-------TCCCCAGCCAGTCCGGAACT------------------------------------------------------------------------------------------------------------------------------------------------------------------------------------GAGC-TCGAACTACGAGCTTTTTAACCGCAACAACTTTAATATACGCTATTGGAGCTGGAATTACCGCGGCTGCTGGCACCAGACTTGCCCTCCAATTGGTTGTT-GCTAAAGGATTTAAAGT-GTGCTCATTCCAATTACGC--AG-ACTCGGAAGAGT--CCCGCATTGTTATTTTTCGTCACTACCTCCCA------GAGCTGGGATTGGGTAATTTGCGTGCCTGCTGCCTTCCTTGGATGTGGTAGCCG-TTTCTCAGGCTCCCTCTCCGGAATCGAACCCTGATTCTCCGTCACCCGTAACA-GCCACT-GTAGGCGCATGGCCTACAATCCACAGCTGATAAGGCAGAAACTCGAAAG-ATACGG-AGCCGGTGCG---------GAGACCGT---GCTCTCTGC---ACAAAGTTATTCAGAG-TC-ATCACAGTAAACTGAAC---------------------------GGACCGAGG------------------CCCGCT-TGGTTTT----CAACTAATAAAAGCACTCCTCCCTTCCAG-------------------------------------------------TCGGAGTTTTAAAG--TCACGTATTAGCTCTAGAATTACCAGGGTTATCCGAGTAGTTGG----------------TTTCGATCAAAT-GAATGATAACTGATTTAATGAGCCATTCGCGGT-TTTGCCTTAGA------GCGGCCTGTACTGACACATGCATGGCTTANNNNNNNNNNNNNNNNNNNNNNNNNNNNNNNNNNNNN   [1883]
Homarus_americanus               ----CAGGTTCACCTACGGAA-CCTTGTTACGACTTTTACTTCCTCTAAATGATCAAGTTTGGACATCTTTCCGTCAGCTCGAGGCGACGACCCCAGAAAACCCTC----------GCGGGCAACGG---GGCCGACAATCCAAGAGCGCCAGTCCGAAGGCCTCACTAAATCATTCAATCGGTAGTAGCGACGGGCGGTGTGTACAAAGGGCAGGGACGTAGTCAGCGCAAGCTG-ATGA-CTTGCACTTACTGGGAATTCCTCGTTCATGGGAAACAATTGCAAGCCCCAATCCCTATCAA----------------------------------------------------------GAAAGGCTTTGAACGGGTTACCCG-CTCCTCTCGGAGGGGG-----AAAA---------CTCGTTGATCCCTTCAGTGTAGCGCGCGTGCGGCCCAGAACATCTAAGGGCATCACAGACCTGTTATTGCTC--AATCTCGTGCGGC--TA-GAA-------TTGCC-GCTTATCCCTCTAAGAAGAAGTTGCGAACTG--------------------------------------------------------------------------------------------------------------------------------------------------------------------------------------------------------------------------------GACACCATTTT----------CTGGAGATCCGTCGACTACTTAGTAGGCCAGAGTCTCGTTCGTT----ATCGGAATTAACCAGACAAATCGCTCCACCAACTAAGAACGGCCATGCACCACCACCCACCGAATCGAGAAAGAGCTCTCAATCTGTCAATCCTTCCGG-TGTCTGGGCCTGGTGAGGTTTCCCGTGTTGAGTCAAATTAAGCCGCAGGCTCCACTCCTGGTGGTGCCCTTCCGTCAATTCCTTTAAGTTTCAGCTTTGCAACCATACTTCCCCCGGAACCCAAAGACTTT-GGTTTCCC------GGAAGCTGCCCGCCGGGTC-ATGGGA------------------------------------------ATAACGCC-GGC-GGATCGCTAGTTGGCATCGTTTATGGTTAGAACTAGGGCGGTATCTGATCGCCTTCGAACCTCTAACTTTCGTTCTTGATTAATGAAAACATCCTTGGCAAATGCTATCGCAGTAGTTCGTCTTGCGACGGTCCAACAATTTCACCTCTAGCGTCGCAATACGAATGCCCCCGC-CTGTTCCGATTA-GTCATTACCTCT-GGTTC---------------------CGAAAACCAACAAAAT-------------------------------------------AGAACC-GAGGTCCTATTCC--ATTATTCCATGCA-TCACCA--TTCG---------------------------------------------------------GGCC-ATTCAAATA-----GCCTGCTCTGAGCACTCTAATTTTTTCAAAGTAAACT-CTCCGGCCACTCGGG-----------------------------------------------------------------------------ACACTCGACAAAGAGCATCCCGTGCGAGCCGGCGGGGCGGCTGTTCG---------------------------------------------------------------------------------------------------------------------------------------------------------------------------------------------------------------------------------------------------------------------------------------------------------------------------------------------------------------------------------------------------------------------------------------------------------------GAGCGTGACAGT--AAACACC-GGGCGGTGCACCGTCAGTCCGGAACT------------------------------------------------------------------------------------------------------------------------------------------------------------------------------------GAGA-TCCAACTACGAGCTTTTTAACCGCAACAACTTTAATATACGCTATTGGAGCTGGAATTACCGCGGCTGCTGGCACCAGACTTGCCCTCCAATGGATACTC-GTTAAAGGATTTAAAGT-GTACTCATTCCGATTGCGA--GG-CCTCGGATGAGA--CTCACATCGTTATTTTTCGTCACTACCTCCCC------GTGCCGGGAGTGGGTAATTTGCGTGCCTGCTGCCTTCCTTAGATGTGGTAGCCG-TTTCTCAGGCTCCCTCTCCGGAATCGAACCCTGATTCCCCGTTACCCGTTATA-GCCATT-GTAGGCGCATAACCTACAATCGAAAGCTGATAAGGCAGACACTTGAAAG-AAGCGG-CGCCGGTGCG---------GAGACCGT---GCGCTCAGCC---CGAAGTTATTCAGAT-TC-ACCACAGGT-GGGTTAC---------------------------GGACCGGGG------------------CCCGAC-CAGTTTT----GAACTAATAAAAGCGCTCTTCCCTTGCGG-------------------------------------------------TCAGAGACC-AATT--GCATGTATTAGCTCTAGAATTGCCACAGTTATCCAAGTAAGTGG-------------GTTTACAGATCCAAT-GAAACATAGCTGATTTAATGAGCCATTCGCGGT-TTCGCCTTAAA------TCGGCTTGTACTTACACATGCATGGCTTAATCTTTGAGACAAGCATATGACTACTGGCAGGATCAA   [1848]
Callinectes_sapidus              TCCGCAGGTTCACCTACGGAAACCTTGTTACGACTTTTACTTCCTCTAAATGATCAAGTTTGGACATCTTTCCGTCAGCTCGAGGCG-----------------CCGAGANCCGGCGGNAGAACCGCTCGGGCCCGGCNTCCAAGAGCGCCAGTCCGAAGGCCTCACTAAATCATTCAATCGGTAGTAGCGACGGGCGGTGTGTACAAAGGGCAGGGACGTAATCAACGCAAGCTC-ATGA-CTTGCGCTTACTGGGAATTCCTCGTTCATGGGAGACAATTGCAAACCCCAATCCCTATCAT----------------------------------------------------------GAAAGGATTTCAACGGGTTACCCG-CTCCTCTCGGAGGGGG-----AGGA---------CACGTTGATCCCTTCAGTGTAGCGCGCGTGCGGCCCAGAACATCTAAGGGCATCACAGACCTGTTATTGCTC--AATCTCGTGCGGC--TA-GAATT-----GCC---G-TTATCCCTCTAAGAAGAAGCTGCGA----------------------------------------------------------------------------------------------------------------------------------------------------ACTG------------------------------------------------GACAC-------------------------------CAATTGCTG-------GAGATCCGTCGACTAGTTAGTAGGCCAGAGTCTCGTTCGTT----ATCGGAATTAACCAGACAAATCGCTCCACCAACTAAGAACGGCCATGCACCACCACCCACCGAATCGAGAAAGAGCTCTCAATCTGTCAATCCTTCCGG-TGTCTGGGCCTGGTGAGGTTCCCCGTGTTGAGTCAAATTAAGCCGCAGGCTCCACTCCTGGTGGTGCCCTTCCGTCAATTCCTTTAAGTTTCAGCTTTGCAACCATACTTCCCCCGGAACCCAAAGACTTT-GGTTTCCC------GGAAGCTGCCCGCCGGGTC-ATGGGA------------------------------------------ATAACACC-GGCAGGATCGCTGGTCAGCATCGTTTATGGTTAGAACTAGGGCGGTATCTGATCGCCTTCGAACCTCTAACTTTCGTTCTTGATTAATGAAAACATCCTTGGCAAATGCTTTCGCAGTAGTTCGTCTTGCGACGGTCCAAGAATTTCACCTCTAGCGTCGCAATACGAATGCCCCCGC-CTGTTCCTATTA-GTCATTACCTCG-GGTTC---------------------AGAAAACCGACAAAAT-------------------------------------------AGAACC-GAGGTCCTATTCC--ATTATTCCATGCATA-GGCA--TTCA---------------------------------------------------------GGCCGTCAA-TGTA-----GCCTGCTTTGAGCACTCTAATTTTTTCAAAGTAAACTCTGCCGGCCACGCGGG-----------------------------------------------------------------------------ACACCCGGTGAAGAGCACCCCGTGCGAGCCAGCGGGCTGTTGTGGCTG-------------------------------------------------------------------------------------------------------------------------------------------------------------------------------------------------------------------------------------------------------------------------------------------TTCGGAGC------------------GTGACAGTGTG-----------------------------------------------------CACCGGGCGGTG-------------------------------------------------------------------------------------------AACCGTCAGTCCAGAACT------------------------------------------------------------------------------------------------------------------------------------------------------------------------------------GAAA-TCCAACTACGAGCTTTTTAACCGCAACAACTTTAATATACGCTATTGGAGCTGGAATTACCGCGGCTGCTGGCACCAGACTTGCCCTCCAATAGATCCTC-GTTAAAGGATTTAAAGT-GTACTCATTCCGATTGCGA--GG-CCTCGGATGAGT--CTCGCATCGTTATTTTTCGTCACTACCTCCCC------GTGCCGGGAGTGGGTAATTTGCGTGCCTGCTGCCTTCCTTAGATGTGGTAGCCG-TTTCTCAGGCTCCCTCTCCGGAATCGAACCCTGATTCCCCGTTACCCGTTATA-GCCATT-GTAGGCGTATAACCTACAATCGAAAGCTGATAAGGCAGACACTTGAAAG-AGGCGG-CGCCGGTGCG---------GAGACCGT---GCGCTCAGC---AAAAAGTTATTCAGAT-TC-AACACAGTGGGGTGAC----------------------------GGACCGAGG------------------CCCGAC-CGGTTTT----GAACTAATAAAAGCGCTCTTCCCTTGC------------------------------------------------GG-TCAGAGACG-TAAT--GCATGTATTAGCTCTAGAATTACCACAGTTATCCAAGTAAGTGT-------------GGGTACAGATCCAAT-GAATCATAGCTGATTTAATGAGCCATTCGCGGT-TTCGCCTTAAT------TCGGCTTGTACTTAGACATGCATGGCTTAATCTTTGAGACAAGCATATGACTACTGGCAGGNTCAN   [1855]
Gastrosaccus_psammodytes         TCTGCAGGTTCACCTACGGAAACCTTGTTACGACTTTTACTTCCTCTAAATGATCAAGTTTGGACATCTTTCCGTCAAGCCGGAGCT---------------------ATCC----GAAGA----------------AAGCAGCGGATGCCAGTCCGAAGGCCTCACTAAATCATTCAATCGGTAGTAGCGACGGGCGGTGTGTACAAAGGGCAGGGACGTAATCAACGCAAGCTG-ATGA-CTTGCGCTTACTGGGAATTCCTCGTTGGTGGGGAACAGTTTCAAGCCCCAGTCCCTATCAC----------------------------------------------------------GAAGGGGTTTCAACGGGTTACCCG-CCCCTCTCGGGGAAGG-----AAAG---------CACGCTGATCCCTTCAGTGTAGCGCGCGTGCGGCCCAGAACATCTAAGGGCATCACAGACCTGTTATTGCTC--AATCTCGTGCGGC--TA-GAC-------GCC---GCTTATCCCTCTAAGAAGAAATAGCACGTGCCT---TTGTATA--------------------------------------------------------------------------------------------------------------------------------------------------------------------------------------------------------------------------------------------AAAACACGTCCACTATTTAGCAGGCCAAAGTCTCGTTCGTT----ATCGGAATTAACCAGACAAATCGCTCCACCAACTAAGAACGGCCATGCACCACCACCCACCGAATCAAGAAAGAGCTCTCAATCTGTCAATCCTTCCAG-TGTCCGGGCCTGGTGAGGTTCCCCGTGTTGAGTCAAATTAAGCCGCAGGCTCCACTCCTGGTGGTGCCCTTCCGTCAATTCCTTTAAGTTTCAGCTTTGCAACCATACTTCCCCCGGAACTCAAAGATTTT-GGTTTCCC------GGAAGCTGCCCGTCTAGTC-ATGGGA------------------------------------------TTAACACA-GAC-GGATCGCTAATCAGCATCGTTTATGGTTAGAACTAGGGCGGTATCTGATCGCCTTCGATCCTCTAACTTTCGTTCTTGATTAATGGGAACGTTCTTGGCAAATGCTTTCGCAGTAGTTCGTCTTGCGACGGTCCAAGAATTTCACCTCTAGCGTCGCAATACGAATGCCCCCGT-CCGTCCCTATTA-ATCATTACCTC--TGGTC---------------------TTAAAACCAACAAAAT-------------------------------------------AGTACC-GAGGTCCTATTCC--ATTATTCCATGCACA-ACTA--TTCA---------------------------------------------------------GGCGGAAA-----------GCCTGCTTTGAGCACTCTAATTTTTTCAAAGTAAACA-TGTCGTCCA-GCGGG-----------------------------------------------------------------------------ACACTCATTGAAGAACACCCCGTGCAACACGACCCACTGTT-------------------------------------------------------------------------------------------------------------------------------------------------------------------------------------------------------------------------------------------------------------------------------------------------------------------------------------------------------------------------------------------------------------------------------------------------------------------CAGG---CGACAGTTAA--CGCC--AGAGGCGAACCGTCGACACCAAACT------------------------------------------------------------------------------------------------------------------------------------------------------------------------------------CAGA-TCCAACTACGAGCTTTTTAACCGCAACAACTTTAATATACGCTATTGGAGCTGGAATTACCGCGGCTGCTGGCACCAGACTTGCCCTCCAATAGATCCTC-GTCAAAGGATTTAAAGT-GCACTCATTCCGATTGCGA--AG-CCTCGGATGAGT--CCCGCATCGTTATTTTTCGTCACTACCTCCCC------GTGCTGGGAGTGGGTAATTTGCGTGCCTGCTGCCTTCCTTAGATGTGGTAGCCG-TTTCTCAGGCTCCCTCTCCGGAATCGAACCCTGATTCCCCGTTACCCGTTATA-GCCATT-GTAGGCGCATAACCTACAATCGAAAGCTGATAAGGCAGACACTTGAAAG-ATGCGG-CGCCGGTGCT---------AGGACCAT---GCGCTCAAC-----AAAGTTATTCAGAG-TC-ACCACAAACTAAC-------------------------------GGACCGAGA------------------TCCGAT-TGGTTTT----GATCTAATAAAAGCGCTCCTCATATAA------------------------------------------------AG-TCGGAGCTT-GGTT--GCATGTATTAGCTCTAGAATTACCACAGTTATCCAAGTAGGA-----------------AGTAAGATCTAAT-GAACCATAACTGATTTAATGAGCCATTCGCGGT-TTCACCTTGTA------ATGGTCTGTACTTAGACATGCATGGCTTAATCTTTGAGACAAGCATAA-ACTACTGGCAGGATCAA   [1793]
Rhopalophthalmus_sp              TTCGCAGGTTCACCTACGGAAACCTTGTTACGACTTTTACTTCCTCTAAATGATCAAGTTTGGACATCTTTCCAGCAGCCCGAAGCG---------------------GTCC----GAAGA----------------CCGCAAGGGGCGCCAGTCCGAAGGCCTCACTAAATCATTCAATCGGTAGTAGCGACGGGCGGTGTGTACAAAGGGCAGGGACGTAATCAACGCAAGCTG-ATGA-CTTGCGCTTACTGGGAATTCCTCGTTGATGGGGAATAATTTCAAGCCCCAATCCCTATCAC----------------------------------------------------------GAAGGGGTTTCAACGGGTTACCCG-CTCCTCTCGGAGAGGG-----AGGA---------CACGCTGATCCCTTCAGTGTAGCGCGCGTGCGGCCCAGAACATCTAAGGGCATCACAGACCTGTTATTGCTC--AATCTCGTGCGGC--TA-GAT-------GCC---GCTTATCCCTCTAAGAAGATGCGACGGACAC-----TTGTTA---------------------------------------------------------------------------------------------------------------------------------------------------------------------------------------------------------------------------------------------GAGATCCGTCGACTAGTTAGCAGGCTAGAGTCTCGTTCGTT----ATCGGAATTAACCAGACAAATCGCTCCACCAACTAAGAACGGCCATGCACCACCACCCACCGAATCAAGAAAAAGCTCTCAATCTGTCAATCCTTCCGG-TGTCCGGGCCTGGTGAGGTTCCCCGTGTTGAGTCAAATTAAGCCGCAGGCTCCACTCCTGGTGGTGCCCTTCCGTCAATTCCTTTAAGTTTCAGCTTTGCAACCATACTTCCCCCGGAACTCAAAGACTTT-GGTTTCCC------GGAAGCTGCCCGTCTAGTC-ATGGGA------------------------------------------TTAACACA-GAC-GGATCGCTAGTCAGCATCGTTTATGGTTAGAACTAGGGCGGTATCTGATCGCCTTCGAACCTCTAACTTTCGTTCTTGATTAATGAGAACGTTCTTGGCAAATGCTTTCGCAGTAGTTCGTCTTGCGACGGTCCAAGAATTTCACCTCTAGCGTCGCAATACGAATGCCCCCGT-CCGTCCCTATTA-ATCATTACCTCG-GGTTC---------------------CGAAAACCAACAAAAT-------------------------------------------AGAACC-GAGGTCCTATTCC--ATTATTCCATGCACA-ACTA--TTCA---------------------------------------------------------GGCGTACA-----------GCCTGCTTTGAGCACTCTAATTTTTTCAAAGTAAACG-TGCCGGCCACTCGGG-----------------------------------------------------------------------------ACACTCGATGAAAAGCACCCCGTGCGAGCCGACGAGCTGTT-------------------------------------------------------------------------------------------------------------------------------------------------------------------------------------------------------------------------------------------------------------------------------------------------------------------------------------------------------------------------------------------------------------------------------------------------------------------CGGA--CCGACAGT-AAATCACC--AGAGGCGAACCGTCGGTCCGGAACTG-----------------------------------------------------------------------------------------------------------------------------------------------------------------------------------A-GA-TCCAACTACGAGCTTTTTAACCGCAACAACTTTAATATACGCTATTGGAGCTGGAATTACCGCGGCTGCTGGCACCAGACTTGCCCTCCAATGGATCCTC-GTCAAAGGATTTAAAGT-GCACTCATTCCGATTGCGA--AG-CCTCGGAAGAGT--CCCGCATCGTTATTTTTCGTCACTACCTCCCC------GAGCCGGGAGTGGGTAATTTGCGTGCCTGCTGCCTTCCTTAGATGTGGTAGCCG-TTTCTCAGGCTCCCTCTCCGGAATCGAACCCTGATTCCCCGTTACCCGTTATA-GCCATT-GTAGGCGCATAACCTACAATCGAAAGCTGATAAGGCAGACACTTGAAAG-ATGCGG-CGCCGGTGCG---------GAGACCGT---GCGCTCAGC---CCAAAGTTATTCAGAG-TC-ATCACAAAGGGGAC------------------------------GGACCGAAG------------------CCCGAT-TGGTTTT----GATCTAATAAAAGCGCCCTTCCCTTGC------------------------------------------------GG-TCGGAGCTT-GGTA--GCATGTATTAGCTCTAGAATTACCACAGTTATCCAAGTAAGAT---------------GGGTAAGATCCAAT-GAACCATAACTGATTTAATGAGCCATTCGCGGT-TTCGCCTTGTATAA---TCGGCCTGTACTGAGACATGCATGGCTTAATCTTTGAGACAAGCATATGACTACTGGCAGGATCAA   [1803]
Anchialini_agilis                TCTGCAGGTTCACCTACGGAAACCTTGTTACGACTTTTACTTCCTCTAAATGATCAAGTTTGGGCATCTTTCCGTCGA-CCCGGAGC----------------------GAC----GTAAG----------------TCGCGGCGGGCGCCAGTCCGAAGACCTCACTAAATCATTCAATCGGTAGTAGCGACGGGCGGTGTGTACAAAGGGCAGGGACGTAATCAACGCAAGCTG-ATGA-CTTGCGCTTACTGGGAATTCCTCGTTGATGGGGAAAAATTTCAAGCCCCAATCCCTATCAC----------------------------------------------------------GAAGGGGTTTCAACGGGTTACCCG-CTCCTCTCGGAGAGGG-----AAGA---------CACGCTGAACCCTTCAGTGTAGCGCGCGTGCGGCCCAGAACATCTAAGGGCATCACAGACCTGTTATTGCTC--AATCTCGTGCGGC--TA-GAT-------GCC---GCTTATCCCTCTAAGAAGAATCCACGGACAC-----TTGTATG--------------------------------------------------------------------------------------------------------------------------------------------------------------------------------------------------------------------------------------------TAGATCCGTAGACTAGTTAGCAGGCTAGAGTCTCGTTCGTT----ATCGGAATTAACCAGACAAATCGCTCCACCAACTAAGAACGGCCATGCACCACCACCCACCGAATCAAAAAAGAGCTCTCAATCTGTCAATCCTTCCGG-TGTCCGGGCCTGGTGAGGTTCCCCGTGTTGAGTCAAATTAAGCCGCAGGCTCCACTCCTGGTGGTGCCCTTCCGTCAATTCCTTTAAGTTTCAGCTTTGCAACCATACTTCCCCCGGAACTCAAACACTTT-GGTTTCCC------GGAAGCTGCCCGTCTAGTC-ATGGGA------------------------------------------TTAACACA-GAC-GGATCGCCAGTCAGCATCGTTTATGGTTAGAACTAGGGCGGTATCTGATCGCCTTCGAACCTCTAACTTTCGTTCTTGATTAATGAGAACGTTCTTGGCAAATGCTTTCGCAGTAGTTCGTCTTGCGACGGTCCAAGAATTTCACCTCTAGCGTCGCAATACGAATGCCCCCGT-CCGTCTCTATTA-ATCATTACCTC--GGTTC---------------------CGAAAACCAACACAAT-------------------------------------------AGAACC-GAGGTCCTATTCC--ATTATTCCATGCACA-ACTA--TTCA---------------------------------------------------------GGCGGTGA-----------GCCTGCTTTGAGCACTCTAATTTTTTCAAAGTAAACG-TGCCGGCCAC-CACG-----------------------------------------------------------------------------ACACTCGATAAAAAGCAACCC-TGAGCGAACACGGCCTGTT-------------------------------------------------------------------------------------------------------------------------------------------------------------------------------------------------------------------------------------------------------------------------------------------------------------------------------------------------------------------------------------------------------------------------------------------------------------------CGAA--ACGACAGT-AAATCACC---AAGGTGCACCGTCGCTCCAGAACT------------------------------------------------------------------------------------------------------------------------------------------------------------------------------------GAGA-TCCAACTACGAGCTTTTTAACCGCAACAACTTTAATATACGCTATTGGAGCTGGAATTACCGCGGCTGCTGGCACCAGACTTGCCCTCCAATAGATCCTC-GTCAAAGGATTTAAAGT-GCACTCATTCCGATTGCGA--AG-CCTCGGAAGAGT--CCCGCATCGTTATTTTTCGTCACTACCTCCCC------GAGCCGGGAGTGGGTAATTTGCGTGCCTGCTGCCTTCCTTAGATGTGGTAGCCG-TTTCTCAGGCTCCCTCTCCGGAATCGAACCCTGATTCCCCGTTACCCGTTATA-GCCATT-GTAGGCGCATAACCTACAATCGAAAGCTGATAAGGCAGACACTTGAAAG-ATAAGG-CGCCGGTGCG----------AGACCGT---GCGCTCAGC-----AAAGCTATTCAGAG-TC-ATCACAAAAGAAC-------------------------------GGACCGAAG------------------TCCGAT-TGGTCTT----GATCTAATAGAAGCGCTCCTCCCTTGC------------------------------------------------GG-TCGGAGCCT-GGTT--GCATGTATTAGCTCTAGAATTACCACAGTTATCCAAGTGGTT-----------------GGTAAGATCTAAT-GAACCATAACTGATTTAATGAGCCATTCGCGGT-TTCGCCTTGTT------ACGGCCTGTACTTAGACATGCATGGCTTAATCTTTGAGACAAGCATAT-ACTACTGGCAGGATCAA   [1788]
Leptomysis_lingvura_adriatica    TCTGCAGGTTCACCTACGGAAACCTTGTTACGACTTTTACTTCCTCTAAATAATCAAGTTTGGACATCTTTCCGGCGAGCCCGAAGT--------------------AGCCC----GAAGA----------------CCACAACCGGCGCCAGTCCGATGCCCTCACTAAATCATTCAATCGGTAGTAGCGACGGGCGGTGTGTACAAAGGGCAGGGACGTAATCAACGCAAGCTG-ATGA-CTTGCGCTTACTGGGAATTCCTCGTTCATGGGGAAGAATTTCAAGCCCCAATCCCTATCAC----------------------------------------------------------GAAGAAGTTTCAACGGGTTACCCG-CTCCTCTCGGAGAGGG-----AGAA---------CACGCTGATTTCTTCAGTGTAGCGCGCGTGCGGCCCAGAACATCTAAGGGCATCACAGACCTGTTATTGCTC--AATCTCGTGCGTC--TA-GAC-------GAC---GCTTATCCCTCTAAGAAGCTTC--A-GGCACATAG-A-C------------------------------------------------------------------------------------------------------------------------------------------------------------------------------------------------------------------------------------------------CAGATACCTTGGCTAGTTAGCAGGTTAGAATCTCGTTCGTTTTTAATCGGAATTAACCAGACAAATCGCTCCACCAACTAAGAACGGCCATGCACCACCACCCACCGAATCAAGAAAGAGCTCTTAATCTGTCAATCCTTCCGG-TGTCCGGGCCTGGTAAGATTTCCCGTGTTGAGTCAAATTAAGCCGCAGGCTCCACTCCTGGTGGTGCCCTTCCGTCAATTCCTTTAAGTTTCAGCTTTGCAACCATACTTCCCCCGGAACTCAAAGACTTT-GGTTTCCC------GGAAGCTGCTTGTCCAGTC-ATGGGA------------------------------------------TTAACACA-GAC-AAATTGCTGGTTAGCATAGTTTATGGTTAGAACTAGGGCGGTATCTGATCGCCTTCGAACCTCTAACTTTCGTTCTTGATTAAAGAAGACATTCTGGGCAAATGCTTTCGCAGTTGTGCGTCTTGCGACGGTCCAAGAATTTCACCTCTAGCGTCGCAATACGAATGCCCCCGT-CAGTCCCTGTTA-ATCATTATCTC--AGGTT---------------------CGAAAACCAACAAAAT-------------------------------------------AGAACC-GAGGTCCTTTTCT--ATTATTCCATGCACA-ACTA--TTCA---------------------------------------------------------GGCGATA------------GCCTGCTTTAAGCACTCTAATTTTTTCAAAGTAAACG-TGCTGGCCAC-AGGG-----------------------------------------------------------------------------ACACTCGGTAAAGAGCACCCCGAGCGTGCCAGCTCACTGTT-------------------------------------------------------------------------------------------------------------------------------------------------------------------------------------------------------------------------------------------------------------------------------------------------------------------------------------------------------------------------------------------------------------------------------------------------------------------CGG----CGACGG--AAATCGCC---G-AGCGCACCGTCGATCCATAACT------------------------------------------------------------------------------------------------------------------------------------------------------------------------------------GAAA-TCCAACTACGAGCTTTTTAACCGCAGCAACTTTAATATACGCTATTGGAGCTGGAATTACCGCGGCTGCTGGCGCCAGACTTGCCCTCCAATTGGTCCTT-GTACAAGGATTTAGATT-GAACTCATTCCGATTGCGA--AG-CCTCGGAAGAGT--CCCGCATCGTTATTTTTCGTCACTACCTCCCC------GAGCTGGGAGTGGGTAATTTGCGTGCCTGCTGCCTTCCTTAGATGTGGTAGCCG-TTTCTCAGGCTCCCTCTCCGGAATCGAACCCTGATTCCCCGTTACCCGTTATA-GCCATT-GTAGGCACATAACCTACAATCGACAGCTGATAAGGCAGACACTTGAAAG-ATACGG-CGCCAGTGCG---------GAGACTGT---GCGCTCAGC-----GAGGTTATTCAGAG-TC-ACCACAGAATTGG-------------------------------CGACCGAAG------------------CCCGGG-TGGTCTT----GTTCTAATAAAAGCGCCCCTCCCGTGA------------------------------------------------GG-TCGAGGCTT-AGTT--GCATGTATTAGCTCTAGAATTACCACGGTTATCCAAGTAATT-----------------TGTAAGATCTCGT-GAACCATAACTGATTTAATGAGCCATTCGCGGT-TTCACCGTATG------ACGGTCTGTACTTAGACATGCATGGCTTAATCTTTGAGACAAGCATAT-ACTACTGGCAGGATCAA   [1788]
Hemimysis_abyssicola             TCCGCAGGTTCACCTACGGAAACCTTGTTACGACTTTTACTTCCTCTAAATGATCAAGTTTGGACATCTTTCCGGCAGGCTCGAAGC--------------------CGTCC----GAAGA----------------CTGCAAAGAGCGCCAGTCCGAAGGCCTCACTAAATCATTCAATCGGTAGTAGCGACGGGCGGTGTGTACAAAGGGCAGGGACGTAATCAACGCAAGCTG-ATGA-CTTGCGCTTACTGGGAATTCCTCGTTGATGGGGACAC-TTTCAAGCCCCAATCCCTATCAC----------------------------------------------------------GAAGGGGTTTCAACGGGTTACCCG-CACCTCTCGGTGTAGG-----CAAA---------CACGCTGATCCCTTCAGTGTAGCGCGCGTGCGGCCCAGAACATCTAAGGGCATCACAGACCTGTTATTGCTC--AATCTCGTGCGGC--TA-GAT-------GCC---GCTTATCCCTCTAAGAAGCTGC----GACAG-----ACCGAAA--------------------------------------------------------------------------------------------------------------------------------------------------------------------------------------------------------------------------------------------TCAATCTGCCGACTAGTTAGCAGGCTAAAGTCTCGTTCGTT----ATCGGAATTAACCAGACAAATCGCTCCACCAACTAAGAACGGCCATGCACCACCACCCACCGAATCAAGAAAGAGCTCTCAATCTGTCAATCCTTCCGG-TGTCCGGGCCTGGTGAGGTTCCCCGTGTTGAGTCAAATTAAGCCGCAGGCTCCACTCCTGGTGGTGCCCTTCCGTCAATTCCTTTAAGTTTCAGCTTTGCAACCATACTTCCCCCGGAACTCAAAGACTTT-GGTTTCCC------GGAAGCTGCCCGTCTAGTC-ATGGGA------------------------------------------TTAACACA-GAC-GGATCGCTAGTCAGCATCGTTTATGGTTAGAACTAGGGCGGTATCTGATCGCCTTCGAACCTCTAACTTTCGTTCTTGATTAATGAGAACGTTCTTGGCAAATGCTTTCGCAGTAGTACGTCTTGCGACGGTCCAAGAATTTCACCTCTAGCGTCGCAATACGAATGCCCCCGT-CCGTCTCTATTA-ATCATTACCTCG-GGTTC---------------------CGAAAACCAACAAAAT-------------------------------------------AGAACC-GAGGTCCTATTCC--ATTATTCCATGCACA-ACTA--TTCA---------------------------------------------------------GGCATTA------------GCCTGCTTTGAGCACTCTAATTTTTTCAAAGTAAACG-TGCCGGCCACAAGGG-----------------------------------------------------------------------------ACACCCGATAAAGAGCACCCCGAGCGAGCCGACGAGCTGTT-------------------------------------------------------------------------------------------------------------------------------------------------------------------------------------------------------------------------------------------------------------------------------------------------------------------------------------------------------------------------------------------------------------------------------------------------------------------CGGA--CCCACAGT-AAATCGCC--GAGGGCGCACCGCAGGTCCAGAACT------------------------------------------------------------------------------------------------------------------------------------------------------------------------------------GAGA-TCCAACTACGAGCTTTTTAACCGCAACAACTTTAATATACGCTATTGGAGCTGGAATTACCGCGGCTGCTGGCACCAGACTTGCCCTCCAATAGATCCTC-GTACAAGGATTTAAAGT-GAACTCATTCCGATTGCGA--AG-CCTCGGAAGAGT--CCCGCATCGTTATTTTTCGTCACTACCTCCCC------GAGCTGGGAGTGGGTAATTTGCGTGCCTGCTGCCTTCCTTANATGTGGTANCCG-TTTCTCAGGCTCCCTCTCCGGAATCGAACCCTGATTCCCCGTTACCCGTTATA-GCCATT-GTAGGCGCATAACCTACAATCGAAAGCTGATAANGCANACACTTGAAAG-ATGCGG-AGCTGGTGCG---------TAGACCAT---GCGCTCAGC---ACAAAGTTATTCAGAG-TC-ATCACAAAAGGAAC------------------------------GGACCGAAG------------------CCCGAT-TGATTTT----GATCTAATAAAAGCGCTCTTCCCTTGC------------------------------------------------GG-TCGGAGCTT-GGTT--GCATGTATTAGCTCTAGAATTACCACAGTTATCCAAGTAACTTG---------------GGTAAGATCCAAT-GAACCATAACTGATTTAATGAGCCATTCGCGGT-TTCACCGTTAAAA----TCGGTCTGTACTTAGACATGCATGGCTTAATCTTTGAGACAAGCATATGACTACTGGCAGGATCAA   [1798]
Praunus_flexuosus                TCCGCAGGTTCACCTACGGAAACCTTGTTACGACTTTTACTTCCTCTAAATGATCAAGTTTGGACATCTTTCCGGCAGGCTCGAAGC--------------------GGTCC----GAAGA----------------CTGCAAGGAGCGCCAGTCCGAAGGCCTCACTAAATCATTCAATCGGTAGTAGCGACGGGCGGTGTGTACAAAGGGCAGGGACGTAATCAACGCAAGCTG-ATGA-CTTGCGCTTACTGGGAATTCCTCGTTCAAGCGGAAAAATTTCAAGCCGCTATCCCTATCAC----------------------------------------------------------GAAGGGGTTTCAACGGGTTACCCG-CACCTCTCGGTGTAGG-----AAAA---------CACGCTGATCCCTTCAGTGTAGCGCGCGTGCGGCCCAGAACATCTAAGGGCATCACAGACCTGTTATTGCTC--AATCTCGTGCGGC--TA-GAT-------GCC---GCTTATCCCTCTAAGAAGCTGCGAAGGAC-------ACAAATG--------------------------------------------------------------------------------------------------------------------------------------------------------------------------------------------------------------------------------------------ATAATCCTCCGACTAGTTAGCAGGCTAGAGTCTCGTTCGTT----ATCGGAATTAACCAGACAAATCGCTCCACCAACTAAGAACGGCCATGCACCACCACCCACCGAATCAAGAAAGAGCTCTCAATCTGTCAATCCTTCCGG-TGTCCGGGCCTGGTGAGGTTCCCCGTGTTGAGTCAAATTAAGCCGCAGGCTCCACTCCTGGTGGTGCCCTTCCGTCAATTCCTTTAAGTTTCAGCTTTGCAACCATACTTCCCCCGGAACTCAAAGACTTT-GGTTTCCC------GGAAGCTGCCCGTCTAGTC-ATGGGA------------------------------------------TTAACACA-GAC-GGATCGCTAGTCAGCATCGTTTATGGTTAGAACTAGGGCGGTATCTGATCGCCTTCGAACCTCTAACTTTCGTTCTTGATTAATGAGAACGTTCTTGGCAAATGCTTTCGCAGTAGTGCGTCTTGCGACGATCCAAGAATTTCACCTCTAGCGTCGCAATACGAATGCCCCCGT-CCGTCTCTATTA-ATCATTACCTCG-GGTTC---------------------CGAAAACCAACAAAAT-------------------------------------------AGAACC-GAGGTCCTATTCC--ATTATTCCATGCACA-ACTA--TTCA---------------------------------------------------------GGCATTA------------GCCTGCTTTGAGCACTCTAATTTTTTCAAAGTAAACG-TGCCGGCCACGCGAG-----------------------------------------------------------------------------ACACTCGATGAAGAGCACCCCGAGCAAGCCGACGAGCTGTT-------------------------------------------------------------------------------------------------------------------------------------------------------------------------------------------------------------------------------------------------------------------------------------------------------------------------------------------------------------------------------------------------------------------------------------------------------------------CGGA--CCGCCAGT-AAATCGCC--GAGGGCGCACCAGCGGTCCGGAACT------------------------------------------------------------------------------------------------------------------------------------------------------------------------------------GAGA-TCCAACTACGAGCTTTTTAACCGCAACAACTTTAATATACGCTATTGGAGCTGGAATTACCGCGGCTGCTGGCACCAGACTTGCCCTCCAATAGATCCTC-GTACAAGGATTTAAAGT-GAACTCATTCCGATTGCGA--AG-CCTCGGAAGAGT--CCCGCATCGTTATTTTTCGTCACTACCTCCCC------GGGCTGGGAGTGGGTAATTTGCGTGCCTGCTGCCTTCCTTAGATGTGGTAGCCG-TTTCTCAGGCTCCCTCTCCGGAATCGAACCCTGATTCCCCGTTACCCGTTATA-GCCATT-GTAGGCGCATAACCTACAATCGAAAGCTGATAAGGCAGACACTTGAAAG-ATGCGG-CGCTGGTGCG---------TAGACCAT---GCGCTCAGC---ACAAAGTTATTCAGAG-TC-ATCACAAAGGAGC-------------------------------GGACCGAGG------------------CCCGAT-TGGTTTT----GATCTAATAAAAGCGCCCTTCCCTTGC------------------------------------------------GG-TCGGAGCTT-GGTT--GCATGTATTAGCTCTAGAATTACCACAGTTATCCAAGTAACTT----------------GGTAAGATCCAAT-GAACCATAACTGATTTAATGAGCCATTCGCGGT-TTCACCGTGTAAA----TCGGTCTGTACNTAGACATGCATGGCTTAATCTTTGAGACAAGCATATGACTACTGGCAGGATCAA   [1799]
Siriella_armata                  TCTGCAGGTTCACCTACGGAAACCTTGTTACGACTTTTACTTCCTCTAAATGATCAAGTTTGGACATCTTTCCGTC-AGCCCGAAGC--------------------GGTCC----GAGAA----------------CCGCAATGGGCGCCAGTCCGAAGGCCTCACTAAATCATTCAATCGGTAGTAGCGACGGGCGGTGTGTACAAAGGGCAGGGACGTAATCAACGCAAGCTG-ATGA-CTTGCGCTTACTGGGAATTCCTCGTTGGTGGGGAGTAATTTCAAGCCCCAGTCCCTATCAC----------------------------------------------------------GAAGGGGTTTCAACGGGTTACCCG-CTCCTCTCGGAGAGGG-----AGGA---------CACGCTGATCCCTTCAGTGTAGCGCGCGTGCGGCCCAGAACATCTAAGGGCATCACAGACCTGTTATTGCTC--AATCTCGTGCGGC--TA-GAA-------GCC---GCTTATCCCTCTAAGAAGCTGCGGAAGGCAA-----TTGTAT---------------------------------------------------------------------------------------------------------------------------------------------------------------------------------------------------------------------------------------------TAAACCTCCCGACTAGTTAGCAGGCTAGAGTCTCGTTCGTT----ATCGGAATTAACCAGACAAATCGCTCCACCAACTAAGAACGGCCATGCACCACCACCCACCGAATCAAGAAAGAGCTCTCAATCTGTCAATCCTTCCGG-TGTCCGGGCCTGGTGAGGTTCCCCGTGTTGAGTCAAATTAAGCCGCAGGCTCCACTCCTGGTGGTGCCCTTCCGTCAATTCCTTTAAGTTTCAGCTTTGCAACCATACTTCCCCCGGAACTCAAAGACTTT-GGTTTCCC------GGAAGTTGCCCGCTAAGTC-ATGGGA------------------------------------------TTAACAAT-AGC-GGATCACTAGTCAGCAAAGTTTACAGTTAGAACTAGGGCGGTATCTGATCGCCTTCGAACCTCTAACTTTCGTTCTTGATTAATGAGAACGTACTTGGCAAATGCTTTCGCAGTAGTTCGTCTTGCGACGGTCCAAGAATTTCACCTCTAGCGTCGCAATACGAATGCCCCCGT-CCGTCTCTTTTT-ATCATTACCTC--GGTTC---------------------CTAAACCCAACAAAAT-------------------------------------------AGAACC-GAGGTCCTTTTCC--ATCATTCCATGCACA-ACTA--TTCA---------------------------------------------------------GGCGATA------------GCCTGCTTTGAGCACTCTAATTTTTTCAAAGTAAACA-TGC-AGCCACGCGGG-----------------------------------------------------------------------------ACACTCGATGAAGAGCACCCCGTGCGAGCCGACGATCTGTT-------------------------------------------------------------------------------------------------------------------------------------------------------------------------------------------------------------------------------------------------------------------------------------------------------------------------------------------------------------------------------------------------------------------------------------------------------------------TGGA--CCGACAGT-AAATCGCC---AGGGCGAACCGTCGGTC---AACT------------------------------------------------------------------------------------------------------------------------------------------------------------------------------------GAGA-TCCAACTACGAGCTTTTTAACCGCAGCAACTTTAATATACGCTATTGGAGCTGGAATTACCGCGGCTGCTGGCACCAGACTTGCCCTCCAATGGATCCTT-GTCAAAGGATTTAAAGT-GAACTCATTCCGATTGCAA--AG-CCTCGGAAGAGT--CCTGCATCGTTATTTTTCGTCACTACCTCCCC------GAGCCGGGAGTGGGTAATTTGCGTGCCTGCTGCCTTCCTTAGATGTGGTAGCCG-TTTCTCAGGCTCCCTCTCCGGAATCGAACCCTGATTCCCCGTTACCCGTTATA-GCCATT-GTAGGCGCATAACCTACAATCGAAAGCTGATAAGGCAGACACTTGAAAG-ATGCGG-CGCCGGTGCG---------GAGACCTT---GCGCTCAGC-----AAAGTTATTCAGAG-TC-ATCACAAAGGGAA-------------------------------AGACCGAAG------------------CCCGTT-TGGTTTT----GATCTAATAAAAGCGCTCTTCCCTAGA------------------------------------------------GG-TCGGAGCTT-TGTT--GCATGTATTAGCTCTAGAATTACCACAGTTATCCAAGTAAGA-----------------TGTAAGATCCAAT-GAACCATAACTGATTTAATGAGCCATTCGCAGG-TTCACTGTATA------TCGGTCTGTACTTAGACATGCATGGCTTAATCTTTGAGACAAGCATAT-ACTACTGGCAGGATCAA   [1787]
Boreomysis_arctica               TCCGCAGGTTCACCTACGGAAACCTTGTTACGACTTTTACTTCCTCTAAATGATCAAGTTTGGACATCTTTCCAAGCAGCCCGAAGC--------------------GGTCC----GTAGA----------------TCGCAAGGGGCGCCAGTCCGAAGGCCTCACTAAATCATTCAATCGGTAGTAGCGACGGGCGGTGTGTACAAAGGGCAGGGACGTAATCAACGCAAGCTG-ATGA-CTTGCGCTTACTGGGAATTCCTCGTTGATGGGGAATAATTTCAAGCCCCAATCCCTATCAC----------------------------------------------------------GAAGGGGTTTCAACGGGTTACCCT-CTCCTCTCGGAGGGGG-----AGTA---------CACGCTGATCCCTTCAGTGTAGCGCGCGTGCGGCCCAGAACATCTAAGGGCATCACAGACCTGTTATTGCTC--AATCTCGTGCGGC--TA-GAT-------GCC---GCTTATCCCTCTAAGAAGATGCGACGGACAC-----TTGTATA--------------------------------------------------------------------------------------------------------------------------------------------------------------------------------------------------------------------------------------------GAGATCCGTCGACTAGTTAGCAGGCTAGAGTCTCGTTCGTT----ATCGGAATTAACCAGACAAATCGCTCCACCAACTAAGAACGGCCATGCACCACCACCCACCGAATCAAGAAAGAGCTCTCAATCTGTCAATCCTTCCGG-TGTCCGGGCCTGGTGAGGTTCCCCGTGTTGAGTCAAATTAAGCCGCAGGCTCCACTCCTGGTGGTGCCCTTCCGTCAATTCCTTTAAGTTTCAGCTTTGCAACCATACTTCCCCCGGAACTCAAAGACTTT-GGTTTCCC------GGAAGCTGCCCGTCTAGTC-ATGGGA------------------------------------------TTAACACA-GAC-GGATCGCTAGTTAGCATCGTTTATGGTTAGAACTAGGGCGGTATCTGATCGCCTTCGAACCTCTAACTTTCGTTCTTGATTAATGAGAACGTGCTTGGCAAATGCTTTCGCAGTAGTTCGTCTTGCGACGGTCCAAGAATTTCACCTCTAGCGTCGCAATACGAATGCCCCCGT-CCGTCTCTATTA-ATCATTACCTCG-GGTTC---------------------CAAAAACCAACAAAAT-------------------------------------------AGAACC-GAGGTCCTATTCC--ATCATTCCATGCACA-ACTA--TTCA---------------------------------------------------------GGCGGATA-----------GCCTGCTTTGAGCACTCTAATTTTTTCAAAGTAAACG-TGCCGGCCACGCGGG-----------------------------------------------------------------------------ACACTCGATGAAGAGCACCCCGTGCGAGCCGACTAGCTGTT-------------------------------------------------------------------------------------------------------------------------------------------------------------------------------------------------------------------------------------------------------------------------------------------------------------------------------------------------------------------------------------------------------------------------------------------------------------------CGGA--CCGACAGT-AAATCACC--AGGGGCGAACCGTCGGTCCGGAACT------------------------------------------------------------------------------------------------------------------------------------------------------------------------------------GAGA-TCCAACTACGAGCTTTTTAACCGCAACAACTTTAATATACGCTATTGGAGCTGGAATTACCGCGGCTGCTGGCACCAGACTTGCCCTCCAATGGATCCTC-GTCAAAGGATTTAAAGT-GCACTCATTCCGATTGCGA--AG-CCTCGGATGAGT--CCCGCATCGTTATTTTTCGTCACTACCTCCCC------GGGCCGGGAGTGGGTAATTTGCGTGCCTGCTGCCTTCCTTAGATGTGGTAGCCG-TTTCTCAGGCTCCCTCTCCGGAATCGAACCCTGATTCCCCGTTACCCGTTATA-GCCATT-GTAGGCGCATAACCTACAATCGAAAGCTGATAAGGCAGACACTTGAAAG-ATGCGG-CGCCGGTGCG---------GAGACCGT---GCGCTCAGC---ACAAAGTTATTCAGAG-TC-ATCACAGAGGGGAC------------------------------GGACCGAGG------------------CCCGAT-TGGTTTT----GATCTAATAAAAGCGCTCCTCCCTTGC------------------------------------------------GG-TCGGAGCTT-GGTT--GCATGTATTAGCTCTAGAATTACCACAGTTATCCAAGTAGGATG---------------GGTAAGATCCAAT-GAACCATAACTGATTTAATGAGCCATTCGCGGT-TTCACCTTGTATTA---TCGGTCTGTACTTAGACATGCATGGCTTAATCTTTGAGACAAGCATATGACTACTGGCAGGATCAA   [1805]
Boreomysis_scyphops              CTCGCAGGTTCACCTACGGAAACCTTGTTACGACTTTTACTTCCTCTAAATGATCAAGTTTGGACATCTTTCCGAGCAGCCCGAAGC--------------------GGTCC----GAAGA----------------TCGCAAGGGGCGCCAGTCCAAAGGCCTCACTAAATCATTCAATCGGTAGTAGCGACGGGCGGTGTGTACAAAGGGCAGGGACGTAATCAACGCAAGCTG-ATGA-CTTGCGCTTACTGGGAATTCCTCGTTGATGGGGAAGAATTTCAAGCCCCAATCCCTATCAC----------------------------------------------------------GAAGGGGTTTCAACGGGTTACCCG-CTCCTCTCGGAGAGGG-----AGTA---------CACGCTGATCCCTTCAGTGTAGCGCGCGTGCGGCCCAGAACATCTAAGGGCATCACAGACCTGTTATTGCTC--AATCTCGTGCGGC--TA-GAT-------GCC---GCTTATCCCTCTAAGAAGATGCGACGGACAC-----TTGTATA--------------------------------------------------------------------------------------------------------------------------------------------------------------------------------------------------------------------------------------------GAGATCCGTCGACTAGTTAGCAGGCTAGAGTCTCGTTCGTT----ATCGGAATTAACCAGACAAATCGCTCCACCAACTAAGAACGGCCATGCACCACCACCCACCGAATCAAGAAAGAGCTCTCAATCTGTCAATCCTTCCGG-TGTCCGGGCCTGGTGAGGTTCCCCGTGTTGAGTCAAATTAAGCCGCAGGCTCCACTCCTGGTGGTGCCCTTCCGTCAATTCCTTTAAGTTTCAGCTTTGCAACCATACTTCCCCCGGAACTCAAAGACTTT-GGTTTCCC------GGAAGCTGCCCGTCTAGTC-ATGGGA------------------------------------------TTAACACA-GAC-GGATCGCTAGTTAGCATCGTTTATGGTTAGAACTAGGGCGGTATCTGATCGCCTTCGAACCTCTAACTTTCGTTCTTGATTAATGAGAACGTGCTTGGCAAATGCTTTCGCAGTAGTTCGTCTTGCGACGGTCCAAGAATTTCACCTCTAGCGTCGCAATACGAATGCCCCCGT-CCGTCCCTATTA-ATCATTACCTCG-GGTTC---------------------CGAAAACCAACAAAAT-------------------------------------------AGAACC-GAGGTCCTATTCC--ATCATTCCATGCACA-ACTA--TTCA---------------------------------------------------------GGCGTATA-----------GCCTGCTTTGAGCACTCTAATTTTTTCAAAGTAAACG-TGCCGGCCACGCGGG-----------------------------------------------------------------------------ACACTCGATGAAGAGCACCCCGTGCGAGCCGACTAGCTGTT-------------------------------------------------------------------------------------------------------------------------------------------------------------------------------------------------------------------------------------------------------------------------------------------------------------------------------------------------------------------------------------------------------------------------------------------------------------------CGGA--CCGACAGT-AAATCGCC--GGGGGCGAACCGTCGGTCCGGAACT------------------------------------------------------------------------------------------------------------------------------------------------------------------------------------GAGA-TCCAACTACGAGCTTTTTAACCGCAACAACTTTAATATACGCTATTGGAGCTGGAATTACCGCGGCTGCTGGCACCAGACTTGCCCTCCAATGGATCCTC-GTCAAAGGATTTAAAGT-GCACTCATTCCGATTGCGA--AG-CCTCGGAAGAGT--CCCGCATCGTTATTTTTCGTCACTACCTCCCC------GGGCCGGGAGTGGGTAATTTGCGTGCCTGCTGCCTTCCTTAGATGTGGTAGCCG-TTTCTCAGGCTCCCTCTCCGGAATCGAACCCTGATTCCCCGTTACCCGTTATA-GCCATT-GTAGGCGCATAACCTACAATCGAAAGCTGATAAGGCAGACACTTGAAAG-ATGCGG-CGCCGGTGCG---------GAGACCGT---GCGCTCAGC---CCAAAGTTATTCAGAG-TC-ATCACAGAGGGGAC------------------------------GGACCGAGG------------------CCCGAT-TGGTTTT----GATCTAATAAAAGCGCTCTTCCCGTGA------------------------------------------------AG-TCGGAGCTT-GGTT--GCATGTATTAGCTCTAGAATTACCACAGTTATCCAAGTAGGATG---------------GGTAAGATCTATT-GAACCATAACTGATTTAATGAGCCATTCGCGGT-TTCACCTTGTATTA---TCGGTCTGTACTTAGACATGCATGGCTTAATCTTTGAGACAAGCATATGACTACTGGCAGGATCAA   [1805]
Hansenomysis_fyllae              TCCGCAGGTTCACCTACGGAAACCTTGTTACGACTTTTACTTCCTCTAAATGATCAAGTTTGGACATCTTTCCGGACAGCCCGCAGT---------------------GGCC----AAAGG----------------CCACTAGAGGCGCCAGTCCGAAGGCCTCACTAAATCATTCAATCGGTAGTAGCGACGGGCGGTGTGTACAAAGGGCAGGGACGTAATCAACGCAAGCTG-ATGA-CTTGCGCTTACTGGGAATTCCTCGTTAATGGGGAAGAATTTCAAGCCCCAATCCCTNTCAC----------------------------------------------------------GAAGGGGTTTCAACGGGTTACCCG-CTCCTCTCGGAGAGGG-----AGGA---------CACGCTGATCCCTTCAGTGTAGCGCGCGTGCGGCCCAGAACATCTAAGGGCATCACAGACCTGTTATTGCTC--AATCTCGTGCGGC--TA-AAT-------GCC---GCTTATCCCTCTAAGAAGATACGACGGACAC-----CAATATG--------------------------------------------------------------------------------------------------------------------------------------------------------------------------------------------------------------------------------------------GAGATCCGCCGACTAGTTAGCAGGCTAGAGTCTCGTTCGTT----ATCGGAATTAACCAGACAAATCGCTCCACCAACTAAGAACGGCCATGCACCACCACCCACCGAATCAAGAAAGAGCTCTCAATCTGTCAATCCTTCCAG-TGTCCGGGCCTGGTGAGGTTTCCCGTGTTGAGTCAAATTAAGCCGCAGGCTCCACTCCTGGTGGTGCCCTTCCGTCAATTCCTTTAAGTTTCAGCTTTGCAACCATACTTCCCCCGGAACTCAAAGACTTT-GGTTTCCC------GGAAGCTGCCCGTTTAGTC-ATGGGA------------------------------------------ATAACAGA-AAC-GGATCGCTAGTCAGCATCGTTTATGGTTAGAACTAGGGCGGTATCTGATCGCCTTCGAACCTCTAACTTTCGTTCTTGATTAATGAAAACATTCTTGGCAAATGCTTTCGCAGTAGTTCGTCTTGCGACGATCCAAGAATTTCACCTCTAACGTCGCAATACGAATGCCCCCGT-CTGTCCCTATTA-ATCATTACCTCG-GGTTC---------------------CGAAAACCAACAAAAT-------------------------------------------AGAACC-GAGGTCCTATTCC--ATTATTCCATGCACA-ACTA--TTCA---------------------------------------------------------GGCAGTATCA---------GCCTGCTTTGAGCACTCTAATTTTTTCAAAGTAAACG-TGCCAGCCACGCGGG-----------------------------------------------------------------------------ACACTCGATGAAGAGCACCCCGTGCGAGCTGACGGCCTGTT-------------------------------------------------------------------------------------------------------------------------------------------------------------------------------------------------------------------------------------------------------------------------------------------------------------------------------------------------------------------------------------------------------------------------------------------------------------------CAGAGGCTGACAGT--ATTCACC--CAAGGTGAACCGTCAGTCC-GAACT------------------------------------------------------------------------------------------------------------------------------------------------------------------------------------GAGA-TCCAACTACGAGCTTTTTAACCGCAACAACTTTAATATACGCTATTGGAGCTGGAATTACCGCGGCTGCTGGCACCAGACTTGCCCTCCAATGGATCCTT-GTCAAAGGATTTAAAGT-GCACTCATTCCGATTGCGA--GG-CCTCGGATGAGT--CCCGCATCGTTATTTTTCGTCACTACCTCCCC------GAGCCGGGAGTGGGTAATTTGCGTGCCTGCTGCCTTCCTTAGATGTGGTAGCCG-TCTCTCAGGCTCCCTCTCCGGAATCGAACCCTGATTCCCCGTTACCCGTTATA-GCCATT-GTAGGCGCATAACCTACAATCGAAAGCTGATAAGGCAGACACTCGAAAG-ATGCGG-CGCCGGTGCG---------GAGACCGT---GCGCTCAGC---ACAAAGTTATTCAGAG-TC-ACCACAATGAGGGTC-----------------------------GGACCGAAG------------------CCCGAT-TGGTTTT----GATCTAATAAAAGCGCTCTTCCCTTGC------------------------------------------------GG-TCGGAGCTT-TGAC--GCATGTATTAGCTCTAGAATTACCACAGTTATCCAAGTAAGGTG---------------GGTAAGATCTAAT-GAACCATAACTGATTTAATGAGCCATTCGCGGT-TTCACCTTATAAA----TCGGTCTGTACTTAGACATGCATGGCTTAGTCTTTGAGACAAGCATATGACTACTGGCAGGATCAA   [1806]
Mysidella_typica                 TCCGCAGGTTCACCTACGGAAACCTTGTTACGACTTTTACTTCCTCTAAATGATCAAGTTTGGACATCTTTCCGGCAAGCACGATGC--------------------GGTCC----GAAGA----------------CTGCAATCTGCGCCAGTCCGAAGTCCTCACTAAATCATTCAATCGGTAGTAGCGACGGGCGGTGTGTACAAAGGGCAGGGACGTAATCAACGCAAGCTG-ATGA-CTTGCGCTTACTGGGAATTCCTCGTTGATGGGGAGTAATTTCAAGCCCCAATCCCTATCAC----------------------------------------------------------GAAGGGGTTTCAACGGGTTACCCG-CTCCTCTCGGAGAGGG-----AGGA---------CACGCTGATCCCTTCAGTGTAGCGCGCGTGCGGCCCAGAACATCTAAGGGCATCACAGACCTGTTATTGCTC--AATCTCGTGCGGC--GA-GAT-------GCC---GCTTATCCCTCTAAGAAGCTGCGTAGTGCAC-----TTGTATG--------------------------------------------------------------------------------------------------------------------------------------------------------------------------------------------------------------------------------------------TAGACACTACGACTAGTTAGCAGGTTAGAGTCTCGTTCGTT----ATCAGAATTAACCAGACAAATCGCTCCACCAACTAAGAACGGCCATGCACCACCACCCACTGAATCAAGAAAGAGCTCTCAATCTGTCAATCCTTCCAG-TGTCCGGGCCTGGTGAGGTTCCCCGTGTTGAGTCAAATTAAGCCGCAGGCTCCACTCCTGGTGGTGCCCTTCCGTCAATTCCTTTAAGTTTCAGCTTTGCAACCATACTTCCCCCGGAACTCAAAGACTTT-GGTTTCCC------GGAAGCTGCTAGATTGGTC-ATGGGA------------------------------------------TTAACACA-ATC-TAATCGCTAGTCAGCATCGTTAATGGTTAGAACTAGGGCGGTATCTGATCGCCTTCGAACCTCTAACTTTCGTTCTTGATTAATGAGAACGTTCTTGGCAAATGCTTTCGCAGTAGTACGTCTTGCAACGGTCCAAGAATTTCACCTCTAGCGTTGCAATACGAATGCCCCCGT-CCGTCTCTATTG-ATCATTACCTCG-GGTTC---------------------TTAAAACCAACAAAAT-------------------------------------------AGAACC-GAGGTCCTATTCC--ATTATTCCATGCACA-ACTA--TTCA---------------------------------------------------------GGCGATA------------GCCTGCTTTGAGCACTCTAATTTTTTCAAAGTAAACG-TGCCGGCCACGCGAG-----------------------------------------------------------------------------ACACTCGATAAAGAGCACCCCGAGCAAGCCGACGAGCTGTT-------------------------------------------------------------------------------------------------------------------------------------------------------------------------------------------------------------------------------------------------------------------------------------------------------------------------------------------------------------------------------------------------------------------------------------------------------------------CGGA--CCGACAGT-AAATCGCA--CAAGGCGAACCGTCGATCCCAAACT------------------------------------------------------------------------------------------------------------------------------------------------------------------------------------GAGA-TTCAACTACGAGCTTTTTAACCGCAACAACTTTAATATACGCTATTGGAGCTGGAATTACCGCGGCTGCTGGCACCAGACTTGCCCTCCAATGGATCCTT-ATCAAAGGATTTAAAGT-TCATTCATTCCGATTGCGA--AG-CCTCGGAAGAGT--CCCGCATCGTTATTTTTCGTCACTACCTCCCC------GAGCTGGGAGTGGGTAATTTGCGTGCCTGCTGCCTTCCTTAGATGTGGNAGCCG-TTTCTCAGGCTCCCTCTCCGGAATCGAACCCTGATTCCCCGTTACCCGTTATA-GCCATT-GTAGGCGCATAACCTACAATCGAAAGCTGATAAGGCAGACACTTGAAAG-ATGCGG-CGCCGGTGCG---------GAGACCGT---GCGCTCAGC---ACAAAGTTATTCAGAG-TC-ATCACAATGAAAC-------------------------------GGACCGAGG------------------CCCGAT-TGGTTTT----GATCTAATAAAAGCGCTCTTCCCTTGC------------------------------------------------GG-TCGGAGCTT-GGTT--GCATGTATTAGCTCTAGAATTACCACAGTTATCCAAGTAACTTG---------------GGTAAGATCCAAT-GAACCATAACTGATTTAATGAGCCATTCGCGGT-TTCACCTTTAATA----TCGGTCTGTACTTAGACATGCATGGCTTAATCTTTGAGACAAGCATATGACTACTGGCAGGATCAA   [1802]
Pseudomma_frigidum               CTCGCAGGTTCACCTACGGAAACCTTGTTACGACTTTTACTTCCTCTAAATGATCAAGTTTGGACATCTTTCCGAGCAGCCCTAAGC--------------------GATCC----GAAGA----------------TTGCAAGGGGCGCCAGTCCGAAGGCCTCACTAAATCATTCAATCGGTAGTAGCGACGGGCGGTGTGTACAAAGGGCAGGGACGTAATCAACGCAAGCTG-ATGA-CTTGCGCTTACTGGGAATTCCTCGTTAATGGGGAACAATTTCAAGCCCCAATCCCTATCAC----------------------------------------------------------GAAGGGGTTTCAACGGGTTACCCG-CTCCTCTCGGAGAGGG-----AGGA---------CACGCTGATCCCTTCAGTGTAGCGCGCGTGCGGCCCAGAACATCTAAGGGCATCACAGACCTGTTATTGCTC--AATCTCGTGCGGC--TA-GAT-------GCC---GCTTATCCCTCTAAGAAGCTGCGGAGGGCAC-----TTGTAT---------------------------------------------------------------------------------------------------------------------------------------------------------------------------------------------------------------------------------------------TAGACCCTCCGACTAGTTAGTAGGCTAAAGTCTCGTTCGTT----ATCGGAATTAACCAGACAAATCGCTCCACCAACTAAGAACGGCCATGCACCACCACCCACCGAATCAAGAAAGAGCTCTCAATCTGTCAATCCTTCCGG-TGTCCGGGCCTGGTGAGGTTCCCCGTGTTGAGTCAAATTAAGCCGCAGGCTCCACTCCTGGTGGTGCCCTTCCGTCAATTCCTTTAAGTTTCAGCTTTGCAACCATACTTCCCCCGGAACTCAAAGACTTT-GGTTTCCC------GGAAGCTGCCCGTCTAGTC-ATGGGA------------------------------------------TTAACACA-GAC-GGATCGCTAGTCAGCATCGTTTATGGTTAGAACTAGGGCGGTATCTGATCGCCTTCGAACCTCTAACTTTCGTTCTTGATTAATAAGAACGTTCTTGGCAAATGCTTTCACAGTAGTTCGTCTTGCGACGGTCCAAGAATTTCACCTCTAGCGTCGCAATACGAATGCCCCCGT-CCGTCTCTATTT-ATCATTACCTCG-GGTTC---------------------CGAAAACCAACAAAAT-------------------------------------------AGAACC-GAGGTCCTATTCC--ATTATTCCATGCACA-ACTA--TTCA---------------------------------------------------------GGCGGTAA-----------GCCTGCTCTGAGCACTCTAATTTTTTCAAAGTAAACG-TGCCGGCCACGCGGG-----------------------------------------------------------------------------ACACTCGGTGAAGAGCACCCCGAGCGAGCCGACGAGCTGTT-------------------------------------------------------------------------------------------------------------------------------------------------------------------------------------------------------------------------------------------------------------------------------------------------------------------------------------------------------------------------------------------------------------------------------------------------------------------CGGA--CCGACAGT-AAATCACC--AGAGGCGAACCGTCGATCCGGAACT------------------------------------------------------------------------------------------------------------------------------------------------------------------------------------GAGA-TCCAACTACGAGCTTTTTAACCGCAACAACTTTAATATACGCTATTGGAGCTGGAATTACCGCGGCTGCTGGCACCAGACTTGCCCTCCAATAGATCCTC-GTCAAAGGATTTAAAGT-GAACTCATTCCGATTGCGA--AG-CCTCGGAAGAGT--CCCGCATCGTTATTTTTCGTCACTACCTCCCC------GAGCCGGGAGTGGGTAATTTGCGTGCCTGCTGCCTTCCTTAGATGTGGTAGCCG-TTTCTCAGGCTCCCTCTCCGGAATCGAACCCTGATTCCCCGTTACCCGTTATA-GCCATT-GTAGGCGCATAACCTACAATCGAAAGCTGATAAGGCAGACACTTGAAAG-ATATGG-CGCCGGTGCG---------GAGACCGT---GCGCTCAGC---ACAAAGTTATTCAGAT-TC-ATCACAATGGGTAC------------------------------GGACCGAAG------------------CCCGAT-TGGTTTT----GATCTAATAAAAGCGCTCTTCCCTTGC------------------------------------------------GG-TCGGAGCTT-GGTT--GCATGTATTAGCTCTAGAATTACCACAGTTATCCATGTAAATT----------------GGTAAGATCCAAT-GAACCATAACTGATTTAATGAGCCATTCGCGGT-TTCACCTTATAAA----TCGGTATGTACTTAGACATGCATGGCTTAATCTTTGAGACAAGCATATGACTACTGGCAGGATCAA   [1802]
Michtyops_parva                  TCCGCAGGTTCACCTACGGAAACCTTGTTACGACTTTTACTTCCTCTAAATGATCAAGTTTGGACATCTTTCCGAGCAGCCCTAAGC--------------------AATCA----GAAGA----------------TTGCAAGGGGCGCCAGTCCGAAGGCCTCACTAAATCATTCAATCGGTAGTAGCGACGGGCGGTGTGTACAAAGGGCAGGGACGTAATCAACGCAAGCTG-ATGA-CTTGCGCTTACTGGGAATTCCTCGTTAATGGGGAACAGTTTCAAGCCCCAATCCCTATCAC----------------------------------------------------------GAAGGGGTTTCAACGGGTTACCCG-CTCCTCTCGGAGAGGG-----AGGA---------CACGCTGATCCCTTCAGTGTAGCGCGCGTGCGGCCCAGAACATCTAAGGGCATCACAGACCTGTTATTGCTC--AATCTCGTGCGGC--TA-GAT-------GCC---GCTTATCCCTCTAAGAAGCTACGAAGGGCAC-----TTGTAT---------------------------------------------------------------------------------------------------------------------------------------------------------------------------------------------------------------------------------------------AAGACCCTCCGACTAGTTAGCAGGCTAGAGTCTCGTTCGTT----ATCGGAATTAACCAGACAAATCGCTCCACCAACTAAGAACGGCCATGCACCACCACCCACCGAATCAAGAAAGAGCTCTCAATCTGTCAATCCTTCCGG-TGTCCGGGCCTGGTGAGGTTCCCCGTGTTGAGTCAAATTAAGCCGCAGGCTCCACTCCTGGTGGTGCCCTTCCGTCAATTCCTTTAAGTTTCAGCTTTGCAACCATACTTCCCCCGGAACTCAAAGACTTT-GGTTTCCC------GGAAGCTGCCCGTCTAGTC-ATGGGA------------------------------------------TTAACGCA-GAC-GGATCGCTAGTCAGCATCGTTTATGGTTAGAACTAGGGCGGTATCTGATCGCCTTCGAACCTCTAACTTTCGTTCTTGATTAATGAGAACGTTCTTGGCAAATGCTTTCGCAGTAGTTCGTCTTGCGACGGTCCAAGAATTTCACCTCTAGCGTCGCAATACGAATGCCCCCGT-CCGTCTCTATTA-ATCATTACCTCG-GGTTC---------------------CGAAAACCAACAAAAT-------------------------------------------AGAACC-GAGGTCCTATTCC--ATTATTCCATGCACA-ACTA--TTCA---------------------------------------------------------GGCGGAAG-----------GCCTGCTTTGAGCACTCTAATTTTTTCAAAGTAAACA-TGCCGGCCACACGGG-----------------------------------------------------------------------------ACACTCGATTAAGAGCACCCCGAGCAAGCCGACGAGCTGTT-------------------------------------------------------------------------------------------------------------------------------------------------------------------------------------------------------------------------------------------------------------------------------------------------------------------------------------------------------------------------------------------------------------------------------------------------------------------CGGA--CCGACAGT-AAATCGCC--AGAGGCGAACCGTCGATCCGGAACT------------------------------------------------------------------------------------------------------------------------------------------------------------------------------------GAGA-TCCAACTACGAGCTTTTTAACCGCAACAACTTTAATATACGCTATTGGAGCTGGAATTACCGCGGCTGCTGGCACCAGACTTGCCCTCCAATGGATCCTC-GTCAAAGGATTTAAAGT-GAACTCATTCCGATTGNGA--AA-CCTCGGAAGAGT--CCCGCATCGTTATTTTTCGTCACTACCTCCCC------GAGCCGGGAGTGGGTAATTTGCGTGCCTGCTGCCTTCCTTAGATGTGGTAGCCG-TTTCTCAGGCTCCCTCTCCGGAATCGAACCCTGATTCCCCGTTACCCGTTATA-GCCATT-GTAGGCGCATAACCTACAATCGAAAGCTGATAAGGCAGACACTTGAAAG-ATGCGG-CGCCGGTGCG---------GAGACCGT---GCGCTCAGC---CCAAAGTTATTCAGAG-TC-ATCACAAAGGGTAC------------------------------GGACCGAAG------------------CCCGAT-TGGTTTT----GATCTAATAAAAGCGCTCTTCCCTTGC------------------------------------------------GG-TCGGAGCTT-GGTT--GCATGTATTAGCTCTAGAATTACCACAGTTATCCAAGTAATTT----------------GGTAAGATCCAAT-GAACCATAACTGATTTAATGAGCCATTCGCGGT-TTCACCTTGTTAA----TCGGTCTGTACTTAGACATGCATGGCTTAATCTTTGAGACAAGCATATGACTACTGGCAGGATCAA   [1802]
Parapseudomma_calloplura         CTCGCAGGTTCACCTACGGAAACCTTGTTACGACTTTTACTTCCTCTAAATGATCAAGTTTGGACATCTTTCCGAGCAGCCCGAAGC--------------------GATCC----GAGGA----------------TTGCAAGGGGCGCCAGTCCGAAGGCCTCACTAAATCATTCAATCGGTAGTAGCGACGGGCGGTGTGTACAAAGGGCAGGGACGTAATCAACGCAAGCTG-ATGA-CTTGCGCTTACTGGGAATTCCTCGTTAATGGGGAGAAATTTCAAGCCCCAATCCCTATCAC----------------------------------------------------------GAAGGGGTTTCAACGGGTTACCCG-CTCCTCTCGGAGAGGG-----AGGA---------CACGCTGATCCCTTCAGTGTAGCGCGCGTGCGGCCCAGAACATCTAAGGGCATCACAGACCTGTTATTGCTC--AATCTCGTGCGGC--TA-GAT-------GCC---GCTTATCCCTCTAAGAAGCTGCGGAGGGCAC-----TTGTAT---------------------------------------------------------------------------------------------------------------------------------------------------------------------------------------------------------------------------------------------AAGACCCTCCGACTAGTTAGCAGGCTAGAGTCTCGTTCGTT----ATCGGAATTAACCAGACAAATCGCTCCACCAACTAAGAACGGCCATGCACCACCACCCACCGAATCAAGAAAGAGCTCTCAATCTGTCAATCCTTCCGG-TGTCCGGGCCTGGTGAGGTTCCCCGTGTTGAGTCAAATTAAGCCGCAGGCTCCACTCCTGGTGGTGCCCTTCCGTCAATTCCTTTAAGTTTCAGCTTTGCAACCATACTTCCCCCGGAACTCAAAGACTTT-GGTTTCCC------GGAAGCTGCCCGTCTAGTC-ATGGGA------------------------------------------TTAACACA-GAC-GGATCGCTAGTCAGCATCGTTTATGGTTAGAACTAGGGCGGTATCTGATCGCCTTCGAACCTCTAACTTTCGTTCTTGATTAATGAGAACGTTCTTGGCAAATGCTTTCGCAGTAGTTCGTCTTGCGACGGTCCAAGAATTTCACCTCTAGCGTCGCAATACGAATGCCCCCGT-CCGTCTCTATTA-ATCATTACCTCG-GGTTC---------------------CGAAAACCAACAAAAT-------------------------------------------AGAACC-GAGGTCCTATTAC--ATTATTCCATGCACA-ACTA--TTCA---------------------------------------------------------GGCGCTAG-----------GCCTGCTTTGAGCACTCTAATTTTTTCAAAGTAAACG-TGCCGGCCACGCGTG-----------------------------------------------------------------------------ACACTCGGTAAAGAGCACCTCGAGTGAGCCGACGAGCTGTT-------------------------------------------------------------------------------------------------------------------------------------------------------------------------------------------------------------------------------------------------------------------------------------------------------------------------------------------------------------------------------------------------------------------------------------------------------------------CGGA--CCGACAGT-AAATCGCC--AGAGGCGAACCGTCGATCCGGAACT------------------------------------------------------------------------------------------------------------------------------------------------------------------------------------GAGA-TCCAACTACGAGCTTTTTAACCGCAACAACTTTAATATACGCTATTGGAGCTGGAATTACCGCGGCTGCTGGCACCAGACTTGCCCTCCAATAGATCCTC-GTCAAAGGATTTAAAGT-GAACTCATTCCGATTGCGA--AG-CCTCGGAAGAGT--CCCGCATCGTTATTTTTCGTCACTACCTCCCC------GGGCCGGGAGTGGGTAATTTGCGTGCCTGCTGCCTTCCTTAGATGTGGTAGCCG-TTTCTCAGGCTCCCTCTCCGGAATCGAACCCTGATTCCCCGTTACCCGTTATA-GCCATT-GTAGGCGCATAACCTACAATCGAAAGCTGATAAGGCAGACACTTGAAAG-ATGCGG-CGCCGGTGCG---------GAGACCAT---GCGCTCAGC---CCAAAGTTATTCAGAG-TC-ATCACGAGGGGTAC------------------------------GGACCGAAG------------------ACCGAT-TGGTTTT----GATCTAATAAAAGCGCTCTTCCCTTGC------------------------------------------------GG-TCGGAGCTT-GGTT--GCATGTATTAGCTCTAGAATTACCACAGTTATCCAAGTAGCTT----------------GGTAAGATCCAAT-GAACCATAACTGATTTAATGAGCCATTCGCGGT-TTCACCTTATGAA----TCGGTCTGTACTTAGACATGCATGGCTTAATCTTTGAGACAAGCATATGACTACTGGCAGGATCAA   [1802]
Amblyops_sp                      TCCGCAGGTTCACCTACGGAAACCTTGTTACGACTTTTACTTCCTCTAAATGATCAAGTTTGGACATCTTTCCGAGCAGCCCGAAGC--------------------GATCC----GAGGA----------------TTGCAAGGGGCGCCAGTCCGAAGGCCTCACTAAATCATTCAATCGGTAGTAGCGACGGGCGGTGTGTACAAAGGGCAGGGACGTAATCAACGCAAGCTG-ATGA-CTTGCGCTTACTGGGAATTCCTCGTTAATGGGGAACAATTTCAAGCCCCAATCCCTATCAC----------------------------------------------------------GAAGGGGTTTCAACGGGTTACCCG-CTCCTCTCGGAGAGGG-----AGGA---------CACGCTGATCCCTTCAGTGTAGCGCGCGTGCGGCCCAGAACATCTAAGGGCATCACAGACCTGTTATTGCTC--AATCTCGTGCGGC--TA-GAT-------GCC---GCTTATCCCTCTAAGAAGCTGCGGAGGGCAC-----TTGTAT---------------------------------------------------------------------------------------------------------------------------------------------------------------------------------------------------------------------------------------------AAGACCCTCCGACTAGTTAGCAGGCTAGAGTCTCGTTCGTT----ATCGGAATTAACCAGACAAATCGCTCCACCAACTAAGAACGGCCATGCACCACCACCCACCGAATCAAGAAAGAGCTCTCAATCTGTCAATCCTTCCGG-TGTCCGGGCCTGGTGAGGTTCCCCGTGTTGAGTCAAATTAAGCCGCAGGCTCCACTCCTGGTGGTGCCCTTCCGTCAATTCCTTTAAGTTTCAGCTTTGCAACCATACTTCCCCCGGAACTCAAAGACTTT-GGTTTCCC------GGAAGCTGCCCGTCTAGTC-ATGGGA------------------------------------------TTAACACA-GAC-GGATCGCTAGTCAGCATCGTTTATGGTTAGAACTAGGGCGGTATCTGATCGCCTTCGAACCTCTAACTTTCGTTCTTGATTAATGAGAACGTTCTTGGCAAATGCTTTCGCAGTGGTTCGTCTTGCGACGGTCCAAGAATTTCACCTCTAGCGTCGCAATACGAATGCCCCCGT-CCGTCTCTATTA-ATCATTACCTCG-GGTTC---------------------CGAAAACCAACAAAAT-------------------------------------------AGAACC-GAGGTCCTATTCC--ATTATTCCATGCACA-ACTA--TTCA---------------------------------------------------------GGCGGTAG-----------GCCTGCTTTGAGCACTCTAATTTTTTCAAAGTAAACG-TGCCGGCCACGCGAG-----------------------------------------------------------------------------ACACTCGATGAAGAGCACCCCGAGTGAGCCGACGAGCTGTT-------------------------------------------------------------------------------------------------------------------------------------------------------------------------------------------------------------------------------------------------------------------------------------------------------------------------------------------------------------------------------------------------------------------------------------------------------------------CGGA--CCGACAGT-AAATCGCC--AGAGGCGAACCGTCGATCCGGAACT------------------------------------------------------------------------------------------------------------------------------------------------------------------------------------GAGA-TCCAACTACGAGCTTTTTAACCGCAACAACTTTAATATACGCTATTGGAGCTGGAATTACCGCGGCTGCTGGCACCAGACTTGCCCTCCAATAGATCCTC-GTCAAAGGATTTAAAGT-GAACTCATTCCGATTGCGA--AG-CCTCGGAAGAGT--CCCGCATCGTTATTTTTCGTCACTACCTCCCC------GGGCCGGGAGTGGGTAATTTGCGTGCCTGCTGCCTTCCTTAGATGTGGTAGCCG-TTTCTCAGGCTCCCTCTCCGGAATCGAACCCTGATTCCCCGTTACCCGTTATA-GCCATT-GTAGGCGCATAACCTACAATCGAAAGCTGATAAGGCAGACACTTGAAAG-ATGCGG-CGCCGGTGCG---------GAGACCAT---GCGCTCAGC---CCAAAGTTATTCAGAG-TC-ATCACGAGGGGTAC------------------------------GGACCGAAG------------------CCCGAT-TGGTTTT----GATCTAATAAAAGCGCTCTTCCCTTGC------------------------------------------------GG-TCGGAGCTT-GGTT--GCATGTATTAGCTCTAGAATTACCACAGTTATCCAAGTAGCTT----------------GGTAAGATCCAAT-GAACCATAACTGATTTAATGAGCCATTCGCGGT-TTCACCTTATAAA----TCGGTCTGTACTTAGACATGCATGGCTTAATCTTTGAGACAAGCATATGACTACTGGCAGGATCAA   [1802]
Heteromysis_formosa              TCCGCAGGTTCACCTACGGAAACCTTGTTACGACTTTTACTTCCTCTAAATGATCAAGTTTGGACATCTTTCCGGCTAGCCCGATGC--------------------TGTCC----GAAGA----------------CAACAAAGAGCGCCAGTCCGAAGGCCTCACTAAATCATTCAATCGGTAGTAGCGACGGGCGGTGTGTACAAAGGGCAGGGACGTAATCAACGCAAGCTG-ATGA-CTTGCGCTTACTGGGAATTCCTCGTTAATGGGGAACAATTTCAAGCCCCAATCCCTATCAC----------------------------------------------------------GAAGGTGTTTCAACGGGTTACCCG-GTCCTCTCGGACAGGG-----AAAA---------CACGCTGATACCTTCAGTGTAGCGCGCGTGCGGCCCAGAACATCTAAGGGCATCACAGACCTGTTATTGCTC--AATCTCGTGCGGC--TA-GAT-------GCC---GCTTATCCCTCTAAGAAGCTGCGTGGGGCAC-----TTGTATG--------------------------------------------------------------------------------------------------------------------------------------------------------------------------------------------------------------------------------------------TAGACCCCACGACTAGTTAGCAGGCTAGAGTCTCGTTCGTT----GTCGGAATTAACCAGACAAATCGCTCCACCAACTAAGAACGGCCATGCACCACCACCCACTGAATCAAGAAAGAGCTCTCAATCTGTCAATCCTTCCAG-TGTCCGGGCCTGGTGAGGTTCCCCGTGTTGAGTCAAATTAAGCCGCAGGCTCCACTCCTGGTGGTGCCCTTCCGTCAATTCCTTTAAGTTTCAGCTTTGCAACCATACTTCCCCCGGAACTCAAAGACTTT-GGTTTCCC------GGAAGCTGCCCGTCTAGTC-ATGGGA------------------------------------------TTAACACA-GAC-GGATCGCTAGTCAGCATCGTTTATGGTTAGAACTAGGGCGGTATCTGATCGCCTTCGAACCTCTAACTTTCGTTCTTGATTAATGAGAACGTTCTTGGCAAATGCTTTCGCAGTAGTACGTCTTGCAACGGTCCAAGAATTTCACCTCTAGCGTTGCAATACGAATGCCCCCGT-CCGTCTCTATTA-ATCATGACCTCG-GGTTC---------------------TTAAAACCAACAAAAT-------------------------------------------AGAACC-GAGGTCCTATTCC--ATTATTCCATGCACA-ACTA--TTCA---------------------------------------------------------GGCGATA------------GCCTGCTTTGAGCACTCTAATTTTTTCAAAGTAAACG-TGCCGGCCACGCGAG-----------------------------------------------------------------------------ACACTCGGTAAAGAGCACCCCGTGCAAGCCGACTAGCTGTT-------------------------------------------------------------------------------------------------------------------------------------------------------------------------------------------------------------------------------------------------------------------------------------------------------------------------------------------------------------------------------------------------------------------------------------------------------------------CAGA--ACGACAGT-AAATCGCC--GAGGGCGCACCGTCGTTCCGGAACT------------------------------------------------------------------------------------------------------------------------------------------------------------------------------------GAGA-TCCAACTACGAGCTTTTTAACCGCAACAGCCTTAATATACGCTATTGGAGCTGGAATTACCGCGGCTGCTGGCACCAGACTTGCCCTCCAATGGATCCTC-AAGAAAGGATTTAAAGT-TCATTCATTCCGATTGCGA--AG-CCTCGGAAGAGT--CCCGCATCGTTATTTTTCGTCACTACCTCCCC------GTGCCGGGAGTGGGTAATTTGCGTGCCTGCTGCCTTCCTTAGATGTGGTAGCCG-TTTCTCAGGCTCCCTCTCCGGAATCGAACCCTGATTCCCCGTTACCCGTTATA-GCCATT-GTAGGCGCATAACCTACAATCGAAAGCTGATAAGGCAGACACTTGAAAG-ATGCGG-CGCCGGTGCG---------GAGACCGT---GCGCTCAGC---TCAAAGTTATTCAGAG-TC-ATCACA-TAGGAAC------------------------------GGACCGAAG------------------CCCGAT-TGGTTTT----GATCTAATAAAAGCGCTCTTCCCTTGC------------------------------------------------GG-TCGGAGCTT-GGTT--GCATGTATTAGCTCTAGAATTACCACAGTTATCCAAGTAACTTG---------------GGTAAGATCCAAT-GAACCATAACTGATTTAATGAGCCATTCGCGGT-TTCACCGTGTAAA----TCGGTCTGTACTTAGACATGCATGGCTTAATCTTTGAGACAAGCATATGACTACTGGCAGGATCAA   [1802]
Neomysis_integer                 TCCGCAGGTTCACCTACGGAAACCTTGTTACGACTTTTACTTCCTCTAAATAATCAAGTTTGGGCATCTTTCCGGCAAGCCCGAAGC--------------------AATCCA---GAGGA----------------CCGCAAAGAGCGCCAGTCCGAAGACCTCACTAAATCATTCAATCGGTAGTAGCGACGGGCGGTGTGTACAAAGGGCAGGGACGTAATCAACGCAAGCTG-ATGA-CTTGCGCTTACTGGGAATTCCTCGTTGATGGGGAACAGTTTCAAGCCCCAATCCCTATCAC----------------------------------------------------------GAAGCTGTTTCAACGGGTTACCCG-CGCCTCTCGGCGAGGG-----AGCA---------CACGCTGATAGCTTCAGTGTAGCGCGCGTGCGGCCCAGAACATCTAAGGGCATCACAGACCTGTTATTGCTC--AATCTCGTGCGGC--TA-GAT-------GCC---GCTTATCCCTCTAAGAAGCTACGGAGCGCAA-----CAATATA--------------------------------------------------------------------------------------------------------------------------------------------------------------------------------------------------------------------------------------------CAGACGCTCCGACTATTTAGTAGGCTAGAGTCTCGTTCGTT----ATCGGAATTAACCAGACAAATCGCTCCACCAACTAAGAACGGCCATGCACCACCACCCACTGAATCAAGAAAGAGCTCTCAATCTGTCAATCCTTCCAG-TGTCCGGGCCTGGTGAGTTTTCCCGTGTTGAGTCAAATTAAGCCGCAGGCTCCACTCCTGGTGGTGCCCTTCCGTCAATTCCTTTAAGTTTCAGCTTTGCAACCATACTTCCCCCGGAACTCAAAGACTTT-GGTTTCCC------GGAAGCTGCCCGCCTAGTC-ATGGGA------------------------------------------TTAACACA-GGC-GGATCGCTAGTCAGCAACGTTTATGGTTAGAACTAGGGCGGTATCTGATCGCCTTCGAGCCTCTAACTTTCGTTCTTGATTAATGGGAACGTGCTTGGCAAATGCTTTCGCAGTAGTGCGTCTTGCGACGGTCCAAGAATTTCACCTCTAGCGTCGCAATACGGATGCCCCCGT-CCGTCGCTATTA-ATCATTACCTCG-GGTTC---------------------CGAAAACCAACAAAAT-------------------------------------------AGAACC-GAGGTCCTTTTCC--ATCATTCCATGCACA-ACTA--TTCA---------------------------------------------------------GGCAATA------------GCCTGCTTTGAGCACTCTAATTTTTTCAAAGTAAACG-TGCTGGCCCCAAGAG-----------------------------------------------------------------------------ACACTTGATTAAGAGCATCCC-AAGAAACCAGCGAGCTGCT-------------------------------------------------------------------------------------------------------------------------------------------------------------------------------------------------------------------------------------------------------------------------------------------------------------------------------------------------------------------------------------------------------------------------------------------------------------------CGGA--CCAACAGT--ATTCACC--AGAGGCGAACCACCGGTCCAGAACT------------------------------------------------------------------------------------------------------------------------------------------------------------------------------------GAGA-TCCAACTACGAGCTTTTTAACCGCAACAACTTTAATATACGCTATTGGAGCTGGAATTACCGCGGCTGCTGGCACCAGACTTGCCCTCCAATGGATCCTC-GTACAAGGATTTAGGTT-GAGCTCATTCCGATTGCGA--AG-CCTCGGAAGAGT--CCCGCATCGTTATTTTTCGTCACTACCTCCCC------GAGCTGGGAGTGGGTAATTTGCGTGCCTGCTGCCTTCCTTAGATGTGGTAGCCG-TTTCTCAGGCTCCCTCTCCGGAATCGAACCCTGATTCCCCGTTACCCGTTATA-GCCATT-GTAGGCGCATAGCCTACAATCGAAAGCTGATAAGGCAGACACTTGAAAG-ATGCGG-CGTCGGTTCG---------AAGACCGT---ACGCTCAGA---ACAAAGTTATTCAGAG-TC-AACACGACATG-AC------------------------------GGCCCGAAG------------------ACCGAT-TGGTTTT----GATCTAATAAAAGCGCCCTTCCCTTGC------------------------------------------------GG-TCGGAGCTT-GGTT--GCATGTATTAGCTCTAGAATTACCACAGTTATCCAAGTAACTTG---------------GTTAAGATCTAAT-GAACCATAACTGATTTAATGAGCCATTCGCGGT-TTCACCTTAAAGA----TTGGTATGTACTGAGACATGCATGGCTTAATCTTTGAGACAAGCATATGACTACTGGCAGGATCAA   [1801]
Stygiomysis_aemata               TCCGCAGGTTCACCTACGGAAACCTTGTTACGACTTTTACTTCCTCTAGATTGCAAAGCTTGGACATCTTCTCAGCTTGCCCGAGGT-----------------GACTCTCCAT-CCGAGGACAGAACGAGA-----TCACAAAGGGGCTGA-TCCAATGACCTCACCTCACCATCCAATCGGTAGTAGCGACGGGCGGTGTGTACAAAGGGCAGGGACGTAATCAGCACCAGTTG-ATGA-CTGGCACTTACTTGGAATTCCTTGTTCATGGAGGAAACTTTCAACTTCCAAGCCCAAGCAC----------------------------------------------------------GAAGTAGTTTTAGAGGATTACCCA-TCACTCTTCAGTGAAGG----ATCAT--------CCTGTTGTCTACTTCATTGTAGCGCGCGTGCAGCCCAGAACATCTAAGGGCATCACAGACCTGTTATTGCTC----TCTCTTTCTTG-TGGTTAA-------GCAACCACTAATCCTTCTAAGAAGGTTTACAGGTGGG-ACCCAAGTTTCTTGCCGCCACTCACTGGCTGGGGCTCAAAGAGCCCAGCAACAGCAACGACAGCAA---------CACATCATGAGA----------------------------------------------------------------------------------------------------------------------------------------------------------------ACAACCCACCAACTTGTTAGTAAGTTAGAGTCTCGTTCGTT----ATCGGAATTAACCAGACAAATCGTTCCACCAACTAAGAACGGCCATGCACCACCACCCACTGTATCGAGAGAGAGATCTCAATCTGTCAGTCCTTTCAG-TGTTCGGGCCTGGTGAGTTTCCCCGTGTTGAGTCAAATTAAGCCGCAGGCTCCACTCCTGGTGGTGCCCTTCCGTCAATTCCTTTAAGTTTCAGCTTTGCAACCATACTTCCCCTGGAACCCAAAAACTTT-GGTTTCCC------ACAAGCTTCCTGCCAGGTC-ATGGGT------------------------------------------ACGACTCC-GGC-AGATCGCTGGTCGGCATAGTTTACGGACTGGACTAGGGCGGTATCTGATCGCCTTCGAGCCCCAGGCTTTCGTCCTTGATCAACGAAAACATTCTTGGCAAATGCTTTCGCAGTTGTTCGTCATGCGACGGTCCAAGAATTTCACCTCTAGCGCCGCAGTACGAATGCCCCCGC-CTGCCTCCGTTA-ATCATTTCTTTT-CGCTC---------------------TTAAAACCAATCCAAAC-----------------------------------------ATGAGCC-AAAGACCTTTTCT--ATTATTCCATGCACC-ACCA--TACA---------------------------------------------------------GACACAATAG---------GCCTGCTTTGAGCACTCTAATTTTTTCAAAGTAAACT-TTAA--CCAACATCGAA---------------------------------------------------------------------------ACACCCAGTTAAGGGCATCTCCCCGCATGGCAACTCACCGC---------------------------------------------------------------------------------------------------------------------------------------------------------------------------------------------------------------------------------------------------------------------------------------------------------------------------------------------------------------------------------------------------------------------------------------------------------ACCAGTGTTCCCCCAACCAGCAAAG-------CACTTTGCAGTTACTATGCT------------------------------------------------------------------------------------------------------------------------------------------------------------------------------GCTGGGCTGGAGCAGGGC-TTCAACTACGAGCGTTTTAACCACAGCAACTTTAATATACGCTATTGGAGCTGGAATTACCGCGGCTGCTGGCACCAGACTTGCCCTCCAATAGGTACTC-ATGATGTGCTTTAAACA-ACACTCATTCCGATTGCGA--GG-CCTCGGATGAGCA-CCCGCATCGTTATTTTTCGTCACTACCTCTCC------CTGCTGGAAGTGGGTAATTTGCGCGCCTGCTGCCTTCCTTAGACGTGGTAGCCA-TTTCTCAGGCTCCCTCTCCGGAATCGAACCCTGATTCCCCGTCACCTGTTACAGCCACTT--TAGGAGATTAACCTAAAGTC--AAGCTGATAAGGCAGACACTTGAAAT-TCAATG-CATTGGAATT---------AACCAAAT----TTTGCTTC---TTGTAGTTATCCAGAT-TC-ACCAGTACTACA--------------------------------GG-CC--AGGGC---------------CTATAT-TGGCTTT----GTCAAAATAAGGGCACCCTTTCCACAGG-----------------------------------------------GG-AAAGAGATG-CAGC--GCATGTATTAGCTCTAGAATTGCCACAGTTGTCCATTTGAGCA----------------CAGGTACAACAGC-AGATAATGACTGTTTTACTGAGCCTTATGCGGT-TTTGATTTT-TC-----ACACTCGGAACTCAGACATGCATGGCTTAGTCTTTGAGACGAGCATATGACTACTGGCAGGATCAA   [1908]
Stygiomysis_holthuisi            TCCGCAGGTTCACCTACGGAAACCTTGTTACGACTTTTACTTCCTCTAGATTGCAAAGCTTGGACATCTTCTCAGCAGGCCCGAGGT-----------------GACGATCCANNCCAAGGACGGAATGACA-----TCACAAAGGGGCTGA-TCCAATGACCTCACCTCACCATCCAATCGGTAGTAGCGACGGGCGGTGTGTACAAAGGGCAGGGACGTAATCAGCACCAGTTG-ATGA-CTGGCACTTACTTGGAATTCCTTGTTCATGGACGAAACTTTCAACTTCCAAGCCCAAGCAC----------------------------------------------------------GAAGTAGTTTTAAAGGATTACCCA-GCACTCTTCAGTGAAGG----ATCAT--------CCTCTTGTCTACTTCATTGTAGCGCGCGTGCAGCCCAGAACATCTAAGGGCATCACAGACCTGTTATTGCTC----TCTCTTTCTTG-TGGTTAA-------GCAACCACTAATCCTTCTAAGAAGGTTCTAAGGTGGG-ACCCAAGTAGATTGCCGCCACTGCAGCTCGTCGCCGACGCTTCAGCAGCACCAGCAACCACCACAACCACAGCAACACATCATGAGA----------------------------------------------------------------------------------------------------------------------------------------------------------------AAAACCCACCAACTTGTTAGTAAGTTAGAGTCTCGTTCGTT----ATCGGAATTAACCAGACAAATCGTTCCACCAACTAAGAACGGCCATGCACCACCACCCACTGTATCGAGAGAGAGATCTCAATCTGTCAGTCCTTTCAG-TGTTCGGGCCTGGTGAGTTTCCCCGTGTTGAGTCAAATTAAGCCGCAGGCTCCACTCCTGGTGGTGCCCTTCCGTCAATTCCTTTAAGTTTCAGCTTTGCAACCATACTTCCCCTGGAACCCAAACACTTT-GGTTTCCC------ACAAGCTTCCTGCCAGGTC-ATGGGT------------------------------------------ACGACTCC-GGC-AGATCGCTGGTCGGCATAGTTTACGGACTGGACTAGGGCGGTATCTGATCGCCTTCGAGCCCCAGGCTTTCGTCCTTGATCAACGAAAACATTCTTGGCAAATGCTTTCGCAGTTGTTCGTCATGCGACGGTCCAAGAATTTCACCTCTAGCGCCGCAGTACGAATGCCCCCGC-CTGCCTCCGTTA-ATCATTTCTCAC-AGCTC---------------------TTAAAACCAATCCAAAC-----------------------------------------ACGAGCC-GAAGACCTCTTCT--ATTATTCCATGCACC-GAAA--TACA---------------------------------------------------------GACACAGGCG---------GCCTGCTTTGAGCACTCTCATTTTTTCAAAGTAAACT-TTAA--CCAACATCGGC---------------------------------------------------------------------------ACACCCAGTTAAGGGCATCCCTCCGCATGGCAACGAACCGC---------------------------------------------------------------------------------------------------------------------------------------------------------------------------------------------------------------------------------------------------------------------------------------------------------------------------------------------------------------------------------------------------------------------------------------------------------GCCAGTAGCACCCCAACCAGCAAAG-------CACTTTGCAGTTACCCTCCG----------------------------------------------------------------------------------------------------------------------------------------------------------------------------CTGTTGGGCTGGCACAGCAC-TTCAACTACGAGCGTTTTAACCACAGCAACTTTAATATACGCTATTGGAGCTGGAATTACCGCGGCTGCTGGCACCAGACTTGCCCTCCAATAGGTACTC-ATCATGTGCTTTAA-CA-ACACTCATTCCGATTGCGA--GG-CCTCGGATGAGCA-CCCGCATCGTTATTTTTCGTCACTACCTCTCC------CTGCTGGAAGTGGGTAATTTGCGCGCCTGCTGCCTTCCTTAGACGTGGTAGCCA-TTTCTCAGGCTCCCTCTCCGGAATCGAACCCTGATTCCCCGTCACCTGTTACAGCCACTT--TAGGAGCTTAACCTAAAGTC--TAGCTGATAAGGCAGACACTTCAAAT-TCAATG-CATTGGATCG---------AACCAAAT----CGAGCTTC---GAGTAGTTATCCAGAT-TC-ACCAACACTACA--------------------------------GG-CCCAAGGGC---------------CTATAT-TGGCTTT----GTCAAAATAAGGGCACCCCCACCCGCAAA----------------------------------------------GG-AAAAGGGTG-CAGC--GCATGTATTAGCTCTAGAATTGCCACAGTTGTCCATGTGGGCA----------------CAGCTACAACAGC-AGATAATGACTGTTTTACTGAGCCTTACGCGGT-TTGGATTTTATC-----ACACTCGGAACTTAGACATGCATGGCTTAGTCTTTGAGACGAGCATATGACTACTGGCAGGATCAA   [1923]
Stygiomysis_cokei                TCCGCAGGTTCACCTACGGAAACCTTGTTACGACTTTTACTTCCTCTAGATTGCAAAGCTTGGACATCTTCTCAGCAGGCCCGAGGT-----------------GACGATCCAT-CCAAGGACGGAATGACA-----TCACAAAGGGGCTGA-TCCAATGACCTCACCTCACCATCCAATCGGTAGTAGCGACGGGCGGTGTGTACAAAGGGCAGGGACGTAATCAGCACCAGTTG-ATGA-CTGGCACTTACTTGGAATTCCTTGTTCATGGAGGAAACTTTCAACTTCCAAGCCCAAGCAC----------------------------------------------------------GAAGTAGTTTTAAAGGATTACCCA-GCACTCTTCAGTGAAGG----ATCAT--------CCTCTTGTCTACTTCATTGTAGCGCGCGTGCAGCCCAGAACATCTAAGGGCATCACAGACCTGTTATTGCTC----TCTCTTTCTTG-TGGTTAA-------GCAACCACTAATCCTTCTAAGAAGGTTCTAAGGTGGG-ACCCAAGTAGATTGCCGCCACTGCAGCTCGTCGCCGACGCTTCAGCAGCACCAGCAACCACCACAACCACAGCAACACATCATGAGA----------------------------------------------------------------------------------------------------------------------------------------------------------------AAAACCCACCAACTTGTTAGTAAGTTAGAGTCTCGTTCGTT----ATCGGAATTAACCAGACAAATCGTTCCACCAACTAAGAACGGCCATGCACCACCACCCACTGTATCGAGAGAGAGATCTCAATCTGTCAGTCCTTTCAG-TGTTCGGGCCTGGTGAGTTTCCCCGTGTTGAGTCAAATTAAGCCGCAGGCTCCACTCCTGGTGGTGCCCTTCCGTCAATTCCTTTAAGTTTCAGCTTTGCAACCATACTTCCCCTGGAACCCAAACACTTT-GGTTTCCC------ACAAGCTTCCTGCCAGGTC-ATGGGT------------------------------------------ACGACTCC-GGC-AGATCGCTGGTCGGCATAGTTTACGGACTGGACTAGGGCGGTATCTGATCGCCTTCGAGCCCCAGGCTTTCGTCCTTGATCAACGAAAACATTCTTGGCAAATGCTTTCGCAGTTGTTCGTCATGCGACGGTCCAAGAATTTCACCTCTAGCGCCGCAGTACGAATGCCCCCGC-CTGCCTCCGTTA-ATCATTTCTCAC-AGCTC---------------------TTAAAACCAATCCAAAC-----------------------------------------ACGAGCC-GAAGACCTCTTCT--ATTATTCCATGCACC-GAAA--TACA---------------------------------------------------------GACACAGGCG---------GCCTGCTTTGAGCACTCTCATTTTTTCAAAGTAAACT-TTAA--CCAACATCGGC---------------------------------------------------------------------------ACACCCAGTTAAGGGCATCCCTCCGCATGGCAACGAACCGC---------------------------------------------------------------------------------------------------------------------------------------------------------------------------------------------------------------------------------------------------------------------------------------------------------------------------------------------------------------------------------------------------------------------------------------------------------GCCAGTAGCACCCCAACCAGCAAAG-------CACTTTGCAGTTACCCTCCG----------------------------------------------------------------------------------------------------------------------------------------------------------------------------CTGTTGGGCTGGCACAGCAC-TTCAACTACGAGCGTTTTAACCACAGCAACTTTAATATACGCTATTGGAGCTGGAATTACCGCGGCTGCTGGCACCAGACTTGCCCTCCAATAGGTACTC-ATCATGTGCTTTAAACA-ACACTCATTCCGATTGCGA--GG-CCTCGGATGAGCA-CCCGCATCGTTATTTTTCGTCACTACCTCTCC------CTGCTGGAAGTGGGTAATTTGCGCGCCTGCTGCCTTCCTTAGACGTGGTAGCCA-TTTCTCAGGCTCCCTCTCCGGAATCGAACCCTGATTCCCCGTCACCTGTTACAGCCACTT--TAGGAGCTTAACCTAAAGTC--TAGCTGATAAGGCAGACACTTCAAAT-TCAATG-CATTGGATCG---------AACCAAAT----CGAGCTTC---GAGTAGTTATCCAGAT-TC-ACCAACACTACA--------------------------------GG-CCCAAGGGC---------------CTATAT-TGGCTTT----GTCAAAATAAGGGCACCCCCACCCGCAAA----------------------------------------------GG-AAAAGGGTG-CAGC--GCATGTATTAGCTCTAGAATTGCCACAGTTGTCCATGTGGGCA----------------CAGCTACAACAGC-AGATAACGACTGTTTTACTGAGCCTTACGCGGT-TTGGATTTTATC-----ACACTCGGAACTTAGACATGCATGGCTTAGTCTTTGAGACGAGCATATGACTACTGGCAGGATCAA   [1923]
Lophogaster_typicus              TCCGCAGGTTCACCTACGGAAACCTTGTTACGACTTTTACTTCCTCTAAGTACACCAGCTCGGACATCTTCTCAACAATCCA-AGGA--------------------------AGG-CGAAC---------------CCACCCTGGGCGTCGATCCAAAGCCCTCACTGGTGCACTCAATCGGTAGTAGCGACGGGCGGTGTGTACAAACGGCAGGGACTTAATCGATACAGGCTA-ATGA-CCTGCGTCTACTAGGAATTCCTAGTTCATGGGAAACAATTGCAAGCCCCAATCCCAACCAC----------------------------------------------------------GATACCATTTCAG-TGATTAACAC-CTCCTCTCAGAGGTGC-----AAGG---------CACGCTGGTGCTATCATTGTAGCGCGCGTGCGGCCCAGAGCATCTAAGGGCATACCAGACCTGTTATCGCTC--AATCTCTTGCTGC--TC-CAA-------GCA---GCTTATCCCTCTAAGAAGACATCGCAGGCAG---------------------------------------------------------------------------------TTG--------------------------------------------------------------------------------------------------------------------------------------------------------------------CAAACCTGCTTTCTATTTAATAGGCTAGAGTCTCGTTCGTT----ATCGGAATAAACCAGACAAATCACTCCACCAACTAAGAACGGCCATGCACCACCAACCAATAAATTGAGAAAGAGCTTTCAATCTGTCAATCATTCTAC-TGTCTGGGCCTGGTAAAGTTTCCCGTGTTGAGTCAAATTAAGCCACAGGCTCCACTCCTTGTGGTGCCGTTCCGTCAATTCCTTTAAGTTTCAGATTTGCAACCATACTTCCCCTGGAACTCAGAAACTCT-GGTTTCCC------GGAAGCGGCCTGCCGAGTC-ATGGGA------------------------------------------ATAACGCC-GGC-AGATAGCTGGTTAGCATAGTTTACGGTTAGAACTAGGGCGGTATCTGATCGCCTTCGATCCTCTAACTTTCGTTCTTGATTAACGGAAACATCCTTGGCAGATGCTTTCGCTTTAGTTTGTCATGCTACGGTCCAAGAATTTCACCTCTAGCGTAGCAGTACAAATGCCCCCGC-TTGCTTCCATTT-ATCATTATCTCT-TTTAT---------------------CTCAAACCAA--CAAAC------------------------------------------AGAACA-GAGATCATGTTCC--ATCATCCCATGAACA-TCTC--TTCA---------------------------------------------------------GGCAAAC------------GCCTGCTTTAAGCACTCGAATTTAGTCAAGGTAATAG-TGCTTGACAATTCAAAAA--------------------------------------------------------------------------ACACCCAGTCAAGAGCACTATTTGTTCTCAAGGC------------------------------------------------------------------------------------------------------------------------------------------------------------------------------------------------------------------------------------------------------------------------------------------------------------------------------------------------------------------------------------------------------------------------------------------------------------------AAAAGCCCAAACTCTATAGA-AGA-AAA--CCATTCAGCTTCAACTAACTCCTCAGGC------------------------------------------------------------------------------------------------------------------------------------------------------------------------------------TAGATTCCAACTACGAGCTTTTTAACCACAACAACTTTAATATATGCCATTGGAGCTGGAATTACCGCGGCTGCTGGCACCAGACTTGCCCTCCAATTGGTACTCAGTACAATATTTTAAACT-CTATTCATTCCAATTACAA--GG-CCTTGATAGATC--CTTGCACCGTTATTTTTCGTCACTACCTCCCC------GTGCTGGGATTGGGTAATTTGCGCGCCTGCTGCCATCCTTAGATGTGGTAGCCG-TTTCTCAGGCTCCCTCTCCGGAATCGAACCCTGATTCCCCGTTACCCGTTACA-GCCATT-GTAGGCAGATACCCAACAAT-G-CAGCTGATAAGGCAGACACTTGAAAG-ATTATG-TGCCAGCAC---------ATAGGCACTTT--CACTTGGC-----AATATTATCCAGAG-TC-ACCATATCAAGT--------------------------------GGAAAA---------------------CCACAT-TGGTTTG----GTACTAATAAGAGCACTCATGTTCCCGAA----------------------------------------------GG-TCAGAGTAT-ATAA--GCATGTATTAGCTCTAGAATTGCCACAGATATCCAACTAGAAATT----------------CATTAACAAAT-AAACAAAAACTGATTTAATGAGCCTTTTGCGGT-TTCACTATAT-------ATTGTCTGAACTTAGACATGCATGGCTTAGGCTTTGAGACGAGCATATGACTACTGCCAGGATCAA   [1791]
Gnathophausia_ingus              TCCGCAGGTTCACCTACGGAAACCTTGTTACGACTTTTACTTCCTCTAAGTACACCAGCTCGGACATCTTCCCATCAAGCCA-AGGC--------------------------GGGGAGAAC---------------CCACCAAGGATGCCAGTCCAAAGCCCTCACTGGTGCACTCAATCGGTAGTAGCGACGGGCGGTGTGTACAAAGGGCAGGGACTTAATCGATGCAGGCTA-AGGA-CCTGCGCCTACTAGGAATTCCTAGTTCATGGGAAACAATTGCAAGCCCCAATCCCAACCAC----------------------------------------------------------GGTACCATTTCAA-TGATTGACAC-CTCCTCTCAGAGATGC-----TCAG---------CACGCTGACGCTACCATTGTAGCGCGCGTGCGGCCCAGAGCATCTAAGGGCATACCAGACCTGTTATCGCTC--AATCTCTTGCTGC--TG-AAA-------GCA---GCTTATCCCTCTAAGAAGACACCGCAGGCGA---------------------------------------------------------------------------------TCA--------------------------------------------------------------------------------------------------------------------------------------------------------------------ACAACCTGCTCCCTATTTAGTAGGCCAGAGTCTCGTTCGTT----ATCGGAATAAACCAGACAAATCACTCCACCAACTAAGAACGGCCATGCACCACCAACCAATAAATTGAGAAAGAGCTTTCAATCTGTCAATCATTCTAC-TGTCTGGGCCTGGTAAAGTTTCCCGTGTTGAGTCAAATTAAGCCACAGGCTCCACTCCTTGTGGTGCCCTTCCGTCAATTCCTTTAAGTTTCAGATTTGCAACCATACTTCCCCTGGAACTCAGAAACTCT-GGTTTCCC------GGAAGCGGCCTGCCGAGTC-ATGGGA------------------------------------------ATAACGCC-GGC-AGATAGCTGGTCAGCATAGTTTACAGTTAGAACTAGGGCGGTATCTGATCGCCTTCGATCCTCTAACTTTCGTTCTTGATTAACGGAAACATCCTTGGCAGATGCTTTCGCTTTAGTTTGTCATGCTACGGTCCAAGAATTTCACCTCTAGCGTAGCAGTACAAATGCCCCCGC-TTGCTTCCATTT-ATCATTATCTCT-TTTAT---------------------CTCAAACCAA--CAAAC------------------------------------------AGAACA-GAGATCATGTTCC--ATCATCCCATGAACA-TCTC--TTCA---------------------------------------------------------GGCATAC------------GCCTGCTTTAAGCACTCGAATTTAGTCAAGGTAATAG-TGCTTGACAATTCAAAAA--------------------------------------------------------------------------ACACCCAGTCAAGAGCACTATTTGTTCTCAAGGC------------------------------------------------------------------------------------------------------------------------------------------------------------------------------------------------------------------------------------------------------------------------------------------------------------------------------------------------------------------------------------------------------------------------------------------------------------------AAAAGCCTGAACTCTATAGA-AGA-AAA--CCATTCGGCTTCCACTAACTCCTCAGGC------------------------------------------------------------------------------------------------------------------------------------------------------------------------------------AAGATTCCAACTACGAGCTTTTTAACCACAACAACTTTAATATATGCCATTGGAGCTGGAATTACCGCGGCTGCTGGCACCAGACTTGCCCTCCAATTGGTACTCAGTACAATTTTTTAAACT-CTATTCATTCCAATTACAA--GG-CCTTGATAGATC--CTTGCACCGTTATTTTTCGTCACTACCTCCCC------GTGCTGGGATTGGGTAATTTGCGCGCCTGCTGCCATCCTTAGATGTGGTAGCCG-TTTCTCAGGCTCCCTCTCCGGAATCGAACCCTGATTCCCCGTTACCCGTTACA-GCCATT-GTAGGCAGGTACCCAACAAT-G-CAGCTGATAAGGCAGACACTTGAAAG-ATTATG-TGCCAGCACT--------ATAGGCACTTT--CACTAGGC-----AATATTATCCAGAG-TC-ACCATTCCAAGT--------------------------------GGACAA---------------------CCACAT-TGGTTTG----GTACTAATAAAAGCACTCATATTCCTTTC----------------------------------------------GG-TCAGAGTAT-ATTT--GCATGTATTAGCTCTAGAATTGCCACAGATATCCAATTATCAAT-----------------CATTAACAAAT-AAACAAAAACTGATTTAATGAGCCTTTTGCGGT-TTCACTATTT-------ATTGTCTGAACTTAGACATGCATGGCTTAGGCTTTGAGACGAGCATATAACTACTGGCAGGATCAA   [1792]
Gnathophausia_zoea               TCCGCAGGTTCACCTACGGAAACCTTGTTACGACTTTTACTTCCTCTAAGTACACCAGCTCGGACATCTTCCCATCAAGCCA-AGGC--------------------------GGGGAGAAC---------------CCACCAAGGATGCCAGTCCAAAGCCCTCACTGGTGCACTCAATCGGTAGTAGCGACGGGCGGTGTGTACAAAGGGCAGGGACTTAATCGATGCAGGCTA-AGGA-CCTGCGCCTACTAGGAATTCCTAGTTCATGGGAAACAATTGCAAGCCCCAATCCCAACCAC----------------------------------------------------------GGTACCATTTCAA-TGATTGACAC-CTCCTCTCAGAGATGC-----TCAG---------CACGCTGACGCTACCATTGTAGCGCGCGTGCGGCCCAGAGCATCTAAGGGCATACCAGACCTGTTATCGCTC--AATCTCTTGCTGC--TG-CAA-------GCA---GCTTATCCCTCTAAGAAGACACCGCAGGCGC---------------------------------------------------------------------------------CCA--------------------------------------------------------------------------------------------------------------------------------------------------------------------ACAACCTGCTCCCTATTTAGTAGGCCAGAGTCTCGTTCGTT----ATCGGAATAAACCAGACAAATCACTCCACCAACTAAGAACGGCCATGCACCACCAACCAATAAATTGAGAAAGAGCTTTCAATCTGTCAATCATTCTAC-TGTCTGGGCCTGGTAAAGTTTCCCGTGTTGAGTCAAATTAAGCCACAGGCTCCACTCCTTGTGGTGCCCTTCCGTCAATTCCTTTAAGTTTCAGATTTGCAACCATACTTCCCCTGGAACTCAGAAACTCT-GGTTTCCC------GGAAGCGGCCTGCCGAGTC-ATGGGA------------------------------------------ATAACGCC-GGC-AGATAGCTGGTCAGCATAGTTTACAGTTAGAACTAGGGCGGTATCTGATCGCCTTCGATCCTCTAACTTTCGTTCTTGATTAACGGAAACATCCTTGGCAGATGCTTTCGCTTTAGTTTGTCATGCTACGGTCCAAGAATTTCACCTCTAGCGTAGCAGTACAAATGCCCCCGC-TTGCTTCCATTT-ATCATTATCTCT-TTTAT---------------------CTCAAACCAA--CAAAC------------------------------------------AGAACA-GAGATCATGTTCC--ATCATCCCATGAACA-TCTC--TTCA---------------------------------------------------------GGCATAC------------GCCTGCTTTAAGCACTCGAATTTAGTCAAGGTAATAG-TGCTTGACAATTCAAAAA--------------------------------------------------------------------------ACACCCAGTCAAGAGCACTATTTGTTCTCAAGGC------------------------------------------------------------------------------------------------------------------------------------------------------------------------------------------------------------------------------------------------------------------------------------------------------------------------------------------------------------------------------------------------------------------------------------------------------------------AAAAGCCCAAACTCTATAGA-AGA-AAA--CCATTCGGCTTCCACTAACTCCTCAGGC------------------------------------------------------------------------------------------------------------------------------------------------------------------------------------AAGATTCCAACTACGAGCTTTTTAACCACAACAACTTTAATATATGCCATTGGAGCTGGAATTACCGCGGCTGCTGGCACCAGACTTGCCCTCCAATTGGTACTCAGTACAATTTTTTAAACT-CTATTCATTCCAATTACAA--GG-CCTTGATAGATC--CTTGCACCGTTATTTTTCGTCACTACCTCCCC------GTGCTGGGATTGGGTAATTTGCGCGCCTGCTGCCATCCTTAGATGTGGTAGCCG-TTTCTCAGGCTCCCTCTCCGGAATCGAACCCTGATTCCCCGTTACCCGTTACA-GCCATT-GTAGGCAGGTACCCAACAAT-G-CAGCTGATAAGGCAGACACTTGAAAG-ATTATG-TGCCAGCACT--------ATAGGCACTTT--CACTAGGC-----AATATTATCCAGAG-TC-ACCATTCCAAGT--------------------------------GGCCAA---------------------CCACAT-TGGTTTG----GTACTAATAAAAGCACTCATATTCCTTTC----------------------------------------------GG-TCAGAGTAT-ATTT--GCATGTATTAGCTCTAGAATTGCCACANATATCCAATTATCAAT-----------------CATTAACAAAT-AAACAAAAACTGATTTAATGAGCCTTTTGCGGT-TTCACTATTT-------ATTGTCTGAACTTAGACATGCATGGCTTAGGCTTTGAGACGAGCATATAACTACTGGCAGGATCAA   [1792]
Gnathophausia_gigas              TCCGCAGGTTCACCTACGGAAACCTTGTTACGACTTTTACTTCCTCTAAGTACACCAGCTCGGACATCTTCCCATCAAGCCA-AGGC--------------------------GGGGAGAAC---------------CCACCAAGGATGCCAGTCCAAAGCCCTCACTGGTGCACTCAATCGGTAGTAGCGACGGGCGGTGTGTACAAAGGGCAGGGACTTAATCGATGCAGGCTA-AGGA-CCTGCGCCTACTAGGAATTCCTAGTTCATGGGAAACAATTGCAAGCCCCAATCCCAACCAC----------------------------------------------------------GGTACCATTTCAA-TGATTGACAC-CTCCTCTCAGAGATGC-----TCAG---------CACGCTGACGCTACCATTGTAGCGCGCGTGCGGCCCAGAGCATCTAAGGGCATACCAGACCTGTTATCGCTC--AATCTCTTGCTGC--TG-AAA-------GCA---GCTTATCCCTCTAAGAAGACACCGCAGGCGC---------------------------------------------------------------------------------ACA--------------------------------------------------------------------------------------------------------------------------------------------------------------------ACAACCTGCTCCCTATTTAGTAGGCCAGAGTCTCGTNNNNN----NNNNNNNNNNNNNNNNNNNNNNNNNNNNNNAACTAAGAACGGCCATGCACCACCAACCAATAAATTGAGAAAGAGCTTTCAATCTGTCAATCATTCTAC-TGTCTGGGCCTGGTAAAGTTTCCCGTGTTGAGTCAAATTAAGCCACAGGCTCCACTCCTTGTGGTGCCCTTCCGTCAATTCCTTTAAGTTTCAGATTTGCAACCATACTTCCCCTGGAACTCAGAAACTCT-GGTTTCCC------GGAAGCGGCCTGCCGAGTC-ATGGGA------------------------------------------ATAACGCC-GGC-AGATAGCTGGTCAGCATAGTTTACAGTTAGAACTAGGGCGGTATCTGATCGCCTTCGATCCTCTAACTTTCGTTCTTGATTAACGGAAACATCCTTGGCAGATGCTTTCGCTTTAGTTTGTCATGCTACGGTCCAAGAATTTCACCTCTAGCGTAGCAGTACAAATGCCCCCGC-TTGCTTCCATTT-ATCATTATCTCT-TTTAT---------------------CTCAAACCAA--CAAAC------------------------------------------AGAACA-GAGATCATGTTCC--ATCATCCCATGAACA-TCTC--TTCA---------------------------------------------------------GGCATAC------------GCCTGCTTTAAGCACTCGAATTTAGTCAAGGTAATAG-TGCTTGACAATTCAAAAA--------------------------------------------------------------------------ACACCCAGTCAAGAGCACTCTTCGTTCTCAAGGC------------------------------------------------------------------------------------------------------------------------------------------------------------------------------------------------------------------------------------------------------------------------------------------------------------------------------------------------------------------------------------------------------------------------------------------------------------------AAAAGCCTGAACTCTATAGA-AGA-AAA--CCATTCGGCTTACACTAACTCCTCAGGC------------------------------------------------------------------------------------------------------------------------------------------------------------------------------------AAGATTCCAACTACGAGCTTTTTAACCACAACAACTTTAATATATGCCATTGGAGCTGGAATTACCGCGGCTGCTGGCACCAGACTTGCCCTCCAATTGGTACTCAGTACAATTTTTTAAACT-CTTTTCATTCCAATTACAA--GG-CCTTGATAGATC--CTTGCACCGTTATTTTTCGTCACTACCTCCCC------GTGCTGGGATTGGGTAATTTGCGCGCCTGCTGCCATCCTTAGATGTGGTAGCCG-TTTCTCAGGCTCCCTCTCCGGAATCGAACCCTGATTCCCCGTTACCCGTTACA-GCCATT-GTAGGCAGGTACCCAACAAT-G-CAGCTGATAAGGCAGACACTTGAAAG-ATTATG-TGCCAGCACT--------ATAGGCACTTT--CACTAGGC-----AATATTATCCAGAG-TC-ACCATTCCAAGT--------------------------------GGCCAAA--------------------CCACAT-TGGTTTG----GTACTAATAAAAGCACTCATATTCCTTGC----------------------------------------------GG-TCAGAGTAT-ATTT--GCATGTATTAGCTCTAGAATTGCCACAGATATCCAATTATCAAT-----------------CATTAACAAAT-AAACAAAAACTGATTTAATGAGCCTTTTGCGGT-TTCACTATTT-------ATTGTCTGAACTTAGACATGCATGGCTTAGGCTTTGAGACGAGCATATAACTACTGGCAGGATCAA   [1793]
Eucopia_unguiculata              TCCGCAGGTTCACCTACGGAAACCTTGTTACGACTTTTACTTCCTCTAGGTACACCAGCTTGGACATCTTCCCATCAAGCCA-AGGC--------------------------GGGCAGAAC---------------CCACCAAGGATGCCAGTCCAAAGCCCTCACTGGTGCACCCAATCGGTAGTAGCGACGGGCGGTGTGTACAAAGGGCAGGGACTTAATCGATGCAGGCTA-AGGA-CCTGCGCCTACTAGGAATTCCTAGTTCATGGGAAACAATTGCAAGCCCCAATCCCAACCAC----------------------------------------------------------GGTACCATTTCAA-TGATTGACAC-CTCCTCTCAGAGATGC-----TGTG---------CACGCTGACGCTACCATTGTAGCGCGCGTGCGGCCCAGAGCATCTAAGGGCATACCAGACCTGTTATCGCTC--AATCTCTTGCTGC--TG-CAA-------GCA---GCTTATCCCTCTAAGAAGACACCGCGGGCGA---------------------------------------------------------------------------------ATA--------------------------------------------------------------------------------------------------------------------------------------------------------------------ACAACCCGCTCCCTATTTAGTAGGCCAGAGTCTCGTTCGTT----ATCGGAATAAACCAGACAAATCACTCCACCAACTAAGAACGGCCATGCACCACCAACCAATAAATTGAGAAAGAGCTTTCAATCTGTCAATCATTCTAC-TGTCTGGGCCTGGTAAAGTTTCCCGTGTTGAGTCAAATTAAGCCACAGGCTCCACTCCTTGTGGTGCCCTTCCGTCAATTCCTTTAAGTTTCAGATTTGCAACCATACTTCCCCTGGAACTCAGAAACTCT-GGTTTCCC------GGAAGCGGCCTGCCGAGTC-ATGGGA------------------------------------------ATAACGCC-GGC-AGATAGCTGGTCAGCATAGTTTACAGTTAGAACTAGGGCGGTATCTGATCGCCTTCGATCCTCTAACTTTCGTTCTTGATTAACGGAAACATCCTTGGCAGATGCTTTCGCTTTAGTTTGTCATGCTACGGTCCAAGAATTTCACCTCTAGCGTAGCAGTACAAATGCCCCCGC-TTGCTTCCATTT-ATCATTATCTCT-TTTAT---------------------CTCAAACCAA--CAAAC------------------------------------------AGAACA-GAGATCATGTTCC--ATCATCCCATGAACA-TCTC--TTCA---------------------------------------------------------GGCAAAC------------GCCTGCTTTAAGCACTCGAATTTAGTCAAGGTAATAG-TGCTTGACAATTCAAAAA--------------------------------------------------------------------------ACACCCAGTCAAGAGCACTAATTGTTCTCAAGGC------------------------------------------------------------------------------------------------------------------------------------------------------------------------------------------------------------------------------------------------------------------------------------------------------------------------------------------------------------------------------------------------------------------------------------------------------------------AAAAGCCGGAACTCTATAGA-AGA-AAA--CCATTCGGCTTCCACTAACTCCTCCGGC------------------------------------------------------------------------------------------------------------------------------------------------------------------------------------AAGATTCCAACTACGAGCTTTTTAACCACAACAACTTTAATATATGCCATTGGAGCTGGAATTACCGCGGCTGCTGGCACCAGACTTGCCCTCCAATTGGTACTCAGTACAATTTTTTAAACT-CTATTCATTCCAATTACAA--GG-CCTTGATAGATC--CTTGCACCGTTATTTTTCGTCACTACCTCCCC------GTGCTGGGATTGGGTAATTTGCGCGCCTGCTGCCATCCTTAGATGTGGTAGCCG-TTTCTCAGGCTCCCTCTCCGGAATCGAACCCTGATTCCCCGTTACCCGTAAAC-GCCATT-GTAGGCAGATACCCAACAAT-G-CAGCTGATAAGGCAGACACTTGAAAG-ATTATG-TGCCAGCACT--------ATAGGCAGTTT--CACTAGGC-----AATATTATCCAGAG-TC-ACCATACAAAGTG-------------------------------TATAAA---------------------ACACAT-TGGTTTG----GTACTAATAAAAGCACTCATATTCCTTGC----------------------------------------------GG-TCAGAGTAT-ATTT--GCATGTATTAGCTCTAGAATTGCCACAGATATCCAATTATCAAT-----------------CATTAACAAAT-AAACAAAAACTGATTTAATGAGCCTTTTGCGGT-TTCACTATAT-------ATTGTCTGAACTTAGACATGCATGGCTTAGGCTTTGAGACGAGCATATAACTACTGGCAGGATCAA   [1793]
Eucopia_sculpticauda             TCCGCAGGTTCACCTACGGAAACCTTGTTACGACTTTTACTTCCTCTAAGTACACCAGCTCGGACATCTTCCCATCAAGCCA-AGGC--------------------------GGGCAGAAC---------------CCACCAAGGATGCCAGTCCAAAGCCCTCACTGGTGCACTCAATCGGTAGTAGCGACGGGCGGTGTGTACAAAGGGCAGGGACTTAATCGATGCAGGCTA-AGGA-CCTGCGCCTACTAGGAATTCCTAGTTCATGGGAAACAATTGCAAGCCCCAATCCCAACCAC----------------------------------------------------------GGTACCATTTCAA-TGATTGACAC-CTCCTCTCAGAGATGC-----TCGG---------CACGCTGACGCTACCATTGTAGCGCGCGTGCGGCCCAGAGCATCTAAGGGCATACCAGACCTGTTATCGCTC--AATCTCTTGCTGC--TG-CAA-------GCA---GCTTATCCCTCTAAGAAGACACCGCAGGCGA---------------------------------------------------------------------------------GTA-------------------------------------------------------------------------------------------------------------------------------------------------------------------ATCAACCTGCTCCCTATTTAGTAGGCCAGAGTCTCGTTCGTTN--NNNNNNNNNNNNNNNNNNNNNNNNNTCCACCAACTAAGAACGGCCATGCACCACCAACCAATAAATTGAGAAAGAGCTTTCAATCTGTCAATCATTCTAC-TGTCTGGGCCTGGTAAAGTTTCCCGTGTTGAGTCAAATTAAGCCACAGGCTCCACTCCTTGTGGTGCCCTTCCGTCAATTCCTTTAAGTTTCAGATTTGCAACCATACTTCCCCTGGAACTCAGAAACTCT-GGTTTCCC------GGAAGCGGCCTGCCGAGTC-ATGGGA------------------------------------------ATAACGCC-GGC-AGATAGCTGGTCAGCATAGTTTACAGTTAGAACTAGGGCGGTATCTGATCGCCTTCGATCCTCTAACTTTCGTTCTTGATTAACGGAAACATCCTTGGCAGATGCTTTCGCTTTAGTTTGTCATGCTACGGTCCAAGAATTTCACCTCTAGCGTAGCAGTACAAATGCCCCCGC-TTGCTTCCATTT-ATCATTATCTCT-TTTAT---------------------CTCAAACCAA--CAAAC------------------------------------------AGAACA-GAGATCATGTTCC--ATCATCCCATGAACA-TCTC--TTCA---------------------------------------------------------GGCATAC------------GCCTGCTTTAAGCACTCGAATTTAGTCAAGGTAATAG-TGCTTGACAATTCAAAAA--------------------------------------------------------------------------ACACCCAGTCAAGAGCACTAATTGTTCTCAAGGC------------------------------------------------------------------------------------------------------------------------------------------------------------------------------------------------------------------------------------------------------------------------------------------------------------------------------------------------------------------------------------------------------------------------------------------------------------------AAAAGCCCGAACTCTATAGA-AGA-AAA--CCATTCGGCTTCCACTAACTCCTCGGGC------------------------------------------------------------------------------------------------------------------------------------------------------------------------------------AAGATTCCAACTACGAGCTTTTTAACCACAACAACTTTAATATATGCCATTGGAGCTGGAATTACCGCGGCTGCTGGCACCAGACTTGCCCTCCAATTGGTACTCAGTACAATTTTTTAAACT-CTATTCATTCCAATTACAA--GG-CCTTGATAGATC--CTTGCACCGTTATTTTTCGTCACTACCTCCCC------GTGCCGGGATTGGGTAATTTGCGCGCCTGCTGCCATCCTTAGATGTGGTAGCCG-TTTCTCAGGCTCCCTCTCCGGAATCGAACCCTGATTCCCCGTTACCCGTTACA-GCCATT-GTAGGCAGGTACCCAACAAT-G-CAGCTGATAAGGCAGACACTTGAAAG-ATTATG-TGCCAGCACT--------ATAGGCACTTT--CACTAGGC-----AATATTATCCAGAG-TC-ACCATTCCAAGTG-------------------------------TATAAA---------------------ACACAT-TGGTTTG----GTACTAATAAAAGCACTCATATTCCTTGC----------------------------------------------GG-TCAGAGTAT-ATTT--GCATGTATTAGCTCTAGAATTGCCACAGATATCCAATTATCAAT-----------------CATTAACAAAT-AAACAAAAACTGATTTAATGAGCCTTTTGCGGT-TTCACTATAT-------ATTGTCTGAACTTAGACATGCATGGCTTAGGCTTTGAGACGAGCATATAACTACTGGCAGGATCAA   [1796]
;
END;

BEGIN mrbayes;
	
	exclude 82-140 303-361 403-420 547-810 1125-1169 1379-1409 1422-1466 1514-1589 1636-1719 1737-2446 2824-2834 2881-2955 2986-3043 3099-3126 3175-3186;
END;

BEGIN CODONS;
	CODONPOSSET * CodonPositions = 
		N: 1-3249;
	CODESET  * UNTITLED = Universal: all ;
END;


BEGIN ASSUMPTIONS;
	OPTIONS  DEFTYPE=unord PolyTcount=MINSTEPS ;
END;


BEGIN MacClade;
	Version 4.0  87;
	LastModified -1000388994;
	FileSettings editor  '0' '0' '1' '1';
	Singles 100;
	Editor 00011001111111100100010010 '1' '24' Geneva '9' '100' '1' all;
	EditorPosition  '46' '6' '691' '963';
	TreeWindowPosition  '46' '6' '699' '974';
	ListWindow Characters closed Geneva '9' '50' '10' '129' '406' 000;
	ListWindow Taxa closed Geneva '9' '50' '10' '129' '490' 100000000;
	ListWindow Trees closed Geneva '9' '50' '10' '276' '490' ;
	ListWindow TypeSets closed Geneva '9' '50' '10' '276' '490' ;
	ListWindow WtSets closed Geneva '9' '50' '10' '276' '490' ;
	ListWindow ExSets closed Geneva '9' '50' '10' '276' '490' ;
	ListWindow CharSets closed Geneva '9' '50' '10' '276' '490' ;
	ListWindow TaxSets closed Geneva '9' '50' '10' '276' '490' ;
	ListWindow CharPartitions closed Geneva '9' '50' '10' '276' '490' ;
	ListWindow CharPartNames closed Geneva '9' '50' '10' '276' '490' ;
	ListWindow WtSets closed Geneva '9' '50' '10' '276' '490' ;
	ChartWindowPosition  '52' '30' '686' '964';
	StateNamesSymbols closed Geneva '9' '10' '50' '30' '148' '220';
	WindowOrder  Data;
	OtherSymbols &/ 00 ?-;
	Correlation  '0' '0' '1000' '0' '0' 10011010;
	Salmo 00000001;
	EditorFile  '2';
	ExportHTML _ MOSS  '100' 110000;
	PrettyPrint 10;
	EditorToolsPosition  '587' '46' '115' '165';
	TreeWindowProgram 10;
	TreeWindow 0000;
	Continuous  '0' '3' 1;
	Calculations 0000001;
	SummaryMode  '0' '0' 0;
	Charts  Geneva '9' (normal) 0010;
	NexusOptions  '0' '0' '50' 001011001;
	TipLabel  '1';
	TreeFont  Geneva '9' (normal);
	TreeShape  1.0 1.0 0100;
	TraceLabels 0101;
	ChartColors  '0' '0' '65535' '9' '0' 1;
	ChartBiggestSpot 1;
	ChartPercent 10;
	ChartBarWidth  '10' 1;
	ChartVerticalAxis 10101;
	ChartMinMax  '0';
	TraceAllChangesDisplay  '1' 1;
	BarsOnBranchesDisplay  '0' '0' '60000' '10000' '10000' '10000' '10000' '60000' '65000' '65000' '65000' '6' '1' 0000101;
	ContinuousBranchLabels 0;
	AllStatesBranchLabels 1;
	IndexNotation  '2' 1;
	PrintTree  10.00 '2' '2' '2' '2' '2' '2' '2' '2' '2' '2' '2' Geneva '9' (normal) Geneva '10' (normal) Geneva '9' (normal) Geneva '9' (normal) Geneva '9' (bold ) Geneva '9' (normal) Geneva '9' (normal) '0' '0' '0' '0' '0' '0' '0' '0' '0' '0' '0' '0' '0' '0' '0' '0' '0' '0' '0' '0' '0' '0' '0' '0' '0' '0' '0' '0' '0' '0' '1' '1' '1' '1' '12108' '26978' '-39' '4' '-40' '0' '1' '2' '1' '8' '0' '0' '0' '2' 1000111000000000000100000111000;
	MatchChar 00 .;
	EntryInterpretation 01;
	ColorOptions 00;
	TreeTools  '0' '5' '4' '0' '10' '4' '0' 00100111111101110;
	EditorTools  '0' '0' '0' '1000' '0' '0' '6' '3' '1' 100010101110011;
	PairAlign  '2' '2' '3' '2' '1' '1' '2' '1' '3' 1010;
	BothTools  '1';
END;
