# Supplementary material for: Eumalacostracan phylogeny and total evidence: limitations of the usual suspects
Source: BMC Evol Biol. 2009 Jan 27;9:21. doi: 10.1186/1471-2148-9-21 (PMC2640363; doi:10.1186/1471-2148-9-21)
Supplement: Additional File 4 — 16S data set used in analyses of Eumalacostraca. Nexus file of 16S rRNA data (Camacho et. al 2002) [11]. [file 1471-2148-9-21-S4.nex]

#NEXUS 
[MacClade 4.08 registered to Ronald Jenner, University of Bath]


BEGIN DATA;
	DIMENSIONS  NTAX=19 NCHAR=1111;
	FORMAT DATATYPE=DNA  MISSING=? GAP=- ;
MATRIX
[                                    10        20        30        40        50        60        70        80        90        100       110       120       130       140       150       160       170       180       190       200       210       220       230       240       250       260       270       280       290       300       310       320       330       340       350       360       370       380       390       400       410       420       430       440       450       460       470       480       490       500       510       520       530       540       550       560       570       580       590       600       610       620       630       640       650       660       670       680       690       700       710       720       730       740       750       760       770       780       790       800       810       820       830       840       850       860       870       880       890       900       910       920       930       940       950       960       970       980       990       1000      1010      1020      1030      1040      1050      1060      1070      1080      1090      1100      1110]
[                                    .         .         .         .         .         .         .         .         .         .         .         .         .         .         .         .         .         .         .         .         .         .         .         .         .         .         .         .         .         .         .         .         .         .         .         .         .         .         .         .         .         .         .         .         .         .         .         .         .         .         .         .         .         .         .         .         .         .         .         .         .         .         .         .         .         .         .         .         .         .         .         .         .         .         .         .         .         .         .         .         .         .         .         .         .         .         .         .         .         .         .         .         .         .         .         .         .         .         .         .         .         .         .         .         .         .         .         .         .         .         . ]

Apseudeslatreillei          ---------------------------------------------------------------------------------------------------------------------------------------------------------------------------------------------------------------------------------------------------------------------------TGTGCTAA-GGTAGC--ATAATCATTTGGCTTTTAATT----AAGGTC-TCGTATGA-AAGGTTTAACATAACT-TTAAAC-GT---CT-CCCC----CTCAAATCC-------TAAGTTAGTATCTAGGTGATAAACCCCAGATAACCCAGAGGGACGACAAGACCCTA-AAAGCTATTTTATTTCGGGTGGA------------CAAGGTA---AAGGGCCTAGG------------------------AAGTTTGCTG--GGGCGGC-----AAG--TATGATTT----TTACAGCCATATTTTTAATAG-ACTTG--T--------GAGC------AG----TTTCTC--CCTTTTA--------AGGG---------ATTAGAGTTACTTTAGGGATAACAGCACAATTCTC-TATAATAGACCTAATTGTCTAG-GGAGTTTGTGACCTCGATGTTGAATTA---------------------------------GG----GAGTCT-------------------------------------------------------------------------------------------------------------------------------------------------------------------------------------------------------------------------------------------------------------------TTAG---------------ATGG-------------CAG---------------------------------   [366]
Callinectessapidus          --------------------ATAGTCTA---------------G--CCTGCTCACTG----ACA---T-AAAG-------------TGTTAAA------------------------------------------------------------------------------------------------------------------------------------------------------------TAGCCGCGGTATCTTGACCGTGCAAA-GGTAGC--ATAATCATTAGTTTCTTAATT----GGGAAC-TTGTATGA-NTGGTTGGACA-AAGA-AAAATCTGT---CT-CTTG---TATTAA-AA------TTGANTTTAACTTCTGAGTGAAAAGGCTCAGATTAGCCAGAGGGACGATAAGACCCTATAAAGCTTTATAA-ATTTNT----TAATT-------------TCTTCTANNNTTTAT--AAATGATGATGTTAAGAAGATTTATTTGGTTGTAGGGCAAC-----CGAAGTATAATTAAAGATAACTNCTAA----T--ATT-TCAA------TGATTTTTGTTT-TAATAATA-----ATTGATCCTT-A-------AAAAGATT-AAAGA-CCA-AGTTACTTTAGGGATAACAGCGTAATTTAT-CCTGAGAGTCCTTATCAAAGGA-GAAGTTTGCGACCTCGATGTTGAATTAAAAT--GTCTATTCAGTGCAGCAGC-TGAN-----NN-NNAGTCTGTTCGACCT----------------------------------------------------------------------------------------------------------------------------------------------------------------------------------------------------------------------------------------------------------TT----------------------------------------------------------------------   [486]
Panulirusargus              ----------------------------------TGTAAAGTCTAGCCTGCCCAGTG----ACA--ATT-GAG---------------TTTAA------------------------------------------------------------------------------------------------------------------------------------------------------------CGGCCGCGGTAGCATGACCGTGCTAA-GGTAGC--ATAATCATTTGTCCTTTAATT----GAGGAC-TGGTATAA-ACGGCTGCACAA-GAA-ATTGTCTGT---CT-CTAC---TATAAAATT-------TGAAATTCACATTTAAGTGAAAAGGCTTAAATGGAATAGGGGGACGATAAGACCCTATAAATCTTTACAATTAAGGCTTTA-----GTTATTAGAAAGTAGTTATGGATCTAAA---------TCTAAGGTTTAAAT-TGTTTTGTTG--GGGCGAC-----AGAAGTATAATAA---GTAACTGCTTTGGGTTTCA----TATTAATTGTTTTTATTATG------GTTAGCTTAAAAGATCCTCCTT------TGGAGATC--ACAGACTA-AGTTACTTTAGGGATAACAGCGTAATCTTT-CTTGAGAGTTCATATCGAAAGA-AGGGTTTGCGACCTCGATGTTGAATTAAAGAA--CCTTTATGGTGTAGCCGC-TATAAGAGG----AGGTCTGTTCGACCTTTAAATCTTTACATGATTTGAGTTCAGACCGGCGTGAGCCAGGTCGGTTTCTTATCTCCTATTTATAAATTGGCTCTTTTAGTACGAAAGGATCAAGGAGCCGAAATATTTTGGGTTGTTTAATGTTACTTCTGGCAGAAGATATGCGTTAGATTTAGGATCTGATAATATAGAATTTTTGGTCGATAGGTAATATGTTGGCAGGTGTATGGTATTAATGTGCAAGCTGGTGATTTTTATTGTATCCATTTTAAA-GTATCTTATTCTGATTATTTGTGTTTTGGTCAGGGGGCTTTTGTCACGTTGCTGGAGCGGAAAGTG   [820]
Homarusamericanus           --------------TATAT-AAAGTCTA---------------A--CCTGCCCACTG----GGA---TCAAA----------------CT-AA------------------------------------------------------------------------------------------------------------------------------------------------------------GGGCCGCGGTATTTTAACCGTGCGAA-GGTAGC--ATAGTCATTAGTCTCTTAATT----GGAGGC-TTGTATGA-ATGGTTGGACA-AGAA-GCAAACTGT---CT-CAAA---CACAAA-AA------TTGAATTTGACTTTTAAGTGAAAAGGCTTAAATATTTTAAAGGGACGATAAGACCCTATAAAGCTTAATAA--TTTAGTATATAATT--------AGATGAGTTGAAAGTTTAAT----ATTATTTATATACTAA--ATTATTTCGTTG--GGGCGAC-----GATGATATAATTT---GTAACTGTTTA----A--ATT-TAAAATACAGAGATATTTGTGTGTAAT------------GATCCTT-GT------TGTTGATT-AAAAATTTA-AGTTACTTTAGGGATAACAGCGTTATTTAT-TTTGAGAGTTCATATCGACAAA-AAAGTTTGCGACCTCGATGTTGAATTAAAAA--TTCGCCATGGCGTAGGAGT-TGTGG---AGG-TAGGTCTGTTCGACCT----------------------------------------------------------------------------------------------------------------------------------------------------------------------------------------------------------------------------------------------------------TTAAAATT-----------TTTAC------TGAGTT------------------------------------   [508]
Gammarusoceanicus           CGCCTGTTTATCAAAAACATTTCCACTTATATAATGAGAGGTATAACCTGCCCGGTGT----------------------A----A-AATCAA------------------------------------------------------------------------------------------------------------------------------------------------------------CGGCTGCGGTATATTGACTGTGCTAA-GGTAGC--ATAATAATTTGTTATTTAATT----AGTAGC-TGGAATGA-AAGGTTGAACTGATTTTTTAGTTTG----TTTAATAAATT--------------AAAAAATTAAAGTTAAGGTAAAAATTCTTTAATCTTCTAG-GGGACGATAAGACCCTAGAA-GCTTAAT-AAATATA---AATGTTT----------------------------TTTAGTCGGTAAAAAAATTT---TTATTTTACTG--GGGCGGT--ATTAGTATTTA----------AACTATATT----ACAA----------------------------ATAGT--------AGATCCTTTAGA-----TAAAGAAAGAATGGA-AA-AGTTACTCTAGGGATAACAGTGCAATATTT-TTGGAGAGATCTTATCGATAAA-TATGTTTGCAACCTCGATGTTGAATTAGGATA--TCTACA---TGGAGCAGAAAATATAG-TAG-AGGGTTTGTTCAACCT----------------------------------------------------------------------------------------------------------------------------------------------------------------------------------------------------------------------------------------------------------TTAAAA-T-----------TCTACATGATCTGAGTTCAAACC-----------------GGAG---------   [506]
Paranebalialongipes         ---AGTTCCCTGAATCCAT-ATGGAATA---------------AATTCTGCTCAATG----AAAAAATTAAATAGCC------GAAGTATAACTG------ACTTTGACAAAG---------------------------------------------------------------------------------------------------------------------------------------------------------------------TAAC--TTAATAATGTGCTTTATAAAT----TAAAGA-TCGTATGA-ACGAATTAATA-TTTAAAAACTGTTT---CTACTT-------AAAAAA------TTGAATTTAAATTTCATGTTAAAATGCATGAATAAAAAAA-AAGACGAAAAGACCCTAAAA-G-TTTATAA----------------------------------------TAA---ATATTT--TAATTAAAATTA--AATTTTGATG--GGGGTTT--AT-TATAATAAA-A-------TAGTATTAT------ATATAAAAAAAA-------------------------------ACATATTTTA-------TGAA--TA-AAAA-ATTA-AATTACTTTAGGGATAACAGAGTAATATTTCCTAAAAAGATCATATTTAAAGG-ATAGATTACTACCTCGATGTTGAATTATTTT--ATCTTTAGAATGCAGGAGT-TTTAAAA-AGT-TTGGTTTGTTCACCCA---------------------------------------------------------------------------------------------------------------------------------------------------------------------------------------------------------------------------------------------------------ATTAAAAAT--------------ACA-----------------------------------------------   [458]
Diastylissculpta            ----------TCCAAAAAGGTTC--CTT----AATT-----------------------------------------------CAA-CATCGA-------------------------------------------------------------------------------------------------------------------------------------------------------------GGTCGCAAACTTCTTTTT-CGATAA-GGGCTCTAAAAGAAATAACGCTGTTATCCCTAAAGTAAT-TTTAATTTTTAATCT-----------TTAGAGGGTCAATTTATT-CATTTATATATGTT--ATATAAATCT-----------ATAGGTATTTTTATATAG----AAGTCG------CCCCA----GCTAAATTA--TTTAC--AATATAA---------TCT-------A-TTCTTATA--A--AAATAA------TT---AAATTTTATAG--GGTC-TT--ATCGTCTTTTAA---------AATTATTAT----AGGG------------TTTTTACTAT-----AAA-CTAAGTTT------------------------------------A-AGTTAAA--AAGAAAGACA--GTACTCATT-CATGTGACCTTTTATA-------CAAGTTTTC-------------AATTAAA------------------AAACAAATTATTA-TGC-TACC----------------------------------------------------------------------------------------------------------------------------------------------------------------------------------------------------------------------------------------------------------------------------------------------------------------------------------------------   [362]
Cumopsisfagei               ---------------------------------------------------------------------------------------------------------------------------------------------------------------------------------------------------------------------------------------------------------------------------CGTACTAA-GGTAGC--ATAATCCTTCGT-TATTAATT----TTAAACGTAGAATGA-AAGGTATGACG-TAG---TGGACTCT---TT-AACT---TTCTATAAG------AATAATTT-TCTTTAAGGTAAAAATGCCTTAATT-AAGGGAAGGACGATAAGACCCTAAAAA--TTTAACTT------------CCT--------T-TT---TTTGC-C--------CTATGAATTAGT--AAAA-GAAGTTTAGCCTG--GGACGGCTTTT-TAGAATAAA-------CTAA-----TA-------GAAATAAAA--CAAATATCTTGA-----AAT---T-----AATGACCCCTGAG----------GCCC-ATCTGATCA-AATTACTTTAGGGATAACAGCGTAATTTAG-TTT-AAAGAACAAATTAAAAAACTAAGATTGCGACCTCGATGTTGAATTAAGGC--CCC-TTA---TCTAGC--------------G-CAG-----------------------------------------------------------------------------------------------------------------------------------------------------------------------------------------------------------------------------------------------------------------------------------------------------------------------------------------------   [371]
Meganyctiphanesnorvegica    GTCTTTATGTTTTATTTATAAAAGTCTG---------------G--CCTGCCCACTG----AA---AT--------------------TTAAA------------------------------------------------------------------------------------------------------------------------------------------------------------GGGCCGCGGTATTTTGACCGTGCAAATGGTAGC--ATAATCATTAGTCTTTTAATT----GGAGGC-TTGTATGA-ATGGTCGGACA-AGAA-ACAGACTGT---CTTCAA----TTGAATTTA------TTGAATTTAACTTTTAAGTAAAAAGGCTTAAATAAATTAAAATGACGATAAGACCCTATAAAACTTGATAATTAAAACTACAAAAAT--------AATTTAGCT----ATTTAA---AATTTATTTAGTGG----ATTTTATTTTATTG--GGGCGAT-----AAAAATAAAATAA---GTAACTGTTTT----TAATATTTTAATGATAGTTGTCAT----TTTAA-----A----AGTGATCCTGTAT------TATAGATT-ATAAGATTA-AGTTACTTTAGGGATAACAGCGTAATTTTC-TTTAAGAGTTCTTATCTACAAG-AAAGATTGCGACCTCGATGTTGAATTAAAAG--TTCTTTAAGGTGTAGCAGC-TTTAAT--A-G-AAGGTCTGTTCGACCT----------------------------------------------------------------------------------------------------------------------------------------------------------------------------------------------------------------------------------------------------------TTAAA-TT-----------TTTAC--------A---------------------------------------   [516]
Nyctiphanessimplex          G-----------------------TCTG---------------G--CCTGCCCACTG----AG---AT--------------------TTAAA------------------------------------------------------------------------------------------------------------------------------------------------------------GGGCCGCGGTATTTTGACCGTGCAAA-GGTAGC--ATAATCATTAGTCTTTTAATT----GGAGGC-TTGTATGA-ATGGTCGGACA-AGGG-ACAAACTGT---T-TCAA----TAAAATTAA------TTGAATTTAACTTTTAAGTAAAAAGGCTTAAATAAATTAAAGTGACGATAAGACCCTATAAAACTTTATAAAAAAAGTTATAAGATC--------AAATTAGTT----AATTAA---AGCTTTTTTAATTA----AATTTATTTTATTG--GGGCGAT-----AAAAATAAAATAA----TAACTGTTTT----TAAATTTTAAATGAGGATTTTCAG----TTAAA---TTA----AATGATCCTTTAA------TAAAGATT-AAAAGATTA-AGTTACTTTAGGGATAACAGCGTAATTTTC-TTTAAGAGTTCATATCTACAAG-AAAGATTGCGACCTCGATGTTGAATTAAAAT--ATCTTTAAGGTGTAGCAGC-TTTAAA--A-G-AAGGTCTGTTCGACCT----------------------------------------------------------------------------------------------------------------------------------------------------------------------------------------------------------------------------------------------------------TTAAA-TT-----------TTTACGTGATCTGAGT-------------------------------------   [502]
Squillaempusa               --------------------ATGGTCTG---------------G--CCTGCCCACTG----ATA--ATTTGAA---------------TTAAA------------------------------------------------------------------------------------------------------------------------------------------------------------GGGCCGCGGTATTCTGACCGTGCGAA-GGTAGC--ATAATAATTAGTCTCCTAATT----AGAGGC-TTGTATGA-ATGGTCGGACA-AGAT-GGAAACTGT---CT-CAA----TACAATTAA------TAAAATTTAATGTTTAAGTAAAAAAGCTTAAATAATATGGAGGGACGATAAGACCCTATAAAGCTTTATGATATTTCTTTTTTGTAT--------AAAATA--TTTATTGTTAAC----ATATTTAAAAGTTTA-T-ATTATTTTACTG--GGGCGGT-----AAAAGTATATTAAAGACTAACTGCTTT----T--GTTTTTTATAACAATTATAATTG-----AAAAT-AA----ATTGATCCATTAT------TAATGATC-ATAAGAACA-AGTTACTTTAGGGATAACAGCGTAATTTTT-CTTGAGAGTTCTCATCGAAAGA-AAAGTTTGCGACCTCGATGTTGAATTAAGGT--TACCTTAAGGTGCAGCAGT-TTTA----------------------------------------------------------------------------------------------------------------------------------------------------------------------------------------------------------------------------------------------------------------------------------------------------------------------------------------------------------   [474]
Gonodactylusgraphurus       --------------TTTAT-ATGGTCTG---------------G--CCTGCCCACTG----AGA----TAAAG---------------TTAAA------------------------------------------------------------------------------------------------------------------------------------------------------------GGGCCGCGGTATTTTGACCGTGCGAA-GGTAGC--ATAATAATTAGTCTCCTAATT----AGAGGC-TTGTATGA-ATGGTCGGACA-AGAT-GGAAACTGT---CT-CAG----TACAAAATA------TAAAATTTAATATTTAAGTAAAAAAGCTTAAATAATATGGAGGGACGATAAGACCCTATAAAGCTTTATAGTAGTTCCTTTTTATTC--------AAATTA--TAAAATGTTAAC----CTTTTGA-AAGATTACT-ACTATTTTACTG--GGGCGGT-----AGAAGTATATTTATGATTAACTGCTTT----T--GTTTTGACAAACAATAATAATTG-----AATATTTA----TGTGATCCATTAT------TAATGATC-AAAAGTACA-AGTTACTTTAGGGATAACAGCGTAATTTTT-CTTGAGAGTCCTTATCGAAAGA-AAAGTTTGCGACCTCGATGTTGAATTAAGGG--AGCCTTAAGGTGCAGCAGT-TTTAAT--AGG-CAGATCTGTTCGATCT----------------------------------------------------------------------------------------------------------------------------------------------------------------------------------------------------------------------------------------------------------TT---------------------C------------------------------------------------   [502]
Asellusaquaticus            CTCTTGAA---AAATTTC---AAGTAAT---------------C--TCTGCCCAATG----AA--------AG-------------GTTTAAA------------------------------------------------------------------------------------------------------------------------------------------------------------TGGCTGCAGTATCCTGACTGTGCAAA-GGTAGC--ATAATCATTTGTTTTTTAATT----GGAAAC-TGGAATGA-AAGAGGCGACG-AGAG-GTAGGCTTT----T-TAT----TACACAAGT------T--AATTTGACATGAAAGTTAAAAGGCTTTTATATTTCGGCGGGACGATAAGACCCTATAAAACTTTACTAA--------------C--------AACTTA----TACTATTATT--GAATTAGTAGCAGGTTGTTG---GTTAAGCTG--GGGCGGC-----AAATATATAA---------ACAATAT-----TAATAT----TAAATATTTAAAATAG-----AAAAT--------TAGAACTTAAGT------TAAAAATT-TA---AACA-AGTTACTTTAGGGATAACAGCATAATTTTT-CTCGATAGTTCTTATTGGCAGA-AAAGTTTATGACCTCGATGTTGAATTGAGAG--TCCTTTAAGGTGCAGCAGC-TTTAAA--AGG-CA-GTCTGTTCGACTG----------------------------------------------------------------------------------------------------------------------------------------------------------------------------------------------------------------------------------------------------------TT----------------------------------------------------------------------   [470]
Idotearesecata              ------------------------------------TTAAGCACCGCCTGCCCAATG----AAT--A---------------------ATGAA------------------------------------------------------------------------------------------------------------------------------------------------------------TGGCCGCAGTATCCTGACTGTGCAAA-GGTAGC--ATAATCACTTGTCTCTTAATT----GGAGGC-TGGAATGA-ATGGTAAGACGA-GAG-AAAAACTTT---CT-T--G---ATTAAAATA-A----TAAAAATTATCTTAAAAGTTAAAAGGCTTTTATAATCTAAGGGGACGACAAGACCCTATAAAACTTTA---TCCCCTTTGTA--ATCTATCTTTAAGAG---TTAAGATTTTATG-------------------AACGGGATTTTGCTG--GGGCGGC-----AAATTTTTAAGTC----TAACA----TAATTTAATTTA-ACTTC---------ACCAAG------ATT---TTTACA-AACCTTTAT------TAAGA-----AATAACCA-AGTTACTTTAGGGATAACAGCGTTATACCT-TTTTAGAGCCCCTATCGCCAAA-GGTGTTTACGACCTCGATGTTGAATTGAAGTA--CCTATTTTAAGCAGCC---TTAAAACAAGG--AAGTCTGTTCGACT----------------------------------------------------------------------------------------------------------------------------------------------------------------------------------------------------------------------------------------------------------TTTAAT-TT--------------------------TTCA----------------------------------   [473]
Paramphisopuspalustris      -------------------------------------------------GCTCACTG----AA--------A---------------ATTAAA------------------------------------------------------------------------------------------------------------------------------------------------------------GAGCCGCAGTATACTAACTGTGCTAA-GGTAGC--AAAATAATTTGTCTCCTAATT----AGAGAC-CAGAATGA-AAGGAGTGACG-AAAA--TATACTAT---CT-CAT----TTAACTATT------TAAAAATTAGCTTTTAGGTCAAAAGACCTAAATAACTTAGCAAGACGATAAGACCCTATAAAACTTAACTTT--------------T--------TAAAC-------CTTTGATA--CAACAA--AAAAGATCCAAAAAAGTTTTACTG--GGGCAGT-----ATTTATATAAC---TATTAACTATAC-----TAAAC-----AAAACATTTATTTATG-----AAAAA--------TAAATCTTAAAT------TAAATATA-AA---ACCA-AGTTACTTTAGGGATAACAGCATAATACTT-TTTAAGAGTTCTTATCAACAAA-AGTGATTATGACCTCGATGTTGAATTGGGAA--TACATTAAAAAGCAGCCAT-TTTAAA--TGA-AA-GTC--------------------------------------------------------------------------------------------------------------------------------------------------------------------------------------------------------------------------------------------------------------------------------------------------------------------------------------------   [435]
Anaspidestasmaniae          --------------TATAT-AAAGTCTA---------------A--CCTGCCCACTG----AA---AT-------------------ATTAAA------------------------------------------------------------------------------------------------------------------------------------------------------------GGGCCGCGGTATATTGACCGTGCGAA-GGTAGC--ATAATCATTAGTCTTTTAATT----GAAGGC-TGGAATGA-ATGGTTGAACA-AAAA-ATATCCTGT---CT-CACT---AT-TAAAAT------TAAAATTTGACTTTTAAGTAAAAAGGCTTAAATAGCATAGAATGACGATAAGACCCTATAAAGCTTTATATTAA---AAAAATAACT--------A-ATAAGTTTGA-ATTTAA---AAATTATTTATT--TTAA-AAATATTGTGTTG--GGGCGAC-----AAAAATAAAAA---TTGTAACTGTTTA-------TTTATTAAA---AACTATAATAA-----AAGAAAA-----AGTGATCCTTTAG------TAAAGATT-AAAAGATTA-AGTTACTTTAGGGATAACAGCGTAATCTTT-TTTAAGAGTTCATATCGACAAA-AAGACTTGCGACCTCGATGTTGAATTAAGAA--GTCCTTTTGGTGTAGCAGT-TAAAA---AGG-AAGGTCTGTTCGGCCT----------------------------------------------------------------------------------------------------------------------------------------------------------------------------------------------------------------------------------------------------------TTA---------------------------------------------------------------------   [487]
Mysissegerstralei           -GCCTGTTTATCAAA--AACATTGCTTTATTTCATATAAAGTAGGACCTGCCCACTG----TAA--ATT-------------------ATAAA------------------------------------------------------------------------------------------------------------------------------------------------------------GGGCTGCAGTATTTTGACTGTGCGAA-GGTAGC--ATAATAGCTTGCCTTTTAAAA----GGGGGC-TGGAATGA-ACGGTTTCACAA-AGT-GAAAGCTGT---CT-TTGG---AATTAA----A----TTGAACTTGACTTTGTTGTAAAAATGCAGCAATTTAAGTAAGGGACGATAAGACCCTATAAAT-TTTAGA-----GGGTAAA-----GACCTA---------TTAAGAAATTAAC-------------AACTCTAACT-CTCTTTGTTG--GGGCAAC-----ATGA--ATAA------ATAACT-----ATTTTAA-----TTTTAACACTTTAAAT---G------AAT---TTTA--GAGCCAAAGA------TTTGCAAA----AGAAAC-AAATACTTTAGGGATAACAGCGTAATTGTC-CCGGAGAGCTCGCATCAATGGG-ACAGTTTGCGACCTCGATGTTGAATTAAAGAA--CCTCCTTGGGGCAGCT---CTTAAGCGAGGT---GCCTGTTCGGCC----------------------------------------------------------------------------------------------------------------------------------------------------------------------------------------------------------------------------------------------------------ATAAAA-TC-----------TTTACGTGATCTGAGTTCAGACC------------------------------   [515]
Tethysbaenaargentarii       -GGCTT--------T--AAG---------TTTAATTTAAGGTCAGGCCTGCTCACTG----AGT--AT--------------------TTAAA------------------------------------------------------------------------------------------------------------------------------------------------------------GAGCCGCAGTATTTTGACTGTGTTAA-GGTAGC--ATAATCATTAGTTTCTTAATT----AGAAGC-TTGTATGA-AAGGTTTGATG-AGGG-AAGAAC--T---GT-CTTA----TTAAATATCA----GTGAATTTTAAGTCTTTGAAAGAATTCTTAGATGGGCTAGAGGGACGATAAGACCCTATAAATCT----TATGG-----------------------------------------------------------------------GCTG--GGGCGGT-----TTA--TATAAAAT------GGATCTGTATAGTAAAGAA-CATTAATT--------TATG------AT----TTTATTGAACTTTTAT------TAGAG--T--AAAAAATA-AGTTACTTTAGGGATAACAGCACAATCCTT-TTTTGGAGCTCGAATCTACAAG-AGGGATTGTGACCTCGATGTTGAATTACTAAT--TTTTTTATGTGCAGAGGC-ATAAATAAA----GAGTCTGTTCG--------------------------------------------------------------------------------------------------------------------------------------------------------------------------------------------------------------------------------------------ACTT--------------TTAAT-AT-----------AGTA-------------CA----------------------------------   [446]
Iberobathynellamagna        ------TTCTTCTAGAC--TATAC-CTTA--------GAAGTAAGTTCTGCCCAGTGA----------------------TATTTA-ATTTAA------------------------------------------------------------------------------------------------------------------------------------------------------------CGGCCGCAGTATTTTAACTGTGCAAA-GGTAGC--ATAATAATTTGTTTTCTAATT----AAAAAC-TTGAATGA-AAGAATATATT-ATTAATTAT--TT----TTTAAAAAAAT-------ACTGT-TAAAAATTTGGAGCTCAAGTAAAAACACTTGTAAGAAAGAGAAAGACGATAAGACCCTATAAAGCTTTAA-ATCTTTA---ATTATTC--------AATA-------CATATTAAGTTGAATTACTAA--GAATTT------TTTAATTG--GGGCAAT--AGTAATAATAA----------AACAA--TT----ACAA-----------AATAATAATTA-----AATAATAAGTTTTTAGATCCTACAAATATAATAATGACT-ATTAGA-AA-AGTTACTTTAGGGATAACAGCGTAATTTTT-CTGGAGAGTTCTTATCAATAGA-AAAGATTTCGACCTCGATGTTGAATTATATAAATTATATA---TGTAAAAGTATATATTT-TT---AAGTCTGTTCGACTA----------------------------------------------------------------------------------------------------------------------------------------------------------------------------------------------------------------------------------------------------------CTAAGA-T-----------TAT--------------------------------------------------   [504]
;
END;


BEGIN CODONS;
	CODONPOSSET * CodonPositions = 
		N: 1-1111;
	CODESET  * UNTITLED = Universal: all ;
END;


BEGIN ASSUMPTIONS;
	OPTIONS  DEFTYPE=unord PolyTcount=MINSTEPS ;
	EXSET * AMBIGUOUS  =  1-20 28-46 58-88 94-250 276 283 284 306-309 316 325 337-344 352-364 372-379 452-482 493-499 507-519 529 530 538-542 553-559 570-573 580-582 598-616 629-635 643 644 654 685 708 739-743 760 761 767-774 789-1111;
END;


BEGIN mrbayes;


	exclude 1-20 28-46 58-88 94-250 276 283 284 306-309 316 325 337-344 352-364 372-379 452-482 493-499 507-519 529 530 538-542 553-559 570-573 580-582 598-616 629-635 643 644 654 685 708 739-743 760 761 767-774 789-1111;
END;


BEGIN TREES; 

	TRANSLATE
		1	Apseudeslatreillei,
		2	Callinectessapidus,
		3	Panulirusargus,
		4	Homarusamericanus,
		5	Gammarusoceanicus,
		6	Paranebalialongipes,
		7	Diastylissculpta,
		8	Cumopsisfagei,
		9	Meganyctiphanesnorvegica,
		10	Nyctiphanessimplex,
		11	Squillaempusa,
		12	Gonodactylusgraphurus,
		13	Asellusaquaticus,
		14	Idotearesecata,
		15	Paramphisopuspalustris,
		16	Anaspidestasmaniae,
		17	Mysissegerstralei,
		18	Tethysbaenaargentarii,
		19	Iberobathynellamagna
	;
	TREE stored_1 =  [&R] (17,(12,11),6,2,3,(7,5,19),(((1,18),((15,13),14)),((9,10),(16,8),4)));
	TREE  * UNTITLED =  [&R] (17,(12,11),6,2,3,(7,5,19),(((1,18),((15,13),14)),((9,10),(16,8),4)));

END;


BEGIN MacClade;
	Version 4.0  87;
	LastModified -993409651;
	FileSettings treewindow  '0' '0' '1' '1';
	Singles 000;
	Editor 00011001111111100100010010 '1' '12' Geneva '9' '466' '1' all;
	EditorPosition  '46' '6' '819' '1389';
	TreeWindowPosition  '46' '6' '839' '1390';
	ListWindow Characters closed Geneva '9' '50' '10' '129' '452' 000;
	ListWindow Taxa closed Geneva '9' '50' '10' '129' '397' 100000000;
	ListWindow Trees open Geneva '9' '50' '10' '129' '379' ;
	ListWindow TypeSets closed Geneva '9' '50' '10' '276' '490' ;
	ListWindow WtSets closed Geneva '9' '50' '10' '276' '490' ;
	ListWindow ExSets closed Geneva '9' '50' '10' '276' '490' ;
	ListWindow CharSets closed Geneva '9' '50' '10' '276' '490' ;
	ListWindow TaxSets closed Geneva '9' '50' '10' '276' '490' ;
	ListWindow CharPartitions closed Geneva '9' '50' '10' '276' '490' ;
	ListWindow CharPartNames closed Geneva '9' '50' '10' '276' '490' ;
	ListWindow WtSets closed Geneva '9' '50' '10' '276' '490' ;
	ChartWindowPosition  '52' '30' '818' '1380';
	StateNamesSymbols closed Geneva '9' '10' '50' '30' '148' '220';
	WindowOrder  List Trees Tree;
	OtherSymbols &/ 00 ?-;
	Correlation  '0' '0' '1000' '0' '0' 10011010;
	Salmo 00000001;
	EditorFile  '2';
	ExportHTML _ MOSS  '100' 110000;
	PrettyPrint 10;
	TreeLegendPosition  '802' '1197' '64' '93';
	EditorToolsPosition  '707' '46' '115' '165';
	TreeToolsPosition  '724' '9' '126' '138';
	TreeWindowProgram 10;
	TreeWindow 0000;
	Continuous  '0' '3' 1;
	Calculations 0000001;
	SummaryMode  '0' '0' 0;
	Charts  Geneva '9' (normal) 0010;
	NexusOptions  '0' '0' '50' 001011001;
	TipLabel  '1';
	TreeFont  Geneva '9' (normal);
	TreeShape  1.0 1.0 0100;
	TraceLabels 0101;
	ChartColors  '0' '0' '65535' '9' '0' 1;
	ChartBiggestSpot 1;
	ChartPercent 10;
	ChartBarWidth  '10' 1;
	ChartVerticalAxis 10101;
	ChartMinMax  '0';
	TraceAllChangesDisplay  '1' 1;
	BarsOnBranchesDisplay  '0' '0' '60000' '10000' '10000' '10000' '10000' '60000' '65000' '65000' '65000' '6' '1' 0000101;
	ContinuousBranchLabels 0;
	AllStatesBranchLabels 1;
	IndexNotation  '2' 1;
	PrintTree  10.00 '2' '2' '2' '2' '2' '2' '2' '2' '2' '2' '2' Geneva '9' (normal) Geneva '10' (normal) Geneva '9' (normal) Geneva '9' (normal) Geneva '9' (bold ) Geneva '9' (normal) Geneva '9' (normal) '0' '0' '0' '0' '0' '0' '0' '0' '0' '0' '0' '0' '0' '0' '0' '0' '0' '0' '0' '0' '0' '0' '0' '0' '0' '0' '0' '0' '0' '0' '1' '1' '1' '1' '0' '256' '-39' '4' '-40' '0' '1' '2' '1' '8' '0' '0' '0' '2' 1000111000000000000100000111000;
	MatchChar 00 .;
	EntryInterpretation 01;
	ColorOptions 00;
	TreeTools  '0' '5' '4' '0' '10' '4' '0' 00100111111101110;
	EditorTools  '0' '0' '0' '1000' '0' '0' '6' '3' '1' 100010101110011;
	PairAlign  '2' '2' '3' '2' '1' '1' '2' '1' '3' 1010;
	BothTools  '1';
END;
