# Supplementary material for: Eumalacostracan phylogeny and total evidence: limitations of the usual suspects
Source: BMC Evol Biol. 2009 Jan 27;9:21. doi: 10.1186/1471-2148-9-21 (PMC2640363; doi:10.1186/1471-2148-9-21)
Supplement: Additional File 5 — 28S data set used in analyses of Eumalacostraca. Nexus file of 28S rRNA data. [file 1471-2148-9-21-S5.nex]

#NEXUS 
[MacClade 4.08 registered to Ronald Jenner, University of Bath]


BEGIN DATA;
	DIMENSIONS  NTAX=19 NCHAR=3341;
	FORMAT DATATYPE=DNA  MISSING=? GAP=- ;
MATRIX
[                                     10        20        30        40        50        60        70        80        90        100       110       120       130       140       150       160       170       180       190       200       210       220       230       240       250       260       270       280       290       300       310       320       330       340       350       360       370       380       390       400       410       420       430       440       450       460       470       480       490       500       510       520       530       540       550       560       570       580       590       600       610       620       630       640       650       660       670       680       690       700       710       720       730       740       750       760       770       780       790       800       810       820       830       840       850       860       870       880       890       900       910       920       930       940       950       960       970       980       990       1000      1010      1020      1030      1040      1050      1060      1070      1080      1090      1100      1110      1120      1130      1140      1150      1160      1170      1180      1190      1200      1210      1220      1230      1240      1250      1260      1270      1280      1290      1300      1310      1320      1330      1340      1350      1360      1370      1380      1390      1400      1410      1420      1430      1440      1450      1460      1470      1480      1490      1500      1510      1520      1530      1540      1550      1560      1570      1580      1590      1600      1610      1620      1630      1640      1650      1660      1670      1680      1690      1700      1710      1720      1730      1740      1750      1760      1770      1780      1790      1800      1810      1820      1830      1840      1850      1860      1870      1880      1890      1900      1910      1920      1930      1940      1950      1960      1970      1980      1990      2000      2010      2020      2030      2040      2050      2060      2070      2080      2090      2100      2110      2120      2130      2140      2150      2160      2170      2180      2190      2200      2210      2220      2230      2240      2250      2260      2270      2280      2290      2300      2310      2320      2330      2340      2350      2360      2370      2380      2390      2400      2410      2420      2430      2440      2450      2460      2470      2480      2490      2500      2510      2520      2530      2540      2550      2560      2570      2580      2590      2600      2610      2620      2630      2640      2650      2660      2670      2680      2690      2700      2710      2720      2730      2740      2750      2760      2770      2780      2790      2800      2810      2820      2830      2840      2850      2860      2870      2880      2890      2900      2910      2920      2930      2940      2950      2960      2970      2980      2990      3000      3010      3020      3030      3040      3050      3060      3070      3080      3090      3100      3110      3120      3130      3140      3150      3160      3170      3180      3190      3200      3210      3220      3230      3240      3250      3260      3270      3280      3290      3300      3310      3320      3330      3340]
[                                     .         .         .         .         .         .         .         .         .         .         .         .         .         .         .         .         .         .         .         .         .         .         .         .         .         .         .         .         .         .         .         .         .         .         .         .         .         .         .         .         .         .         .         .         .         .         .         .         .         .         .         .         .         .         .         .         .         .         .         .         .         .         .         .         .         .         .         .         .         .         .         .         .         .         .         .         .         .         .         .         .         .         .         .         .         .         .         .         .         .         .         .         .         .         .         .         .         .         .         .         .         .         .         .         .         .         .         .         .         .         .         .         .         .         .         .         .         .         .         .         .         .         .         .         .         .         .         .         .         .         .         .         .         .         .         .         .         .         .         .         .         .         .         .         .         .         .         .         .         .         .         .         .         .         .         .         .         .         .         .         .         .         .         .         .         .         .         .         .         .         .         .         .         .         .         .         .         .         .         .         .         .         .         .         .         .         .         .         .         .         .         .         .         .         .         .         .         .         .         .         .         .         .         .         .         .         .         .         .         .         .         .         .         .         .         .         .         .         .         .         .         .         .         .         .         .         .         .         .         .         .         .         .         .         .         .         .         .         .         .         .         .         .         .         .         .         .         .         .         .         .         .         .         .         .         .         .         .         .         .         .         .         .         .         .         .         .         .         .         .         .         .         .         .         .         .         .         .         .         .         .         .         .         .         .         .         .         .         .         .         .         .         .         .         .         .         .         .         .         .         .         .         .         .         .         .         .         .         .         .         .         .         .         .         .         .         .         .         .         .         .         .         .         .         .         .         .         .         .         .         .         .         .         . ]

Neognathophausia_ingens      -----------------------------------------------------------------------------------------------------------------------------------------------------------------------------------------------------------------------------------------------------------------------------------------------------------------------------------TGC------CGA--------A--TCAATCAGC-------------------CCTGAAAATGGATG--GCGC----TCGAGCGTCGGGCCT--ATACCCGGCCGTTG----TGG-------------------------------------CAGTACGGGCACAC---GGTG-CGATATGCCGCAACGAGTA-----GGAGGG--------CCGT-------GGCGGCC-----------------------------------------------------------------------------------------------------------------------------------------------------------------------------------------------------------------------------------------------------------------------------------------------------------------------------------------------------------------------------------------------------------------------------------------------------------------------------------------------GGCGTCGAAG-CCTCGGGCGTG--------------------------------------------------------------------------------------------------------AGCCCGGGTGG-------------AGCAGCCGTC------------------------------------------------------------------------------------------------AGTGCAGAT-----------------------------------------CTTGGTGGAAGTAGCAAATATTCAAACGA-------------------GAACTT----------------------------------------------------------------------TGAAGGCCGAA-------------------------------GTGGAGAAGGGT---------------------------------------------------------TCCATGTG---------------------------------------------------------------------------AACAGCAGTTGA----------------------------------------------------------------------------------------------------------------------------------ACATGG--------------------------------------------------------------------------------------------------GTCAGTCGACCCTAAGGA-----------------------------------------------ATAGGCGAAC-----------GCCGTTCTGA-----------------------------AGCG---GGGCGATGCTCGCGTCGCCCC--------GGC--------------------------GG----ACCGAAAGGGAATCAGGTTAA----------------------------------------------------------------------------------------------------------------------------------------------------------------------------------------------------------------------------------------------------------------------------------TATTCCCGAACTTTGACGCGGAGA----TCGG---CGCT---TT---------------------------------GGCGCCTAGTGC---------GGT----AA----------CGC-----------AAACAAACTC-GGAGACG---------------CTGGCACG---AG-TCCCGG-GAAGAGTTC----TCTTTTCT-TGGTAAG--GGGCAGCGACCCTGGAA----------------------------------------------------------TCGG-TT---CGCCC-------------------GGAGATAGGG-AC------------------------------------------------------AGAAGCCCCGTAAAGCATCACGGCTCTTGTGGTG-------------TCCG--GAGAGCTCG-TGTCG-------GCCCGTGAAAATC---------------------CGAGGGAGA----------------CGGTGTA----------ATTTTCGCGCAAAATCG-------------TACCCATATCCGCAGCAGG------TCTCCG--------AGGTGA---------------ACAGCCTCT-----------------------GGCCGATA-GAACAATGTAGG------TAAGGGAAGTCG----------------------------------------------------------------------------------------------------------------------------------------------------------------GCAAACTG------------------------------------------------------------------------------   [673]
Paratanais_sp.               ----------------------------------------------------------------------------------------------------------------------------------------------------------------------------------------------------------------------------------------------------------------------------------------------------------------------------------------------------------------------------------------------------------------------------------------------------------------------------------------------------------------------------------------------------------------------------------------------------------------------------------------------------------------------------------------------------------------------------------------------------------------------------------------------------------------------------------------------------------------------------------------------------------------------------------------------------------------------------------------------------------------------------------------------------------------------------------------------------------------------------------------------------------------------------------------------------------------------------------------------------------------------------------------------------------------------------------------------------------------------------------------------------------------TGCTCGCACGC-GAGTCAC--GGACCAATCAAGGTTCAC-GGCGAAACAA-ATGTGATAC--G---------CGT-ACTCTTCA--TTGAGAAC----CGTATGGGTTGATCCA--------GAG--AGCTTTGTTTTC--TCAGGCGCAAACCCGGGGTCCGTT------AAGCTGGGTGCAACGCTGACACACGTC---CACCATTGGTTGCGTGTGCGGCATGCATC-------------------------------------------------------------------------------------------------------------------------------------------------------------------------------------------------------------------------------------------------------------------------------------GGGCGGCGGGCACCTTG---AGCGT----GTGGGTAAG--TACCCGAAAGA-----TGGTG-ATCT-ATGCGTGGCCAGGGTGAAGCCAGAGGAAACTCTGGTGGAGGCC--C-GA--AGCGATTCTGA--CGTGCAAATCGATCGTCTGAGCTGCGTATAG---GGGCGAAAGACCAATCGAACC--------ATCTAGTAGCTGGTTCCCTCCGAA----GTT----TCCCTCAGGATAGCTGGCGC--------------------------------------------------------------------------------------------------------------------------------------------------------------------------------CTTTGG-----------------------------AG-GAGTTTCATCTGGTAAAG-AGAATGATTAGGGGTC-GTGGGGAT--GAAAGATCCTCAGCCCATTCTCAAACTCTAAATGGGTGAGAAGCCGGACTTGCT---TGATT----GAAGTCACGGAT--ATCGAATCC--AGGTGCCTAGTGGGCCTGTTTTGGT----AAGCAGAACTGGCGATGTGGG--ATGAACCAAACGT-CGAGCTAAGGGGCCTAAGTGTTGGCTCATC---GGATAACGT-TAAAGGTGT----CAGTCGCTACAGACAGCAGGACGGTGGCCATGGAAGTT------------------------------------------------------------------------------------------------------------------------------------------------------------------------------------------------------------------------------------------GCC---------------------------------------------------------------------------------------------------------------------------------------------------------------------------------------------------------------------------------------------------------------------------------------------------------------------------------------------------------------------------------------------------------------------------------------------------------------------------------------------   [671]
Callinectes_sapidus          -------------------------------------------------------------------------------------------------------------------------------------------------------------------------------------------------------------------------------------------------------------------------------------------------------------------------------------------------------------------------------------------------------------------------------------------------------------------------------------------------------------------------------------------------------------------------------------------------------------------------------------------------------------------------------------------------------------------------------------------------------------------------------------------------------------------------------------------------------------------------------------------------------------------------------------------------------------------------------------------------------------------------------------------------------------------------------------------------------------------------------------------------------------------------------------------------------------------------------------------------------------------------------------------------------------------------------------------------------------------------------------------------------------------------------------GGCGCACTAAACCCAA--AGGCGCAATGA-AAGTGAA--AGGCTC----GGGGTTTCTTCTCCGA-----------GCCG--GGGCCGATCCT--CGACCGGCCGATGCCGTCGCGGCCGCACCATACCAAAGCGGGGCCCTTAGGCGGCGCGCGGAGTGAGACCCTTTCCTCCGTTTCGCGCCGCTGGTCCCGTGGGCGGCTCGGCGCGCTCGGTGGTCCGA-CCTCGGTCGCCTGTACG------------------CAGGGGGGCGCAGGCCCGGGACTTGCCATG-CGACGCTGTCGCGCGAATCT-------------GTTGTTGAC---------CTCATCGGCTCTGCTTGGGCTCTCGTTTGGCGCGCCGCGTGTCTGGGCGGGTTTTGGGGGGG-GGCCTCGGCTCCTTCCCGGGCTCGTTCGGCGCGGTTGCGCCTTGC-GATCCTGCTCTGTCCGGAGTGGCCTAGCGCGCGTGCTGTCGGCAAGTACCAAG---AGCAG----ACATGTTGG--GACCCGAAAGA-----TGGTG-AACT-ATGCCTGGCCAGGATGAAGCCAGAGGAAACTCTGGTGGAGGTC--C-GT--AGCAATTCTGA--CGTGCAAATCGATTGTCA-----------------------------------------------------------------------------------------------------------------------------------------------------------------------------------------------------------------------------------------------------------------------------------------------------------------------------------------------------------------------------------------------------------------------------------------------------------------------------------------------------------------------------------------------------------------------------------------------------------------------------------------------------------------------------------------------------------------------------------------------------------------------------------------------------------------------------------------------------------------------------------------------------------------------------------------------------------------------------------------------------------------------------------------------------------------------------------------------------------------------------------------------------------------------------------------------------------------------------------------------------------------------------------------------------------------------------------------------------------------------------   [544]
Panulirus_argus              ------GGGG--CCGGGAAGCAG----ATGCAGCAGCAGCAGCAGCAGCAGGCAGGGGAGGACCGACGAGGGTTGTTGTTGTTGTCGTCGTCGGTGCGCACCCCGTTCTGTCTGGTCTGGTCTGGTCTGGTCTGGTCTCGGCCCTGGTTTGGCTGGCTGGCGGGCGGGCGGTTCGTTGGAAAGGTGGGGGTTGTCGGTCGTTGGGCCGTCCTTACCACTTGCCTCCGTGCTTCCTTGCTTGTACCAGCTAGTTATTTCTCTTTTACTTCCACCGTCGACCTCGTGTCAGGAGAGGTTACCCGCCAAATTTAAGCATATTAATAAGC------GGAGGAAAAGAA--ACCAACAGGGATTCCCTTAGTAAGGGCGACTGAACCGGGAAGA-GCCCAGCGCAGAAGCTCTTGT--CCCCAA--GCGGGCAG----GAGCGGTGTTGCGTTTCGGAGGGTCC-------GGCACGCCGTGCCATACCGCCTAAGTCA-AGCTTGAACGCGGCCACTACCCATGGAGGGTGACAGGCCCGTATGGCGGCGCCCGCGAGGGTAGAGATGGTGCGGTCG---GAAAGGACCC----CTCCGTAGAGTCGGGTT---GCTTGAA--AGTGCAGCCCAAAGTAGGTGGTAAACTCCATCTAAGGCTAAATATGAGCACGAGACCGATAGCGAACAAGTACCGTGAGG--GAAAGTTGAAAAGAACTTTGAAGAGAGAGTTCAAGAGTACGTGAA-ACCGTC-AAGAGG--CAAACGGGTGGAGGCTCGAAGGTCG-----------AAGTGAGGGGATTCAGCTCGTC---------GGTAGAATGTC-----CTGC------------------------TGGCATTAGATGTCACGGCACGACCCTTTGT---GT--GGGCGTCCC--TTTTGCCAGGCGGGCGCCGGCGGGCGTAGTTCG------------------------------------------CCTCGTAGTAGGTCGCCGCGACCCGTTGCTGGGGAGGTCTAAG-GGCCGAATGGAT-TG----GTAG--CCCTGCGGGCGCGGTTCCCCCTCGTGGGGTTC--------CGTGGT-CTCGTCAGGGKGAAACCGT-----------CGGTGATCCTGGCAGCCCTGCGA--------------CGGTCGATGAGACGAGCCC--------------------------------------------------------------------------CCTCCGCTCGCGGAGGGGT--CTCTC-GCGGCGTGCAAAAGGTCGGCGCTCCACCCGTCCCGTCTTGAAACACGGGCCAAGGAGTCCAACATGTGTGC-GAGTCATTGGGCGCACTAAACCCAA--AGGCGGAATGA-AAGTGAGACGGGCGTGGCCGTGGCTGTTCCTGCAGCGGCGGCGGCGTCCA--GGGCCGATCCC--CGACCGGC------TGCCCCTGGCCCACTACTCC----------CGTGGCCACTCACGCGGGGTGAGCCCCTTTCCCCCGCCTCTGGCTTGTGGT------GGCGGGTTGTGCGGGGCCTGGAGGCGAAGGTCTTTCCACTGCGTGGAAAC-CCGTTCTTTCGAGGGGGGGGCGCAGGCCCGGGACTTGCCAGG-GA-------------------------------------------------------------------------------CGCGGCGCGTG--------------------------------CACTCCCTG-------------------TGCCAGG-GAGGCGGGCGTGTCC-------------------GCAGTCGGCAAGTACCAGG---AGCAG----GCATGTTGG--GACCCGAAAGA-----TGGTG-AACT-ATGCCTGGCCAGGATGAAGCCAGAGGAAACTCTGGTGGAGGTC--C-GT--AGCGATTCTGA--CGTGCAAATCGATCGTCAGAGCTGGGTATAG---GGGCGAAAGACTAATCGAACC--------ATCTAGTAGCTGGTTCCCTCCGAA----GTT----TCCCTCAGGATAGCTGGAACTCGCTG----------------------------------------------------------------------------------------------------------------------------------------------------------------------------------------------------------TGAGATGAATTTCATCCGGTAAAG-CGAATGATTAGAGGTC-TTGGGGAC--GAAACGTCCTCAACCTATTCTCAAACTTTAAATGGGTGAGATGCCGAGCTTGCT---TAAAAG-ATGAAGCTTGGGCGA---CGAATCG--GAGTTCCTAGTGGGCCACTTTTGGT----AAGCAGAACTGGCGCTGTGGG--ATGAACCAAACGT-CGAGTTAAGGGGCCTAAATGAATGCTCAT--TCAGATCCCATCGAAAGGTGT----TGGTTGCTATAGACAGCAGGACGGTGGCCATGGAAGTTGGAATCCGCTAAGGAGTGTGTAACAACTCACCTGCCGAAGCAACTAGCCCTTAAAATGGTATG-GCGCTCAAGCATTCTCCCGAT------------------------------------------------------------------------------------------------------------------------------------------------------------------------------------------------------------------------------------------------------------------------------------------------------------------------------------------------------------------------------------------------------------------------------------------------------------------------------------------------------------------------------------------------------------------------------------------------------------------ACTCGA----------------------CCGCCG-   [1999]
Homarus_americanus           ----------------AAA----------------GCC--------------CAGCGCATAACCT-CGA--------------------------------------------------------------------------------------------------------------------------------------------------------------------------------------------------------------------------------------------------------------------------------------------TGTCTTC---------------------------------------------------------------GGGCAC----GAGGGGTGTTGCGTTTCAGAGGGTCC-------AGCACGCCGTCCCATAC-CGTCTAAGTCAAGCTTGAAAGCGGCCACTGCCCATGGAGGGTGACAGGCCCGTATGGCGGCGCCCGTGAGGGTACAGATGGGACGGTC---GGAAAGGGCCT----CTCTGTAGAGTCGGGTT---GCTTGAA--AGTGCAGCCCAAAGCAGGTGGTAAACTCCATCTAAGGCTAAATATGACCACGAGACCGATAGCGAACAAGTACCGTGAGG--GAAAGTTGAAAAGAACTTTGAAGAGAGAGTTCAAGAGTACGTGAA-ACCGTT-AAGAGC--CAAACGGGTGGAAACTCGAAGGTCG-----------AACTGAGGGGATTCAGCTCGTC---------GGCTGTCGGCTGGGTGGGGT--------------------------------GTTGTAATTGAGCGACCCAAAAATGTTTGGGCGCGCCCCCAC----TCACGCTGGCGTCGGCGGGCGTATTTCG------------------------------------------CCTCGTAGTAGGTCACCGCGACCCGTTGCCGGGGACGTCGAAG-GCCCGGTCGGACTGGTACCTCGCCGCCG--------ACTCTCTCTCAGCTCG---TCTGGGGGGGAGACCCGCGCGAC-GGGGGGAACCAC-----------CGGTG-TCCTGGCTGCCCTGCG-A-------------CGGTCGTCGAGAAGA----GCTTGCC----GC------------------------------------------------------------CGCTTCG--GCGGCGGTTTTGCTCT--CGCGGTGTGCAAAAGGTCGGTGATCCACCCGACCCGTCTTGAAACACGGACCAAGGAGTCTAACATGTGTGC-AAGTCAATGGGCTCACTAAACCCAA--AGGCGAAATGA-AAGTGACG--GGCGC--CCGGGGCAGCTGTAACAGGCTCTCCGGTGCGTCTTGGGCGGATCCC--TGACCGGC------TGCCTGCGGCC--TCGCCCACGCC------------GCGACAAGCGGGGTGAGATACTTTCCCCCGTCTCTGGAC----GTTGCGT------GTGGTGGAGGTCGTCAGGGCGATGGTCGA-------AGTTTAATTTCCCCTCATGGGAGGGGGGGGCGCAGGCCCGGGACTTGCCAAGACGCCGCGGTGCTGTCCGTCCCCGGAAGCGGGCCGTCGGTAAACGGCGGAGGCGCACCGGGGCAGGC-------TCGCG-------------------------------------------------------------------------------------------------------------------GGCAGTCGGCAAGTACCATG---AGCAT----ATATGTTGG--GACCCGAAAGA-----TGGTG-AACT-ATGCCTGGCCAGGATGAAGCCAGAGGAAACTCTGGTGGAGGTC--C-GT--AGCGATTCTGA--CGTGCAAATCGATCGTCGGAGCTGGGTATAG---GGGCGAAAGACTAATCGAATC--------ATCTAGTAGCTGGTTCCCTCCGAA----GTT----TCCCTCAGGATAGCTGGAACTCG-----------------------------------------------------------------------------------------------------------------------------------------------------------------------------------CAGGGT--------------------------GAATTTCATCCGGTAAAG-CGAATGATTAGAGGTC-TTGGGGAC--GAAACGTCCTCAACCTATTCTCAAACTTTAAATGGGTGAGATGCCGAGCTTGCT---TGTAGGGATGAAGCTCCGGCGA---CTAATCT--GAGTATCTAGTGGGCCACTTTTGGT----AAGCAGAACTGGCGCTGTGGG--ATGAACCAAACGT-CGAGTTAAGGGGCCTAAATGAATGCTCAT--TCAGATCCCATTGAAAGGCGT----TGGTTGCTATAGACAGCAGGACGGTGGCCATGGAAGTTGGAATCCGCTAAGGAGTGTGTAACAACTCACCTGCCGAAGCAACTAGCCCTTAAAATGGTATG-GCGCTCAAGCATTCTCCCGATACTCGACCGCCGGGCGCACTACCG--GCCTC-------GCTC--TCA----AGGCG---------AGGTCTCGAAGCCCCGGTGAGTAGGAGGGTCGCAGTGGTGAGCGCTGAAGGGTTTCGGCGTGGGCCGG-CCTGGAGCCGCCACTGGTGCAGATCTTGGTGGTAGTAGCAAATACTCGAGAGAGACTCCCTTGATGACCGAA-GCGGAGAAGGGTTCCATGTGAACATCAGTTGGACATGGGTTAGTCGCTCCTAAGCCCAGGGCTAAG------------------------------------------GCCTGA----TCCACGCT--------CGAGGCAAAT---------------------------------GCAACACGAGCAGA----GGAGAAGAAGAAGAACAACTA-----------------------------------------------------------CAAC----TAAGT---------------------------------------AGG--------------------------------------GGTTCTATCTATCTATCTACCTCGGTCTTATATAACA-CAGTCTA---------   [1999]
Gammarus_lichuanensis        -------------------------------------------------------------------------------------------------------------------------------------------------------------------------------------------------------------------------------------------------------------------------------------------------------------------------------------GTAAAGTCCAAGCCCATCG--GTCAATAGGCTATCCCA-ACTAACGGCG--GGAAA------GACTCCACGGAG-------------------------------------------GGTG--TAAGA--------------CCCGTGTG-----GGCGCG----TGTCA-----------------AAGCTG------------------------------------------------------TGCGGGCTCGGCCTCTTTTCCCTGAGAGTCGCGTT---GCTTGAG--CATGCAGCGCTAAGCAGGTCGTAAACTCGATCTAAGGCTAAATATCTCCACAGAACCGATAGCGAACAAGTACCGTGAGG--GAAAGTTGAAAAGCACTCTGGAGAGAGAGT-CAAAAGACCGTGAA-ACCGCTC-AAAGT-ATAAGCCCATGGCA--------------------------------------GCTTGGAAGGCATATCGCTAGCGGGGCATCGGTCTCCCTTCACGGGG-----------------------------AGCTGGT---G-TTACCTT-------GCTTCTGTTGTGGCTCGTCATGGTAGGGGGGTCAAGTCCACAT-CCCGCCAATCGTGTGGGGAGTTCTCGGGCGTGTTGTTGTCTCTCGGTTGA---CTTCGGTCGTGCCGTT-GGGGCTCTTCGCGCTTGGTTC------------------------------------------TCTTTCAACACGGAC-----------------------------------------------------GTTCAGAC---------------------------------------------------------------------TCAA---------------------------AGGCAA---------------------------------------GACGCGATAACCAGCCCACC-----------ACGGCAC---------------GTTGT-GAGGT-------------CACCCAC--AGGCTCAAC-----------------------------------------------------------------TTTCGATTGTGATC--CTTGACGC-----------CGAGCA----------------------------------------------------------------------------------------------------------------------------------------------AGCACTATGCG----------TG----------------------------------------------------------------------------------------------------------------------------------------------------------------------------------------TCGCAGATG---------TTCCTAACCAGGCCGATTTGCC-----------AGGA-----TCGTGGAACG-ACACGCGC----------------------------------------------------------------TCAACAGTCAGG-----ATCGGG---CGATGACAGAGTTCTGGTACG--------ATC--------------CTCTTGC----GAC--------------GAGCTGGCTTCTGGCCGAGTTCCGATG----------------------------------------------------------------------------------------------------------------------------CTCAGGTC-----------------------------------------------------------TCCCG-------CATGTGCCGCGGGAGATCGCTTTGACGGT-CTGGAGCTTTCACAAGTCCT---------CTCAGTCGGGCAACGG---AAAGA-----------------GT----GGTGTAAA------------GTC--CA--AGCCCATCGGTCACGT-----CTCGAAACACGG-----GCCAAGGAGTAT--AGCAT-----GTGTGCAA---GTCTAAGAGTCTCCCAAAACTC----------GA-AGGCGA----AGT--------GAAAGCAAGG---TGGCGGCGGGTG--------ATCTACGTAGAG----------------------------------------------------------------------------------------------------------------------------------------------ATCCCGTC-AGCTGGAGGGTC-CTTCGGGGCTC----------TCCGGCTTTGGCAGA-GTTGATCCTGTTGC----------------GGAAGGCCGC-----TCAGGCGC--AAACT------------------CCAGGCT--CACGTTACGCACTGGTTCT-----------CGGACT---GTGCTG-------------------------------------------------------------------------------------------------------------------------------------------------------------------------------------------------TGAGCACTGTGGAGCATGCATGCTATGACC---CGAAAGATAGTGAACT----ATGCC-----TGGCGAGGGCGAAGCCCCAGGAAACTGGGGTGGAGG-CCCGTAG--------------------------------------------CCGTTGT-------GACG-   [1184]
Primno_macropa               ----------------------------------------------------------------------------------------------------------------------------------------------------------------------------------------------------------------------------------------------------------------------------------------------------------------------------------AAGCTAGATGGTACTCTCATCCTGCCGAAGC----------GAGTAACC----CTGAAAATGGATGACTCTA-------TAGCTCTCTCC-CGATGCACAGCTG----------------------TCAGT-------------AGCACTTAG---------------AGTCACTCT-----GTGTCTCCNAGCTCTGACAAGTAGAA--------TGGCGTGCTGCA---------------------ATGCGTTGACGACCT----TCGCGT-GAGCGTGGTCAGAGCTTGCAGCAGTGCAGATCTTG----GTGGTA--------GTA--GC-AAGTAC------------TCTGGTG---AATAACCTTGAGCTGTGAGGCTGATAAGGG--------------TTCCAT-----GTCAACAGCGTTT----GT-ACATGGGTAAGTCGCTCCTAAG---------------------------------------------------CCCC-----CATTATTCTTAATGGT---GATTGCGAATGCTCGAAGAGTGTACTTAAATGGC---AC-------GAGAGTCACTACTG---TTGCT---------------------------TGC----AGGTTGCGAAA-G----GTCGTGCTA---------------------------TACCATCTT------------------CGGAA-----------------------------------------------------------------------GGGAAAAGCATGTACACTTAGTAGT-----------------------GCCAAACTTGCTCGCTCTACTGTGTCTCTCGCT---------GTGTAT--------------------------TGC---TCTCGCGTCGCTTGGCGAA-AGGGAACTGCGGACTTAGTTCGTAGACCACACCTGGTACCCTG-AGA-CGGTTCAC--------------CGTATCACGGACCTAGCA-------ATAGTTGC-CAGGC-------------------C--AGTCGTTGTCATAAGTTACTCG----------------------------------------ACGGGGAGATG--------TCTTCTCTCTTTGATAAAGCGTGATTACCCTGAA----------------------------------------------------------------------------------------------------------------------------------------------AACACCTCGCG----------------------------------------------------------------------------------------------------------------------------------------------------------------------------------------------------TGGCGGAAGGGTAATGCTTTGCTTAGCAG-----------AG--TACT-------------------------------------CTACTCCCCC----------GAGTAGTTCGAC-GT--AAC--TTGTGATCCGTGAAAA--GGTGGTCG-----------AG---GGGTAA------------------------GCAAG--GATGGGTCTCTCTGTT----GTG----T-------GTGAGCGTGATTTCGGTC----------------------------------------------------------------------------------------------------------------------------------------------------------------------------------------------------------------GTCGCTCATTCG----------------------C-TTGAGGGT----------------CTCTCCTGACACTTTACTCGAGTGTTAGCCAGGGCGTG--------------GGCGTACC--CAT---------------ATCCG---------CATCTGGTCTCAAAGGTTTGCAGCCTCTGTGGCGTATGACGCAT-----GTAGGTAAGGG---AAGTCG---GCAAATTC---GATCC-------------------GTACCTTTGGA-AGAAGGAT--TGGCTCTGAGAGTCG-----TGCTAC---GTGTGTACGAG------------------------------------G-GCTCCGTATTC---------------------------------------CT-----------------------------GCTT-----GTCCAAGTGCCG---------GGGACCGCTTCGGTG--------------------GATCCCGG-CCTG-------------------------------------------------------------------C-GACTCGCGGGGTTCG--------GTCAGGTTCTCGTG------------TTAACGCC-G-------------------------------------------------------------------------------------------------------------------------------------------------------------------------------------------------TGGCAACTAGCGACTACCTCAGAACTGGCACGGAGAGAGGGAATC---------CGAC-----T------------GTCTAATAAAACAAGCGTGCATG-CCCGCAG---------------------------------------------------------------   [1172]
Paranebalia_longipes         ------------------------------------------------------------------------------------------------------------------------------------------------------------------------------------------------------------------------------------------------------------------------------------------------------------------------------TAATAAGC------GGAGGAAAAGAA--ACCAACCGGGATTCCCTGAGTAACGGCGAGTGAAACGGGATGAAGCTCAGCACCAAACGTTGCACT-GCATGAAAGATTGCAGGAGCGATGATTGTGGTGTTTCAGAGGACCATTCTTCCCGCAGTCTG-----GGTACGCTTAAGTCCCTTTTGAATGAGGCCAATAGCCATAGAGGGTGAAAG-CCCCTGTGCAGCGTTTCCTG-----------------GTCTGCGGGAGTGGTCT----ATCTGTAGAGTCGGGTT---GCTTGAA--AGTGCAGCCCTAAGCTCGAGGTAAACTCCTCGTAAAGCTAAATACGACCAGTAAATCGATAGTGCACAAGTACCGTGAGG--GAAAGTTGAAAAGGACTTTGAAGAGAGAGTTCAATAGTACGTGAA-ACCGTTTTAGAGT-ATAAGCGGATGGCACCCCGAAGGTCG-----------AGT-GTGGG--CTATGCTTGGCAAAGTACTTGTAAGTCGC-----TTGGACTCAACACGGGACTATAAGCGATT---------GTATCCGGCACTGGG---ATTTAGTTTGACGTTCACCGCTC--ATTGCTCTCGGGCTTTGATG--TGAATTCTGCTTGCCCTGATGTCGCGTAA-GATTGCTCGTGTTG---AATTCCTCACACTTGATCGCTGCGAACCATCGGTT-GGTTATAA--GAGCTCGGTCG------------------------------------------TCT--CAATTCTGTCAAAGAATTGAAATGTGAATACGATGTACATAT-GCAGTTGTTTCCTTCGGGATCTTCTGTGGACATTGTTGAGCGGCCGATGCATTCTCTATTGATTCCAATAGTGAAAAATAATCCGATGGTTAACAAAGCAAATGCCCTTCTGGTTTCGGCTGGAAACTAGGCAATTTAAGACCTAGTCGT--GGCGTTTTTCGGCAGCGTGTAGATCGGTGATCCATCCGACCCGTCTTGAAACACGGACCAAGGAGTCTATCATATGTGC-GAGTCATTGGGTGAACTAAACCCAC--AGGCGCAATGA-AAGTGATTTG-------------------------------------------GGCAGATCCTACCCGTTGTGCTC-CTTTGAGTATGGGTCAGGCGCATGCC----------------------------------------------------------------------------------------------------------------------------------------------CGGGACTCTCA--GTCTACCCTT----------------------------------------------------------------------------------------------------------------------------------------------------------------------------------------TTGCGGTAGGAGAGTACCTTG---AGCAG----ATGTGATAG--TACCCGAAAGA-----TGGTG-AACT-ATGCCTGGCCAGAACGAAGCCAGAGGAAACTCTGGTGGAGGTT--C-GT--AGCAATTCTGA--CGTGCAAATCGATTGTCAGAGCTGGGTATAG---GGGCGAAAGACTAATCGAACC--------ATCTAGTAGCTGGTTCCCTCCGAA----GTT----TCCCTTAGGATAGCTGGAGCCCGGAGAAAT---GAAA----------------------------------------------------------------------------------------------------------------------------TTATCGTT-----------------------------------------------------------TTACG-AAGTTTCATCCGGTAAAG-CAAATGATTGGAGGAA-TTGGGAAC--GAAAAGTTCTCAACCTACTCTCAAACTTTAAATGGGTGAGAGGCAGTGCTTTCT---TAATT----GAAGCAACTGCAT---TGAATTC--GAGCTCCAAGTGGGCCATTTTTGGT----AAGCAGAACTGGCGCTGTGGG--ATGAACCAAACGC-AGTGTTAAGGTGCCTAATCGAATGCTAATTCTTAGATATCAT-GAAAGGCGT----TGGTTGCTATAGACAGCAGGACGGTGGCCATGGAAGTCGGAATCCGCTAAGGAGTGTGTAACAACTCACCTGCCGAAGCAACCAGCCCTGAAAATGG-ATG-GCGCCAAAGCATTCAACCGATACACTGCCGTCGGTGGCATTAAGGAAGCAAT-----------------------------GCTTTGTTTCTCGAAGCCCCGACGAGTAGGAGGTGCGCTGCGGTGTGCGTTGAAGG-TACTGGCGTGAGCTGG-ACTGGAGCCGCCGCTGGTGAATATCTTGGTGGAAGTAGCAAGTATACAAGAGC--ATACCTTGTGGCCTGAC-GTGGAGAAGGCTTCCATGTGAATATCAGTTAGACATGGGTGAGTCGGTCCTAAGTCCAA-------------------------------------------------------------------------------------------------------------------------------------------------------------------------------------------------TGGCG-CAAGCCACTTCTTCATTGATTGGGTGACTAAATGAAATTAACTTGACATGCC-----ACTGG-------AGTGTCACGATACGAATATTAATAACCCGCAGTATACTCTTTGTTGTAAAAAA------TAAAAAGGAGAGAGGAGGAGGAG--------GAGG-   [1999]
Cyclapsis_caprella           ----------------------------------------------------------------------------------------------------------------------------------------------------------------------------------------------------------------------------------------------------------------------------------------------------------------------------------------------------------------------------------------------------------------------------------------------------------------------------------------------------------------------------------------------------------------------------------------------------------------------------------------------------------------------------------------------------------------------------------------------------------------------------------------------------------------------------------------------------------------------------------------------------------------------------------------------------------------------------------------------------------------------------------------------------------------------------------------------------------------------------------------------------------------------------------------------------------------------------------------------------------------------------------------------------------------------------------------------------------------------------------------------------------------AACAGGTGCGC-GAGTCCGCGGGTCGTCTAAACCCTTACGGGCGAAGCAA-AAGCAAAAT--GAAA------CGTCACTCTGTGACGAGAGAGC----C---------GATCCG--------G--------TCGTGAGACGGCCGGCGCAGGCTCGGGGTCCGT------------------------------CGTC---GACGGGCGGT---GTTTTACGCCTC-CCC-------------------------------------------------------------------------------------------------------------------------------------------------------------------------------------------------------------------------------------------------------------------------------------GTCTGGCGGGCACCCGG---AGCGT----GCACGTTAG--TACCCGAAAGA-----TGGTG-ATCT-ATGCTTGGCAAGAACGAAGCCAGAGGAAACTCTGGTGGAGGTT--C-GT--AGCGATTCTGA--CGTGCAAATCGATCGTCAGAGCTGTGTATAG---GGGCGAAAGACCAATCGAACC--------ATCTAGTAGCTGGTTCCTTCCGAA----GTT----TCCCTCAGGATAGCTGGCGCTA------------------------------------------------------------------------------------------------------------------------------------------------------------------------------CTATAG-----------------------------C--GAGTTTCACCCGGTAAAG-AGAATGATTAGGGGTCCTTGGGGAT--GAAACTTCCTCAACCCATTCTCAAACTCTAAATGGGTGAGAAGCCGGGCTTGCG---TGACTC-GAGAAGCCACGGC---GTTGAATCA--GAGTGCCCAGTGGGCCATTTTTGGT----AAGCAGAACTGGCGCTGTGGG--ATGAACCAAACGCACGGGTTAAGGGGCCAAAGTGTCGGTCAATA--AAGACACCTT-TAAAGGCGT----TGGTCGCTCATGACAGCAGGTCGG-GGCCA-GGAAGTC------------------------------------------------------------------------------------------------------------------------------------------------------------------------------------------------------------------------------------------GGC---------------------------------------------------------------------------------------------------------------------------------------------------------------------------------------------------------------------------------------------------------------------------------------------------------------------------------------------------------------------------------------------------------------------------------------------------------------------------------------------   [643]
Meganyctiphanes_norvegica    ------------------------------------------------------------------------------------------------------------------------------------------------------------------------------------------------------------------------------------------------------------------------------------------------------------------------GCATATTATTAAGC------GGAGGAAAAGAA--ACCAACAGGGATTCCCCTAGTAAGTGCGACCGAACAGGGAGGA-GCCCAGCGTGTAGCCTCGAACCTCCATTCCCGGGGGCAA----GAGGGATGCCACGTTCCGGAGGGTC----TCCT---TCTAGGGTCCAGGCGCAGCTAAGTC-CGCTTGAACGCGGCCACTACCCATGGAGGGTGCGAGGCCCGTATGCTTTGTCGCCTG-----------------GGCCTTGGAACGG-CCC----TTCCGTAGAGTCGGGTT---GCTTGAA--ACTGCAGCCCAAAGCAGGTGGTAAACTCCATCTAAGGCTAAATATCACCACGAGTCCGATAGCGAACAAGTACCGTGAGG--GAAAGTTGAAAAGAACTTTGAAGAGAGAGTTCAAGAGTGCGTGAA-ACCGTT-GAGAGG--AAAACGAGTGGAACCTCGAAGGTCG-----------AAC-GGGGGGATTCAGTCCGGA---------GAGAGTCGGCAGC-CGGGGT--GTCGGGG----ACCGCA--AG-------------------------------------------GCCCCGCCCCCGTCTCGCGGGCCTCCACGGGCGTACTTC-------------------------------------------CCCCTTAGTAGGTCGCCGCGACCCGTTGC-GGGGCTGTCGAAG-GCCCGGGTGGGC-GGAACCGTCCCTCCGTGG--ACGGG----------------------------------------------GACCCCC-----------CGGTG-TCCTGGCTGGCCCTGCGA-------------CGGTCCCATCCCGGTGCCCGCTTTCAAAGCGT------------------------------------------------------------CCCTTCTCTGGGGCAGTGGCGCCCTTCTGCGGCGTGTA---GGTCGGTGATCCACTCGACCCGTCTTGAAACACGGACCAAGGAGTCCAACATGTGTGC-GAGTCATTGGGCGAACTAAACCCAA--AGGCGCAATGA-GAGTAAAG--GCCAGCTTC----------------------ACGCAGGCTGAGGGCCGATCCC--TTC-----------------------GGGGCGCAGGCT----------------------------------------------------------------------------------------------------------------------------------------------CGGGACTTGC----------------------------------------------------------------------------------------------------------------------------------ATGCCCCA-----------------------------------------------------------TCGCGGGCGGTGAGTACCTAG---AGCAT----ACATGTTGG--GACCCGAAAGA-----TGGTG-AACT-ATGCCTGGCCAGGATGAAGCCAGAGGAAACTCTGGTGGAAGTC--C-GT--AGCGATTCTGA--CGTGCAAATCGATCGTCGGAGCTGGGTATAG---GGGCGAAAGACTAATCGAACC--------ATCTAGTAGCTGGTTCCCTCCGAA----GTT----TCCCTCAGGATAGCTGGTGCTCGTC-------------------------------------------------------------------------------------------------------------------------------------------------------------------------------------------------------------ACG-GAGTTTCATCCGGTAAAG-CGAATGATTAGAGGCC-TTGGGGAC--GAAACGTCCTCAACCTATTCTCAAACTTTAAATGGGTGAGAAGTCGGGCTTGCT---TGAG---TTGAAGCCCCGGCAT--TCGAATCC--GAGCACCTAGTGGGCCATTTTTGGT----AAGCAGAACTGGCGCTGTGGG--ATGAACCAAACGT-CGAGTTAAGGGGCCTAAACGGACGCTCATC---AGATCCCAT-GAAAGGTGT----TGGTTGCTATAGACAGCAGGACGGTGGCCATGGAAGTCGGAATCCGCTAAGGAGTGTGTAACAACTCACCTGCCGAAGCAACTAGCCCTGAAAATGG-ATG-GCGCTCAAGCGTCCTCCCGATACTCGACCGTCGGG-GCAGTTACG--GCCTTTACG-------------------------------GGTCTCGAAGCCCCGACGAGTAGGAGGGTCGTGGCGGTGAGCGTTGAAGGG-ACCGGCGTGAGCCGG-CCTGGAGCCGCCGCTAGTGCAGATCTTGGTGGTAGTAGCAAATACTCGAGTGAGA--TCCTTGAGGACTGACCGTGGAGAAGGGTTCCATGTGAACATCAGTTGAACATGGGTTAGTCGGTCCTAAGCCTCAGCCGAAAGGCGTCTCAGCGCTGGCAAGGTGTCAATCCAAACTCTTGGAAGCCTCGAAAGTCCACACTGTCGCACTCGTGCCTCACACGGACCATGAAGGGCGACCTGGGGGACGCCTTGACCCCCGAGCAATACCGGCGGA----GAAGAC---------TTGTTCTTTTTCCGACGCCTCGCTGGGGTCGACTGGCGTCCTGTTTCCTTCCCCCTCACC----GGAGAAGGGTCAGGCGTTTGCCGTACAGCCGTTGTAGATT-TGTAGGCGAAAGGGAATCTGGTACTTATTCCAGAACCTCGTCCCGGATAAGACGTCCCCGAGCCTTCGGGCG-AGGGTATAACGGTCCTGGT-AACGG   [1999]
Squilla_empusa               CCCCCCCCCCTCCCCCAAACTCGAACGACTCTCAAGCC-CAACT-CTGCCG----------ACCT-CGA-------------------TGCGGGTGAG-AAC---------------------------------------------------------------------------------------------------------------------------------------------------------------------------------------------------ACCCGCCAAATTTAAGCATATTAATAAGC------GGAGGAAAAGAA--ACCAACAGGGATTCCCCCAGTAAGGGCGACTGAACGGGGAGGA-GCCCAGCGCGGAACCTCGCGC--GCCTCACCGGCTGCGT--CTGAGGAATGTCGCGTTCCGGAGGGGCCTTCTCCGACCACACCGACC-----CCCCCCAAGTC-CGCTTGAACGCGGCCACTGCCCATGGAGGGTGCGAGGCCCGTACGG-------------GGATTAGGA--GTCGGGCGGTCGGACGGCCCC----GTCCGTAGAGTCGGGTT---GCCTACT--AACGCAGCCCAAAGCAGGTGGTAAACTCCATCTAAGGCTAAATATGACCACGAGACCGATAGCGAACAAGTACCGTGAGG--GAAAGTTGAAAAGAACTTTGAAGAGAGAGTTCAAGAGTGCGTGAA-ACCGTT-AAGAGG--AAAACGGGTGGAACCTCGAAGGTCG-----------AAC-GGGGGGATTCAGTCCGAC---------G-GCGTCGGAG------TGC------------------------AGT-----GGTG---CGG--CGACCCTTTTA---CCCGGGGCGCCCC--CGCTGCTCGACCGGCGCGGACGGGCGTATTTC-------------------------------------------CCCCTTAGTAGGACGCCGCGACCCGTTGT-GGGGTTGCCGAAG-GCCCGGGCGGGC-GGAACCATCG--CCATGAGA-TGAG-GACCCCCCGGTGACTTACAACCTGGCCGACCC-CGCGAC-GGTCGTAACCGC-----------AAGTGC------CCGCCCGCCGA--------------C--TCGTCGGCGGGCGCCT--------------------------------------------------------------------------CCTTCGCCGGGGCAGCGGCGCTTTTCAGCGGCGTGTA---GGTCGGTGATCCACCCGACCCGTCTTGAAACACGGACCAAGGAGTCTAACATGTGTGC-GAGTCATTGGGCGCACTAAACCCAA--AGGCGAAATGA-AAGTGAAG--------------GGCCTCCCCCG--AGGGGGCC----CGA--GGGCCGATCCG--------CCGC------CATGCGGC-GGCGGCGCAAGCTCGGGACT--------------TGCACACCCCACCGT-----------------------------------------------------------------------------------------------------------------------------------------------------------------------------------------------------------------------------------------------------------------------------------------------------------------------------GGGTGGTGAGTACCAAG---AGCAG----ACATGTTGG--GACCCGAAAGA-----TGGTG-AACT-ATGCCTGGCCAGGACGAAGCCAGAGGAAACTCTGGTGGAGGTC--C-GT--AGCGATTCTGA--CGTGCAAATCGATCGTCGGAGCTGGGTATAG---GGGCGAAAGACTAATCGAACC--------ATCTAGTAGCTGGTTCCCTCCGAA----GTT----TCCCTCAGGATAGCTGGTGCTCGCT-------------------------------------------------------------------------------------------------------------------------------------------------------------------------------------------------------------ACA-GAGTTTCATCCGGTAAAG-CGAATGATTAGAGGTC-TTGGGGAC--GAAACGTCCTCAACCTATTCTCAAACTTTAAATGGGTGAGAGGTCGGGCTTGCT---TGACT----GAAGCCTCGACAG---TGAATCT-GGAGTACCTAGTGGGCCATTTTTGGT----AAGCAGAACTGGCGCTGTGGG--ATGAACCAAACGT-CGAGTTAAGGGGCCTAAATGGACGCTCATC---AGATCCCAT-GAAAGGTGT----TGGTTGCTATAGACAGCAGGACGGTGGCCATGGAAGTCGGAATCCGCTAAGGAGTGTGTAACAACTCACCTGCCGAAGCAACTAGCCCTGAAAATGG-ATG-GCGCTCAAGCGTCCTCCCGATACTCGACCGTCGGG-GCAGTACCG--GCCGACCAG-------------------------------GGTCTCGAAGCCCCGACGAGTAGGAGGGTCGCAGCGGTGAGCGTAGAAGGAGTCCGGCGCGAGCCGG-TCTGGAGCCGCCGCTGGTGCAGATCTTGGTGGTAGTAGCAAATACTCGAGCGAGA--TCCTTGAGGGCTGAA-GTGGAGAAGGGTTCCATGTGAACATCAGTTGAACATGGTGCAGTCGATCCTAAGCCCAAGGAGAAATCC---------------------------------------GCCT------TCCACAGTCCCGC--------------CGTGCCGAACAACGAGTTGGCCGGGCCGCCGC----CACCAGCCGTRATGGGNGATRATGAKNRAGTACGNTCNTCGTTCGTCGTCCGTTGCCCGCTGCCTGCCGGCCGGC--CCTGCCTCTTCCTCCCTGCCG----GGAGG---------------------------------------AGGCGAGTGTGGTTT----GCTTA--------CCTTG----------------CCCGCTCACTCGCACG----------CGGTCTATGCGGCCGG   [1999]
Gonodactylus_viridus         -----------------------------------------------------------------------------------------------------------------------------------------------------------------------------------------------------------------------------------------------------------------------------------------------------------------------------------------------------------------------------------------------------------------------------------------------------------------------------------------------------------------------------------------------------------------------------------------------------------------------------------------------------------------------------------------------------------------------------------------------------------------------------------------------------------------------------------------------------------------------------------------------------------------------------------------------------------------------------------------------------------------------------------------------------------------------------------------------------------------------------------------------------------------------------------------------------------------------------------------------------------------------------------------------------------------------------------------------------------------------------------------TCTAAACACGGACCAAGGAGTCTAACATGTGTGC-GAGTCATTGGGCGCACTAAACCCAA--AGGCGGAATGA-AAGTAAA--GGGCCTCCCCC--------------GAGGAGGCC----CGA--GGGCCGATCCG--CT---------------CGCAGCCTCACCA------------------------------------------------------------------------------------------------------------------------------CCGTGGGGAGCGGCGGCGCAGGCTCGGGACTTGC----------------------------------------------------------------------------------------------------------------------------------ACACCCC----------------------------------------ACC-------------------GTGGGTGGTGAGTACCAAG---AGCAG----ACATGTTGG--GACCCGAAAGA-----TGGTG-AACT-ATGCCTGGCCAGGACGAAGCCAGAAGAAATTCTGGTGGAGGTC--C-GT--AGCGATTCTGA--CGTGCAAATCGATCGTCGGAGCTGGGTATAG---GGGCGAAAGACTAATCGAACC--------ATCTAGTA------------------------------------------------------------------------------------------------------------------------------------------------------------------------------------------------------------------------------------------------------------------------------------------------------------------------------------------------------------------------------------------------------------------------------------------------------------------------------------------------------------------------------------------------------------------------------------------------------------------------------------------------------------------------------------------------------------------------------------------------------------------------------------------------------------------------------------------------------------------------------------------------------------------------------------------------------------------------------------------------------------------------------------------------------------------------------------------------------------------------------------------------------------------------------------------------------------------------------------------------------------------------------------------------------------------------   [340]
Asellus_aquaticus            ------------------------------------------------------------------------------------------------------------------------------------------------------------------------------------------------------------------------------------------------------------------------------------------------------------------------------------------------------------------------------------------------------------------------------------------------------------------------------------------------------------------------------------------------------------------------------------------------------------------------------------------------------------------------------------------------------------------------------------------GACTT--GAAGAA-GAGTCAAGAGAACGTGAA-ACTACC-ACGAGGTTAAAGCGGATGTACATTCGTGGCTGA-----------A--CGGGGGGTCTCATCTCCTC---------GAACCTCTAGG-----CGTC--GTCGCGTTCGGACCGTC--TT-CGTCCTGCCTCGCGAGG-GGCGGGCTCCGGA---GCTGGC-CGTCGCGGCGTCGGACTCGGGGGAAAGGGGGGTGGATTTCC------------------------------------------TCCCTTAGTACGCAGTCGCGGCCGCTCGTC--GGTCGTCTAAG-GCTCGGAAGTTG-GGAACAGTCC----------------------------------------GGCGCTCA-CGCGCCGGCTGGGACGCTA-----------CCTTGATTCTGGCGGACCTTCGGG-------------CGGTTTAACGGACGAGACG--------------------------------------------------------------------------GGGATTTCAAACGCCTCGCCTCGTACGCGGCCGAATGAGCGATCGTTCATCCG----TCCCGTCTTGAAACACGGACCAAGGAGTCTAACATGTGCGC-GAG--TCAAAGGGCTGGCTAAACCCCTAGGCGCAACGA-AAGCGAAAAAGGCCTCTTC----------------------------------------------------------------------------------------------------------------------------------------------------------------------------------------------------------------------------------------------------------------------------------------------------------------------------------------------------GGAGGCCGTTGGGTCGATCCGTGCTCCCTTTAGTGGACCGGCGCAGACCCGG-GGCTCGCCGTTACCTCTTCGTTCCCTCGCAAGGGGGTTCGCGGCGGGCGGCGGGCACCTTG---AGCGT----ACATGCTAG--TACCCGAAAGA-----TGGTG-ATCT-ATGCCTGGCCAG-ACGAAGCCAGAGGAAACTCTGGTGGAGGTC--C-GT--AGCGATTCTGA--CGTGCAAATCGATCGTCAGAGCTGG-TATAG----GGCGAAAGCC-AATCGA-CC--------ATCTAGTAGCTGGTT-----------------------------------------------------------------------------------------------------------------------------------------------------------------------------------------------------------------------------------------------------------------------------------------------------------------------------------------------------------------------------------------------------------------------------------------------------------------------------------------------------------------------------------------------------------------------------------------------------------------------------------------------------------------------------------------------------------------------------------------------------------------------------------------------------------------------------------------------------------------------------------------------------------------------------------------------------------------------------------------------------------------------------------------------------------------------------------------------------------------------------------------------------------------------------------------------------------------------------------------------------------------------------------------------------------------   [747]
Idotea_baltica__28S          --------------------------------------------------------------------------------------------------------------------------------------------------------------------------------------------------------------------------------------------------------------------------------------------------------------------------------------------------------------------------------------------------------------------------------------------------------------------------------------------------------------------------------------------------------------------------------------------------------------------------------------------------------------------------------------------------------------------------------------------------ACCAAGGAGTCTAGC--------A-AGTG-C-GCGAGTC-------------------------------------A--TAAGGGTTCACT----------------AAACCT-TAGA-----TGGC--GTAACGAAAGTGATGTA--AAGCGAGATTTATCTCGACGATGCGGTTATGGGA---GCAATCTCATAACCTCGTTGGA-----------------------------------------------------------------------------------------CCGATC---------------C-CCTCGGAAATG-------------------------------------------------------------------------------------------CCTCGTTT---CCCACCCTTCGCG-------------GGGT------GGCGAGGCC--------------------------------------------------------------------------G---CTACCAATGTATGAG-GGGCGCAGGTCCGGAGGCCCGCCATATTATCCTCTCTCTCCGTTTT-----ACCGACC--------TCCCTCGTTCGC-GGGGATCAAATGG-----------------------------------------------------------------------------------------------------------------------------------------------------------------------------------------------------------------------------------------------------------------------------------------------------------------------------------------------------------------------------------------------------------------------------------GGCCGGGCGGAGAAG----------------------------------------------ACGATAGGCGGGTTCCAAG---AGCGT----TCGTGCTAG--TACCCGAAAGA-----TGGTG-ATCT-ATGCCTGGCCAGGATGAAGCCAGAGGAAACTCTGGTGGAGGTC--C-GT--AGCGGTTCTGA--CGTGCAAATCGATCGTCGGAGCTGGGTATAG---GGGCGAAAGACCAATCGAACC--------ATCTAGTAG-----------------------------------------------------------------------------------------------------------------------------------------------------------------------------------------------------------------------------------------------------------------------------------------------------------------------------------------------------------------------------------------------------------------------------------------------------------------------------------------------------------------------------------------------------------------------------------------------------------------------------------------------------------------------------------------------------------------------------------------------------------------------------------------------------------------------------------------------------------------------------------------------------------------------------------------------------------------------------------------------------------------------------------------------------------------------------------------------------------------------------------------------------------------------------------------------------------------------------------------------------------------------------------------------------------------------   [460]
Colubotelson_sp.             ---------------------------------------------------------------------------------------------------------------------------------------------------------------------------------------------------------------------------------------------------------------------------------------------------------------------------------------------------------------------------------------------------------------------------------------------------------------------------------------------------------------------------------------------------------------------------------------------------------------------------------------------------------------------------------------------------------------------------------------------------------------------------------------------------------------------------------------------------------------------------------------------------------------------------------------------------------------------------------------------------------------------------------------------------------------------------------------------------------------------------------------------------------------------------------------------------------------------------------------------------------------------------------------------------------------------------------------------------------------------------------------------------------------------------------------------------------------------------------------------------------------------------------------------------------------------------------------------------------------------------------------------------------------------------------------------------------------------------------------------------------------------------------------------------------------------------------------------------------------------------------------------------------------------------------------------------------TTG---AGCGT----ACATGTTGG--TACCCGAAAGA-----TGGTG-ATCT-ATGCCTGGCCAGGATGAAGCCAGAGGAAACTCTGGTGGAGGTC--CCGT--AGCGGTTCTGA--CGTGCAAATCGATCGTCGGAGCTGGGTATAG---GGGCGAAAGACCAATCGAACC--------ATCTAGTAGCTGGTTCCCTCCGAA----GTT----TCCCTCAGGATAGTTGGCATTCGCTAAAATGGCGATAACGCGCGGCCGGGAATGGCTGGCGGGCCGCTTGCTTCGGCGGAGGGGTCGCTTGGCGGCGGCGTAAGGAGCGGGATGGGCTGACGCCTACCTCGTTTTCCCGAAACCGCCTAACCTCGCGCCCTCTCTCGTTCGGGTAAGGTCTTGGTCCGTCTTAGCCCTCTCGCGTCGTTCGCGTAACCCGAGCAATTTCGAAA-GACTTTCATCTTGTAAAG-AGAATGATTAGGGGTCCTTGGGGAC--GAAATGTCCTCAGCCCATTCTCAAACTCTAAACGGGTGAGAAACCGGGCTTGCT---TCATT----GAAGCCGCGGTT--TTCGAATCT-CGAATGCCTAATGGGCCATTTTTGGT----AAGCAGAACTGGCGATGTGGG--ATGAACCAAACGC-CGAGTTAAGGGGCCTAAGTGTTGGCCGATT-TCAGATCCCGT-GAAAGGCGT----TGGTCGCTTA----------------------------------------------------------------------------------------------------------------------------------------------------------------------------------------------------------------------------------------------------------------------------------------------------------------------------------------------------------------------------------------------------------------------------------------------------------------------------------------------------------------------------------------------------------------------------------------------------------------------------------------------------------------------------------------------------------------------------------------------------------------------   [650]
Anaspides_tasmaniae          ------------------------------------------------------------------------------------------------------------------------------------------------------------------------------------------------------------------------------------------------------------------------------------------------------------------------------------------------------------------------------------------------------------------------------------------------------------------------------------------------------------CTAGCCCTGAAA-------------ATGGATGG-----------------------------------------------------------------------------------------------------------------------------------------------------------------------------------------------------------CGCTCAAGCGTTCTC-----CCGAT----------------------ACTAGACCGTCGGGGCAGTACCGGCCAGGGTAGCTTGCGCTCCCC---------GGTCTC-----------------------------------------------------------------------------GAAGCCCCGAC------------GAGTAGGAGGG------TCG------------------------------------------CAGCGG-------------------------TGAGCGTCGAAG-GGACT-----------------CCGGCG----------------TGAGCCGG---CCT-------------------------GGAGCCGC-----------CG-----------------------------------------------------------------------------------------------------------------------------------------------------------------------------------------------------------------------------------------------------------------------------------------------------------------------------------------------------------------------------------------------------------------------------------------------------CTGGTGCAGATCTT-----------------------------------------------------------------------------------------------------------------------------------------------------------------------------------------------------------------------------------------------------------------------------------------------G---GTGGT----AGTAGCAAA--TACTCGAGAGAGACCCTAGAG-GGCTGATG--TGG--AGCAGGGTTCCATGTGAACATCAGTTGGACATG--G-GTCAGTCGGTCCTAA---GTCCATGGCGAAGGCCAGTTCC---TACCGCGCAGGCAAATGTCAAAACGTGTCGTACTTCTTACGAATACATTGTCAAAAGGGAATGAGGTTGATATTCCTCA----AGCTGGATGTGG--------------------------------------------------------------------------------------------------------------------------------------------------------------------------------TGGCAGCGTG---GCAACA----------------CAAACAAGCTCGGAAACG-C----------CGGTA-TGTGCAACTGGAAGAGTTCTCTTTTC-------------------TTCTTAA--CAATCTATCTCCCTGAATGGATTATCC-------------AAAGC--A---------AGGG--ATATATGGT----TGGCAGAGCAG-------------TTCACCA----T-TGAATTG-------TCAGTG-ATGCTCAT--AACGGC--CCTTGAAAATCTGAGTAAGGTATCCAAACACACCAGGTCG-TACCCAT----------------------------------------------------------------------------------------------------------------AACC--GCATC----------------------------------AGGTCTCCAAG------------------------------------------------GTTAGCAGCCTCTGGTCGATAGAATAATGCAGATA-------------------------------------------------------AGGGA-----------------------------AGTCG--------------------------------------------------------------------------------------------GCAAAT---------------------------------------------------------------------------------------------------------------------------------------------------------------------------------------------------------------------------------------------------------------------------TA---------   [674]
Mysis_segerstralei           -------------------------------------------------------------------------------------------------------------------------------------------------------------------------------------------------------------------------------------------------------------------------------------------------------------------------------------------------------------------------------------------------------------------------------------------------------------------------------------------------------------------------------------------------------------------------------------------------------------------------------------------------------------------------------------------------------------------------------------------------------------------------------------------------------------------------------------------------------------------------------------------------------------------------------------------------------------------------------------------------------------------------------------------------------------------------------------------------------------------------------------------------------------------------------------------------------------------------------------------------------------------------------------------------------------------------------------------------------------------------------------------GAAACACGGACCAAGGAGTCTATCATGTGCAC-GAGTCATTGGGTTTACTAAACCCAT--AGGCGAAGTGA-AAGCGAAG--------------GTTTCT--ATGTTACAGTTAC----CGA--GGGCTGATCCC--------G---TTTCTACTTGTAGA-GCGGGCGCAAGCCCGGGACT--------------TGCATTCCCCATTGT-----------------------------------------------------------------------------------------------------------------------------------------------------------------------------------------------------------------------------------------------------------------------------------------------------------------------------GGGAAGTGAGTACCATG---AGTGG----ACATGGTAG--TACCCGAAAGA-----TGGTG-AACT-ATGCCTGGCCAGGATGAAGCCAGAGGAAACTCTGGTGGAGGTC--C-GT--AACGGTTCTGA--CGTGCAAATCGATCGTTGGAGCTGGGTATAG---GGGCGAAAGACTAATCGAACT--------ATCTAGTAGCTGGTTCCCTCCGAA----GTT----TCCCTTAGGATAGCTGGTGCTCGTT-------------------------------------------------------------------------------------------------------------------------------------------------------------------------------------------------------------ACA-GAGTTTCATCCGGTAAAG-CGAATGATTAGAGGTC-TTGGGGAC--GAAACGTCCTCAACCTATTCTCAAACTTTAAATGGGTGAGAAGTCGGGCTTGCT---TCGGT----GAAGCTCCGACATTTTTAAATCTTTGAGTGCCTAGTGGGCCATTTTTGGT----AAGCAGAACTGGCGCTGTGGG--ATGAACCAAACGT-TGAGTTAAGGGGCCTAAA-GAACGCTCATG---AGAACCCAT-GAAAGGTGT----TGGTTGCTATAGACAGCAGGACGGTGGCCATGGAAGTCGGAATCCGCTAAGGAGTGTGTAACAACTCACCTGCCGAAG--------------------------------------------------------------------------------------------------------------------------------------------------------------------------------------------------------------------------------------------------------------------------------------------------------------------------------------------------------------------------------------------------------------------------------------------------------------------------------------------------------------------------------------------------------------------------------------------------------------------------------------------------------------------------------------------------   [684]
Hemimysis_anomala            ---------------------------------------------------------------------------------------------------------------------------------------------------------------------------------------------------------------------------------------------------------------------------------------------------------------------------------------------------------------------------------------------------------------------------------------------------------------------------------------------------------------------------------------------------------------------------------------------------------------------------------------------------------------------------------------------------------------------------------------------------------------------------------------------------------------------------------------------------------------------------------------------------------------------------------------------------------------------------------------------------------------------------------------------------------------------------------------------------------------------------------------------------------------------------------------------------------------------------------------------------------------------------------------------------------------------------------------------------------------------------------------------AACACGGACCAAGGAGTCTATCATGTGCAC-GAGTCATTGGGTCTACTAAACCCAT--AGGCGAAGTGA-AAGCAAAG--------------GTGTTTGTTTGGAAC----AC----CGA--GGGCCGATCCG--------GCGGATTCATC------C-GCTGGCGCAGGCTCGGGACT--------------TGCGCTCCCCATTGT-----------------------------------------------------------------------------------------------------------------------------------------------------------------------------------------------------------------------------------------------------------------------------------------------------------------------------GGGAGGTGAGTACCATG---AGTGC----ACCTGGTAG--TACCCGAAAGA-----TGGTG-AACT-ATGCCTGGCCAGGACGAAGCCAGAGGAAACTCTGGTGGAGGTC--C-GT--AGCGATTCTGA--CGTGCAAATCGATCGTCGGAGCTGGGTATAG---GGGCGAAAGACTAATCGAACT--------ATCTAGTAGCTGGTTCCCTCCGAA----GTT----TCCCTTAGGATAGCTGGTGCTCGTT-------------------------------------------------------------------------------------------------------------------------------------------------------------------------------------------------------------ACA-GAGTTTCATCCGGTAAAG-CGAATGATTAGAGGTC-TTGGGGAC--GAAACGTCCTCAACCTATTCTCAAACTTTAAATGGGTGAGAAGTCGGGCTTGCT---TAATT----GAAGCTCCGACAG---CGAATC--TGAGTGCCTAGTGGGCCATTTTTGGT----AAGCAGAACTGGCGCTGTGGG--ATGAACCAAACGT-TGAGTTAAGGGGCCTAAACGAACGCTCATC---AGAACCCAT-GAAAGGTGT----TGGTTGCTATAGACAGCAGGACGGTGGCCATGGAAGTCGGAATCCGCTAAGGAGTGTGTAACAACT--------------------------------------------------------------------------------------------------------------------------------------------------------------------------------------------------------------------------------------------------------------------------------------------------------------------------------------------------------------------------------------------------------------------------------------------------------------------------------------------------------------------------------------------------------------------------------------------------------------------------------------------------------------------------------------------------------------   [661]
Tethysbaena_argentarii       -----------------------------------------------------------------------------------------------------------------------------------------------------------------------------------------------------------------------------------------------------------------------------------------------------------------------------------------------------------------------------------------------------------------------------------------------------------------------------------------------------------------------------------------------------------------------------------------------------------------------------------------------------------------------------------------------------------------------------------------------------------------------------------------------------------------------------------------------------------------------------------------------------------------------------------------------------------------------------------------------------------------------------------------------------------------------------------------------------------------------------------------------------------------------------------------------------------------------------------------------------------------------------------------------------------------------------------------------------------------------------------------------------CCAAGGAGTCTGGCAGATGCGCCGAGTCCGAGGGTTGTAAGAATCCTATTGGGCGAAGTGA-AAGCGAATTTGGGCC------CATCTCTTTTTTTTTTAAAAAA----AGAAGGA----------------------------------------GCGCAAGCCCGGGACTCTCT------GGATTTTATATACCACTG--------------------------------------------------------------------------------------------------------------------------------------------------------------------------------------------------------------------------------------------------------------------------------------------------------------------------------------AGTACCCTG---AGCGC----ATATGCCAG--GACCCGAAAGA-----TGGTG-AACT-ATGCCTGATCAGGACGAAGCCAGGGGAAACTCTGGTGGAGGTC--C-GC--ACTGGTTCTGA--CGTGCAAATCGATCAGACGAGTTGGGCATAG---GGGCGAAAGACTAATCGAACC--------ATCTAGTAGCTGGTTCCCCCCGAA----ATT----TCCCTCAG-ATAGCTGGCACTC---------------------------------------------------------------------------------------------------------------------------------------------------------------------------------GGG-----------------------------AG-GAGTTTCACCCTGTAAAG-CTAACGATTAGGGTG-ATCGGGGGC--GCAATGCCCTCGAACCATTCTCGAACTCTAAATGGGTGAGAGGCTGGACCTGCC---AAATG----GAGGTACCGGC---GTAGAATCC-AGAGTGCCTAGTGGGCCATTTTTGGT----AAGCAGAACTGGCGATGTGGG--ATGAACCAAGAGC-CGGGCTAAGGTGCCAAAGGGGACGGTCATC---AGATCCCAA-GAAGGGTGT----TGGTCGCTATAGACAGCAGGGCGGTGGCCATGGAAGTCGGAATCCGCCAAGGAGTGTGTAACAACTCACCTGCCGAAGCGAGCAGCCCCTAAAATGG-ATGTGCGCTGAAACGTCCCACCGATGCCTGGCCGTTGGA-GCAGGAGAG--GCCTGCCAGAAGGCTCCTTCATTGAAGATGAGTGGCAGGAGACCTCTAAGCTCCAACGAGTAGGAGGGTCGCAGCAGTG-GCGCTGAAGGGATTCAGGGTGACCTGG-CCTGTAGCCGCTGTTGGCGCAGATCTTGGTGGTAGT-GCAAATAATCGAGAT-----------------------------------------------------------------------------------------------------------------------------------------------------------------------------------------------------------------------------------------------------------------------------------------------------------------------------------------------------------------------------------------------------------------------------------------------------------   [879]
;
END;


BEGIN CODONS;
	CODONPOSSET * CodonPositions = 
		N: 1-3341;
	CODESET  * UNTITLED = Universal: all ;
END;


BEGIN ASSUMPTIONS;
	OPTIONS  DEFTYPE=unord PolyTcount=MINSTEPS ;
	EXSET * AMBIGUOUS  =  1-1341 1372 1397-1399 1411 1418-1463 1474-1505 1514-1867 1885-1896 1906 1907 1919-1923 1929-1934 1978-1985 1997 1998 2030-2032 2054-2061 2086-2096 2120-2330 2349 2350 2366 2375 2376 2431-2442 2454-2467 2493-2496 2518 2519 2532-2534 2563-2566 2576 2586-2589 2627-3341;
END;


BEGIN TREES; 

	TRANSLATE
		1	Neognathophausia_ingens,
		2	Paratanais_sp.,
		3	Callinectes_sapidus,
		4	Panulirus_argus,
		5	Homarus_americanus,
		6	Gammarus_lichuanensis,
		7	Primno_macropa,
		8	Paranebalia_longipes,
		9	Cyclapsis_caprella,
		10	Meganyctiphanes_norvegica,
		11	Squilla_empusa,
		12	Gonodactylus_viridus,
		13	Asellus_aquaticus,
		14	Idotea_baltica__28S,
		15	Colubotelson_sp.,
		16	Anaspides_tasmaniae,
		17	Mysis_segerstralei,
		18	Hemimysis_anomala,
		19	Tethysbaena_argentarii
	;
	TREE stored_1 =  [&R] (8,16,(18,17),(6,7),(5,(4,3)),((2,9,(13,(15,14))),19),((10,1),(11,12)));
	TREE  * UNTITLED =  [&R] (8,16,(18,17),(6,7),(5,(4,3)),((2,9,(13,(15,14))),19),((10,1),(11,12)));

END;


BEGIN MacClade;
	Version 4.0  87;
	LastModified -993410189;
	FileSettings treewindow  '0' '0' '1' '1';
	Singles 000;
	Editor 00011001111111100100010010 '1' '12' Geneva '9' '100' '1' all;
	EditorPosition  '44' '33' '819' '1323';
	TreeWindowPosition  '46' '6' '839' '1390';
	ListWindow Characters closed Geneva '9' '50' '10' '129' '452' 000;
	ListWindow Taxa closed Geneva '9' '50' '10' '129' '400' 100000000;
	ListWindow Trees open Geneva '9' '50' '10' '129' '379' ;
	ListWindow TypeSets closed Geneva '9' '50' '10' '276' '490' ;
	ListWindow WtSets closed Geneva '9' '50' '10' '276' '490' ;
	ListWindow ExSets closed Geneva '9' '50' '10' '276' '490' ;
	ListWindow CharSets closed Geneva '9' '50' '10' '276' '490' ;
	ListWindow TaxSets closed Geneva '9' '50' '10' '276' '490' ;
	ListWindow CharPartitions closed Geneva '9' '50' '10' '276' '490' ;
	ListWindow CharPartNames closed Geneva '9' '50' '10' '276' '490' ;
	ListWindow WtSets closed Geneva '9' '50' '10' '276' '490' ;
	ChartWindowPosition  '52' '30' '818' '1380';
	StateNamesSymbols closed Geneva '9' '10' '50' '30' '148' '220';
	WindowOrder  List Trees Tree;
	OtherSymbols &/ 00 ?-;
	Correlation  '0' '0' '1000' '0' '0' 10011010;
	Salmo 00000001;
	EditorFile  '2';
	ExportHTML _ MOSS  '100' 110000;
	PrettyPrint 10;
	TreeLegendPosition  '802' '1197' '64' '93';
	EditorToolsPosition  '705' '73' '115' '165';
	TreeToolsPosition  '724' '9' '126' '138';
	TreeWindowProgram 10;
	TreeWindow 0000;
	Continuous  '0' '3' 1;
	Calculations 0000001;
	SummaryMode  '0' '0' 0;
	Charts  Geneva '9' (normal) 0010;
	NexusOptions  '0' '0' '50' 001011001;
	TipLabel  '1';
	TreeFont  Geneva '9' (normal);
	TreeShape  1.0 1.0 0100;
	TraceLabels 0101;
	ChartColors  '0' '0' '65535' '9' '0' 1;
	ChartBiggestSpot 1;
	ChartPercent 10;
	ChartBarWidth  '10' 1;
	ChartVerticalAxis 10101;
	ChartMinMax  '0';
	TraceAllChangesDisplay  '1' 1;
	BarsOnBranchesDisplay  '0' '0' '60000' '10000' '10000' '10000' '10000' '60000' '65000' '65000' '65000' '6' '1' 0000101;
	ContinuousBranchLabels 0;
	AllStatesBranchLabels 1;
	IndexNotation  '2' 1;
	PrintTree  10.00 '2' '2' '2' '2' '2' '2' '2' '2' '2' '2' '2' Geneva '9' (normal) Geneva '10' (normal) Geneva '9' (normal) Geneva '9' (normal) Geneva '9' (bold ) Geneva '9' (normal) Geneva '9' (normal) '0' '0' '0' '0' '0' '0' '0' '0' '0' '0' '0' '0' '0' '0' '0' '0' '0' '0' '0' '0' '0' '0' '0' '0' '0' '0' '0' '0' '0' '0' '1' '1' '1' '1' '0' '256' '-39' '4' '-40' '0' '1' '2' '1' '8' '0' '0' '0' '2' 1000111000000000000100000111000;
	MatchChar 00 .;
	EntryInterpretation 01;
	ColorOptions 00;
	TreeTools  '0' '5' '4' '0' '10' '4' '0' 00100111111101110;
	EditorTools  '0' '0' '0' '1000' '0' '0' '6' '3' '1' 100010101110011;
	PairAlign  '2' '2' '3' '2' '1' '1' '2' '1' '3' 1010;
	BothTools  '1';
END;
