# Supplementary material for: Eumalacostracan phylogeny and total evidence: limitations of the usual suspects
Source: BMC Evol Biol. 2009 Jan 27;9:21. doi: 10.1186/1471-2148-9-21 (PMC2640363; doi:10.1186/1471-2148-9-21)
Supplement: Additional File 6 — COI data set used in analysis of Eumalacostraca. Nexus file of cytochrome c oxidase subunit I data (Guzik et. a., 2008) [19]. [file 1471-2148-9-21-S6.nex]

#NEXUS 
[MacClade 4.08 registered to Ronald Jenner, University of Bath]


BEGIN DATA;
	DIMENSIONS  NTAX=21 NCHAR=615;
	FORMAT DATATYPE=DNA  MISSING=? GAP=- ;
MATRIX
[                            10        20        30        40        50        60        70        80        90        100       110       120       130       140       150       160       170       180       190       200       210       220       230       240       250       260       270       280       290       300       310       320       330       340       350       360       370       380       390       400       410       420       430       440       450       460       470       480       490       500       510       520       530       540       550       560       570       580       590       600       610   ]
[                            .         .         .         .         .         .         .         .         .         .         .         .         .         .         .         .         .         .         .         .         .         .         .         .         .         .         .         .         .         .         .         .         .         .         .         .         .         .         .         .         .         .         .         .         .         .         .         .         .         .         .         .         .         .         .         .         .         .         .         .         .     ]

Neognathophausia    TGATCAGGTATAATTGGTACTTCTTTAAGAATATTAATTCGTATTGAATTAGGGCATCCTGGTGGATTAATTGGTAATGATCAAGTATATAATAGGATTGTTACGGCTCATGCTTTTGTTATAATTTTTTTTATAGTAATACCTATTATAATTGGTGGTTTTGGAAATTGGTTAATACCTTTAATATTAGGTGCTCCTGATATAGCTTTTCCTCGTTTAAATAATTTTAGGTTTTGATTATTACCTCCTTCTTTAATTTTGCTTATTTCAAGAAGGTTTTTAGGGAGGGGGGTAGGTACTGGGTGAACTGTTTATCCTCCTTTATCTAGAGTTGGANNNCATATAGGAGTTTCAGTGGATTTAGCTATTTTTTCTCTTCATTTAGCTGGAGCTTCTTCAATTTTAGGGGCTGTAAATTTTATTACTACATTTTATAATGTTCATTGTGGAGATATGAAAATAGATCAAAAGCCTTTATTTGTATGATCAATTTTTATTACTGTGGTTTTGTTGCTTATTTCTCTTCCTGTTCTTGCTGGTGCTATTACTATATTATTAACTGATCGTAATTTAAATACTGTATTTTTTGATCCAGCTGGGGGAGGTGATCCTATT   [615]
Tanaidacea          TGGGGTGGAATTTTAGGAAGAAGGATAAGTTCTATTATTCGTTTAGAATTATCTTATGATTTAATAGTTATTAAAGATTTACAATTTTATAATGTTATAATTACAGCTCATGCCTTTTTAATAATTTTTTTTTTTGTTATACCTTTAATACTTGGATTTTTAGGAAATTGGATTTTACCCTTAAGATTATCATTACCTGATATATCTTTTCCTCGTTTAAATAATTTAAGATTTTGAATTCTCCCAGGTTCTATAATTTTTATTCTTTTAAGAATAATTTTGGGAGATGGGGTGGGAGCAGGGTGAACTTTATACCCGCCTCTAACTTTATTAAATTTTAATTCATCAATTTCTAGAGACTTGGGTATTTTTTCTTTGCACTTGGCGGGTGTTTCATCCATTGCAGGTGCAATTAACTTTATAAGAACTTTTTTTTCTTTTTCCTCAATGAATTATTCTTTAGAAGAGATTTCTTTATTTTCTTGATCTATTTTTTTAACTTCAATTTTATTACTTTTGTCTCTTCCTGTCTTAGCAGGAGCTTTAACTATACTTTTAACAGATCGTAATTTTAACACTTCTTTTTTTGATCCTTCTGGTGGGGGGGATCCTGTG   [615]
Callinectes         TGATCTGGGATAGTAGGTACATCACTTAGTTTAATCATTCGAGCTGAACTAGGACAACCTGGAACCCTTATTGGAAACGACCAAATTTATAACGTTGTAGTCACAGCTCACGCCTTTGTTATAATTTTCTTCATGGTTATACCTATTATAATTGGAGGATTTGGTAATTGACTAGTTCCCCTTATACTAGGAGCTCCTGATATAGCCTTCCCACGAATAAATAACATAAGATTCTGACTCCTACCTCCATCACTAACTCTATTACTAATAAGGGGTATGGTCGAAAGTGGAGTTGGTACAGGATGAACTGTTTACCCTCCCCTTGCTGCCGCTATTGCTCACGCAGGGGCCTCAGTTGATCTTGGTATTTTCTCTCTCCACTTAGCTGGTGTATCATCAATTCTAGGGGCTGTTAACTTTATAACTACCGTTATTAATATACGTTCATTTGGTATAAGAATAGACCAAATACCTTTATTCGTTTGATCTGTATTTATTACCGCTATTCTTCTACTTCTTTCTCTACCTGGATTAGCAGGTGCTATTACTATACTTCTCACTGATCGAAACTTAAATACCTCATTCTTCGACCCAGCTGGAGGAGGCGACCCTGTT   [615]
Panulirus           TGAGCTGGAATGGTGGGAACTTCCCTAAGACTTATTATTCGAGCTGAATTAGGTCAACCAGGCAGATTTATCGGAGACGATCAAATCTACAACGTAGTAGTAACCGCTCACGCCTTTATTATGATTTTCTTCATGGTTATGCCCATTATAATCGGAGGGTTTGGAAATTGATTAGTCCCTATTATACTAGGAGCTCCCGATATAGCTTTCCCCCGAATGAATAACATGAGATTTTGACTTCTTCCCCCATCGCTAACGCTTCTTCTGGCTGGAGGAGCCGTAGAAAGAGGAGCTGGAACCGGTTGAACAGTTTATCCCCCTCTTTCGGCCGGAGTGGAACACGCTGGTGCGTCAGTGGACTTAAGTATCTTTTCACTACACCTAGCAGGTGTTTCATCCATTCTTGGAGCCGTCAACTTTATTACTACCGTCATCAATATACGGTCATCTGGGATAACGCTAGATCGAATACCTCTCTTTGTTTGATCTGTTTTCATTACAGCTATCCTATTACTTCTTTCGCTCCCTGTGCTAGCCGGAGCCATTACGATACTTTTAACTGATCGAAACCTTAACACTTCCTTTTTCGACCCAGTAGGAGGAGGAGACCCCATC   [615]
Homarus             TGAGCAGGCATAGTAGGGACTTCATTAAGACTGGTAATTCGTGCTGAATTAGGTCAACCAGGAAGCCTCATTGGTGACGATCAAATCTACAATGTAGTTGTAACCGCCCACGCTTTTGTTATAATTTTCTTCATAGTTATACCCATTATAATTGGAGGCTTTGGAAACTGACTTGTACCACTTATACTAGGAGCTCCAGATATAGCATTTCCACGTATGAACAATATAAGATTTTGACTTCTTCCTTTTTCTTTAACATTATTATTAACAAGAGGAATAGTAGAAAGTGGAGTAGGAACTGGATGAACTGTCTACCCTCCACTCTCAGCGGCAATTGCTCACGCAGGTGCTTCCGTTGACTTAGGAATTTTCTCGCTTCATCTGGCTGGGGTCTCATCTATTTTGGGTGCAGTAAATTTTATGACAACTGCCATTAATATACGAAGAAAAGGTATAACAATAGACCGAATACCCTTATTTGTGTGATCAGTATTTATTACAGCAGTTCTTTTACTACTCTCGCTTCCTGTTTTAGCAGGAGCTATTACTATACTCTTAACAGATCGAAATTTAAATACTTCATTCTTCGATCCAGCTGGAGGTGGAGACCCAGTT   [615]
Gammarusocea        TGGTCTAGAGTTGTAGGTACTTCTCTAAGAGTTATTATTCGCTCAGAGTTAAGCGCTCCTGGTAATTTAATTGGAGATGACCAATTATATAATGTAATAGTGACAGCTCACGCTTTCATTATAATTTTTTTTATAGTGATACCTATTATAATCGGAGGGTTTGGTAACTGGCTAGTACCCTTAATACTAGGTAGACCAGATATAGCCTTCCCCCGTATAAACAACATAAGATTTTGACTTCTCCCTCCTTCATTAACTTTATTACTTATAAGAGGATTAGTAGAAAGAGGTGTGGGTACAGGATGAACTGTCTACCCCCCCCTAGCCGGGGCTACGGCCCATAGAGGGGGCGCAGTTGACTTAGCTATTTTTTCTCTGCACCTGGCTGGTGCTTCTTCCATTCTAGGGGCTATTAATTTTATTTCCACTACTATTAATATACGAGGTCCCGGTATATTTATAGACCAGATACCCTTGTTTGTTTGGTCAGTATTTATCACAGCAATTTTACTACTACTATCCTTACCTGTTCTAGCAGGTGCTATTACCATATTACTGACTGACCGTAATTTAAACACATCTTTTTTTGACCCTAGGGGCGGAGGTGATCCTATC   [615]
Phronima            -----TGGTATAGTAGGCTCTTCTATAAGATTTATCATTCGTTTCGAGCTAAGAAATAATAGGTCTTTGTTAGGAGACGATCATATTTATAACGTGTTAGTTACTGGTCATGCTTTTATTATAATTTTTTTTATAGTTATACCCATCATAATTGGGGGGTTTGGTAATTGAATAATTCCATTAATATTGTGTAGAGTTGATATAGCTTTCCCACGTATAAACAATATAAGGTTTTGACTATTGATTCCATCATTTATGCTACTACTATTTAGAAGAATGGTAGAGGGGGGGGTAGGGACAGGTTGAACGGTTTACCCTCCTTTATCATCTAACTTAGGTCACAGAGGATCTTCTGTAGACATTGCAATTTTTTCTCTACATTTAGCAGGTGTCTCTTCTATTTTAGGTGCGGTTAATTTTATTTCCACTATTTTAAATATACGTAATTACAGTATATTTATAAGAATAATTCCATTATTTGTGTGATCTGTATTTATTACAGCTATTTTACTACTTCTATCCTTACCCGTTTTAGCCGGAGGTATTACAATATTATTAATAGACCGAAATTTTAATACTTCTTTTTTTAATCCATCCGGAGGGGGAGATCCAATT   [610]
Dahlella            TATTCTGCTATAGTGGGAACAGGATTATCTGTTTTAATTCGTGCAGAATTAGGACAACCAGGAAGGTTAATTAATGATGATCAAATTTATAATACCATCGTTACTATTCATGCTTTCATTATAATTTKTTTTATAGTGATACCTATTATAATTGGAGGATTCGGTAATTGACTAATCCCTCTTATACTCGGAGCCCCAGATATAGCTTTTCCCCGATTAAACAATTTATCTTTATGACTCCTCCCCTTTAGATTTGTCTTTATAATTTTAAGATCTTGATGTGGAAGAGGAGCAGGAAGGGGGTGAACCCTTTACCCCCCTCTTTCTGGTAATGCCTTTCATTCGAGAATATCTATAGATATAGTAATTTTTAGACTTCATATAGCAGGTGTTTCTTCTATTTTAGGAGGAATTAATTTTATAACAACTATTAGAAACTATAAAATT------ATATTAGCAAAAATACTTCCCCCCTATGTTTGGAGAATTTATATCACATCTTTACTTCTTGTAATTTCTGTCCCTGTTTTAGCAGGGGCTCTAACAATACTTTTATTAGATCGTAATATTAAAACAACTTTTTTTGATCCTTTGGGAGGAGGGGATCCTGTT   [609]
Diastylis           TGAGCAGGAGGTGCTGGTACTAGAATAAGAGTTATTATTCGTACTGAATTAGGTCATCCTGGAGGTTTAATTATAGATGATCAAATTTATAATACTGTTGTTACAGCTCACGCTTTTGTTATGATTTTTTTTATAGTTATGCCAATTATAATTGGTGGGTTTGGAAATTGATTACTTCCTTTAATATTAGGTGCTCCTGATATAGCTTTTCCACGAATAAATAATATAAGTTTTTGATTACTGCCTCCTTCTTTAACTTTATTATTATTAAGAGGAATGATTGAGATAGGAGTAGGGACTGGATGAACTGTATATCCTCCACTTTCATCTGGTGTTTCACATGCAGGTGGAGCTGTAGATTTGGCTATTTTTTCTTTACATTTAGCTGGGGCTTCTTCAATTTTAGGAGCTGTGAATTTTATTACAACTGTTTTTAATATACGACCAAAAGGGTTATCTATGGATCGTGTTCCTTTATTTGTTTGATCAGTTTTAATTACTGTTGTTTTATTATTACTATCTTTACCTGTTTTGGCTGGGGCTATTACTATACTTTTGACAGATCGAAATTTAAATACTAGTTTTTTTGATCCAAGAGGAGGAGGTGATCCCATC   [615]
Mancocuma           TGGGCAGGGGCGGTAGGTACTTCTTTAAGTGTAGTTATCCGGACAGAACTTGGTCACCCTGGGGGGCTAATCATAGACGATCAGATCTACAACACTATTGTAACAGCTCATGCTTTTGTTATAATTTTTTTTATAGTTATACCTATTATAATTGGGGGATTCGGCAATTGGTTAGTTCCACTCATATTGGGAGCTCCAGATATGGCTTTTCCTCGTTTAAACAACATAAGATTTTGGCTATTACCCCCTTCGTTGGTCCTTTTATTATCTAGGGGGATAATTGAAGGAGGGGTGGGAACTGGTTGGACTGTCTATCCCCCTTTAGCTGGTAACATTGCGCACGCAGGTGGTGCTGTGGATGCTGCTATCTTCTCTCTACATTTGGCTGGGGCGTCCTCTATTTTAGGTGCAGTAAATTTTATTACTACGGTAATTAATATACGTTCAAGTGGAATAACAATGGACCGTGTTCCTTTATTTGTGTGATCTATTTTCATTACTGTTATTTTACTGCTTTTATCTCTTCCTGTGTTAGCTGGAGCTATTACTATGCTACTCACAGATCGAAACCTGAATACTTCTTTTTTTGACCCCAGAGGAGGGGGAGACCCTATC   [615]
Meganyctiphanes     --TATCGGAATAGTTGGAACTTCTTTAAGACTTATTATTCGAGCAGAACTAGGTCAACCAGGTAGGTTGATTGGAGATGATCAAATTTATAATGTAGTTGTTACAGCACATGCCTTTGTAATAATTTTCTTTATGGTTATACCAATTATAATTGGAGGATTTGGAAACTGGTTAGTTCCGCTTATATTAGGAGCACCTGATATAGCATTTCCACGAATGAATAACATAAGATTTTGATTATTACCACCTTCTTTAACTCTTTTATTAGGCAGAGGTCTTGTAGAAAGAGGAGTCGGCACTGGATGAACAGTTTATCCACCTTTATCAGCTGGAATTGCTCACGCAGGAGCCTCAGTTGACATAGGAATTTTTTCACTACATATTGCAGGAGCTTCTTCTATTTTGGGAGCTGTAAACTTTATTACAACTGTAATTAATATACGATCAGCAGGGATAACTATAGACCGAATTCCATTATTTGTGTGATCAGTATTTATTACAGCAATTTTACTTTTATTATCACTTCCAGTTTTAGCAGGAGCTATTACTATACTTCTAACAGATCGTAATCTTAACACATCATTTTTTGACCCTGCTGGTGGTGGAGATCCAATT   [613]
Nyctiphanes         TGAGCTGGAATAGTTGGGACTTCTTTAAGACTAATTATTCGAGCAGAGCTAGGACAACCGGGTAGATTGATTGGAGATGATCAAATTTATAACGTAGTTGTTACAGCACATGCTTTCGTAATGATTTTTTTCATGGTAATACCTATTATAATTGGAGGATTTGGAAACTGACTAGTCCCTCTTATATTAGGAGCTCCAGATATAGCATTTCCACGAATGAATAACATAAGATTCTGACTTCTTCCTCCTTCACTAACACTACTACTAGGTAGAGGTTTAGTTGAAAGAGGAGTTGGAACAGGCTGAACAGTTTACCCTCCTTTATCAGCGGGAATTGCTCACGCAGGAGCATCTGTAGATATAGGAATTTTTTCATTACATATTGCAGGAGCTTCATCAATCTTAGGAGCTGTAAATTTTATTACTACTGTAATTAATATACGATCAGCAGGTATAACTATAGACCGTATCCCTTTATTTGTATGATCAGTATTTATTACAGCGATTCTATTACTCTTATCTCTACCAGTTTTAGCAGGAGCTATTACTATATTATTAACTGATCGTAACCTAAATACTTCATTCTTCGATCCTGCTGGAGGGGGAGATCCTATT   [615]
Squilla             TGATCAGGAATGGTAGGAACGGCCCTTAGTTTGATTATTCGGGCTGAACTAGGACAACCAGGTAGATTAATTGGAGATGACCAAATCTATAATGTTATTGTTACAGCACACGCTTTTGTTATAATTTTTTTTATAGTAATACCTATTATAATTGGGGGGTTTGGAAACTGATTAGTTCCTTTAATACTAGGGGCCCCAGATATAGCATTCCCACGTATAAACAACATAAGATTTTGATTACTACCACCAGCGCTTACATTACTATTATCTAGGGGGTTAGTAGAAAGAGGAGTTGGCACAGGATGAACAGTCTACCCTCCTTTATCAGCAGGTATCGCTCATGCCGGGGCTTCAGTAGATATGGGTATTTTCTCACTACATTTAGCCGGGGCTTCTTCAATTCTAGGAGCAGTAAATTTTATTACTACTGTTATTAATATACGATCAAACGGAATAACTATAGACCGTATACCACTATTTGTCTGAGCTGTCTTCATTACAGCAATTTTATTATTGTTGTCCCTACCTGTTTTAGCAGGAGCTATTACAATATTGTTAACAGATCGTAATTTAAACACCTCTTTCTTTGACCCAGCAGGAGGAGGAGACCCTGTT   [615]
Gonodactylus        TGATCAGGAATGGTAGGAACAGCTCTTAGTTTAATTATTCGAGCAGAGCTAGGACAACCTGGTAGACTAATTGGAGATGATCAGATTTACAATGTTGTAGTTACAGCTCACGCTTTTATTATGATTTTCTTTATGGTTATACCAATTATAATTGGGGGATTTGGAAACTGATTGGTTCCTTTAATATTAGGAGCCCCTGATATGGCTTTCCCACGAATAAACAACATAAGTTTTTGACTTCTACCTCCTGCCCTTACTTTACTTCTTTCTAGAGGTATAGTAGAAAGAGGAGTAGGAACAGGATGAACTGTTTATCCACCCTTATCGGCTGGAATTGCTCATGCTGGGGCTTCAGGTGATTTAGGTATTTTTTCCCTACATATAGCAGGAGCGTCATCAATTTTGGGAGCCGTAAATCTTATGACGACAGTTCCTGACACCCGACCCCATGGTATAACTATGGATCGAATGCCATTATTTGTGTGAGCCGTTTTTATTACAGCAATCCTTTTACTACTATCCTTACCAGTTTTAGCAGGGGCTATTACTATGCTACTAACAGATCGTAACTTGAATACATCATTTTTCGACCCAGCTGGAGGAGGGGACCCAGTA   [615]
Asellus             TGATCAGGCAGGGTAGGAACTGCTCTTAGTATGTTAATTCGAACAGAACTGGGGCAACCAGGTAGATTTATTGGCAATGACCAGATTTATAACGTAATTGTAACTGCTCATGCTTTTGTTATGATTTTTTTCTTAGTAATACCAGTGATAATCGGAGGGTTTGGAAATTGACTAATTCCCCTAATACTAGGTGCCCCAGATATAGCATTTCCTCGTATAAATAATATAAGATTCTGACTATTGCCTCCTTCTCTAACCCTACTCCTGTCTAGAGGGTTAATTGAAAGAGGAGTAGGAACTGGCTGAACAGTATATCCTCCGCTAGCTGCAAGTATTGCACACAGTGGCCCTTCTGTAGATTTAGGAATTTTTTCTTTACACTTAGCCGGGGCTAGTTCTATTCTAGGCTCTGTTAATTTTATCTCAACAGTTATTAATATGCGTGCAGAGGGCATAAGATTTGATAAGGTTCCTTTGTTTGTGTGGTCAGTGTTTTTAACTACTATTTTACTCCTACTTTCTCTACCTGTGTTAGCAGGGGCCATTACTATATTACTTACAGATCGTAATTTAAACACATCTTTTTTTGACCCCAGAGGAGGAGGAGACCCTATT   [615]
Idotea              --------------------------------------------------------------------TAGGCCTGATTTATGAATTCATCTAAAGGGTTGCACAGCTCATGCTTTTGTGATAATCTTTTTTATAGTGATACCTGTGATGATTGGCGGGTTTGGAAATTGGTTGGTACCTTTAATATTAGGGGCTCCAGATATAGCCTTCCCTCGAATGAACAATATAAGCTTTTGGCTACTTCCCCCATCTCTAATACTACTATTAAGGAGAGGGCTGGTAGAGAGGGGGGTTGGAACTGGTTGAACTGTATACCCTCCACTTGCTGCCGGTATTGCCCATAGAGGGGCCTCTGTGGACTTAGGTATTTTTTCCCTACACCTAGCAGGGGCCTCCTCTATCTTAGGGGCTGTTAACTTTATTACCACTGTAATTAACATACGTCCGGCTGGTATAAGGTTTGATTGTATCCCGTTGTTTGTATGGTCAGTCTTCATTACAGCCATTCTTTTACTCCTGT-----------------------------------------------------------------------------------------------   [452]
Paramphisopus       -----------------------------------------------------------AGGAAGATTTATTGGCAATGACCAAATTTATAACGTAATTGTGACAGCACATGCATTTGTAATAATTTTCTTTATAGTTATACCTATATTAATCGGAGGATTCGGTAACTGACTAGTCCCATTAATACTAGGAGCTCCAGATATAGCTTTTCCACGCATAAACAACATAAGATTCTGATTATTGCCTCCCTCATTAACTTTATTATTAAGAAGAGGCCTAGTAGAAAGTGGAGCAGGAACAGGATGAACAGTATACCCTCCTCTTGCTGCTAGTACAGCACACAGAGGAGCATCAGTAGATTTAGCAATTTTCTCACTCCATCTAGCTGGGGTCTCCTCTATTCTTGGAGCAGTAAATTTTATCACTACAGTGATTAATATACGAACATACAATATATCATTTGACCGGGTTCCTTTATTTGTGTGATCAGTACTAATTACAGCAGTTTTATTACTATTGTCGTTACCTGTACTAGCAGGAGCTAT----------------------------------------------------------------------   [486]
Anaspides           TGGTCTGGCATAGTAGGCACCGCCCTAAGACTTATTATTCGGGCTGAATTAGGACAACCTGGTAGACTTATTGGTGATGATCAAATTTACAACGTGGTCGTAACAGCTCATGCTTTTGTGATAATTTTTTTTATAGTTATGCCCATTATAATTGGTGGATTTGGAAATTGACTTGTTCCCTTAATATTAGGTGCTCCTGATATAGCTTTTCCTCGTATAAATAATATAAGATTTTGACTTCTTCCACCTTCTTTAACTCTTCTCCTATCCAGAGGAATAGTTGAAAGAGGTGTTGGCACAGGATGAACTGTTTATCCTCCTTTAGCTGCTGGAATCGCCCATGCAGGCGCTTCTGTGGACTTAGGAATTTTTTCTCTTCATATAGCGGGAGCTTCTTCTATTTTAGGGGCGGTAAATTTTATTACTACTTCTATTAATATGCGTGCCAATGGTATAACTTTAGATCGAATACCTTTATTTGTCTGATCCGTTTTTATTACTGCTATTCTTTTACTACTCTCTCTTCCCGTTTTAGCAGGGGCAATCACAATACTTCTCACTGACCGTAACTTAAATACTTCTTTCTTTGACCCCGCTGGAGGAGGAGATCCATTC   [615]
Mysis               TGGGCTGGAATAGTTGGGTCTTCTTTAAGAGTTCTAATTCGATTAGAGTTAGGACAACCTGGGCATTTGATTGGGGATAGACAAATCTATAACGTAATTGTTACTGCACATGCTTTTGTTATAATTTTCTTTATAGTTATACCTATTATAATTGGTGGGTTTGGAAATTGATTAGTGCCGTTGATATTAGGAGCACCTGATATAGCTTTTCCTCGTATAAATAATATAAGGTTTTGGCTTCTGCCACCTTCTTTAGCTCTTTTATTAATAAGAGGCATAGTCGAGAGAGGGGTAGGAACCGGTTGAACCGTTTACCCCCCATTGGCTTCAAACATTTCTCATGCGGGAGCCGCAGTAGATATGGGAATTTTTTCTTTACATTTGGCTGGGGCTTCTTCAATTTTAGGTGCTGTAAATTTTATTTCAACTGTCATTAATATACGGGCACCGGGGGTGGGAATAGATAGATTGCCTCTTTTTGTTTGGTCAGTTTTTATTACAGCGGTTCTTTTATTACTTTCTTTACCAGTGTTAGCAGGGGCTATCACAATACTTTTAACAGATCGTAACTTAAATACTTCTTTTTTTGACCCTGTAGGTGGGGGTGACCCTATT   [615]
Hemimysis           TGGGCTGGTATAGTTGGTTCTTCGTTAAGGGTTCTTATTCGATTAGAATTAGGGCAATCAGGTAGATTAATTGGGGATGACCAGATCTATAATGTGATTGTAACTGCCCATGCGTTTGTTATAATTTTTTTTATGGTTATACCTATTATAATTGGTGGGTTCGGAAACTGGTTAGTGCCATTAATAATTGGTGCTCCAGATATGGCTTTTCCTCGTATAAATAATATAAGATTTTGGCTATTACCACCTTCTTTAAGATTATTACTGGCAAGGGGTTTAGTAGAAGGAGGGGTAGGTACAGGCTGGACAGTGTACCCCCCCTTAGCTTCAAATATTTCTCATATAGGGGCTGCGGTGGATATAGGGATTTTCTCCCTTCATCTTGCTGGAGCTTCGTCTATTTTAGGTGCCGTGAATTTTATTTCTACTGTAATTAACATACGGACTCCTGGGATAAGATTTGACAGGATACCTTTATTTGTTTGGTCGGTATTCATTACGGCGATTCTTTTGTTACTTTCTTTGCCTGTGTTGGCTGGAGCGATTACTATGCTTTTAACAGATCGAAACTTAAATACTTCATTTTTTGACCCGGTAGGAGGCGGCGACCCAATT   [615]
Atopobathynella     ---------------------------------------------------------------------------------------------------------------------------------------------------------------------AATTGATTAGTTCCTTTGATATTAAATTGTCCTGATATAGCTTTTCCTCGTATAAATAATATAAGATTTTGATTACTTCCTCCTTCTTTATTATTATTAATAATGAGAGGATTAATTGAAAGGGGGGTAGGAACTGGTTGAACTGTCTATCCTCCTTTGGCTTTAAATTTATTTCATAGAGGAGCCGCAGTAGATTTAGCTATCTTTTCTTTACATTTAGCCGGGGCTTCTTCTATTTTGGGGGCTATTAATTTTATTACAACTATAATTAATATACGTACTTATGGGTTATTAATAGATCGTCTTTCTTTATTTTGTTGGGCAGTATTTATTACAGCTATTTTATTGTTGTTATCTTTACCTGTTTTGGCAGGGGGAATTACTATATTATTAACAGACCGAAATTTAAATACTTCGTTTTTTGATCCCGCTGGTGGGGGAGATCCAATT   [450]
;
END;


BEGIN CODONS;
	CODONPOSSET * CodonPositions = 
		N: 1-615;
	CODESET  * UNTITLED = Universal: all ;
END;


BEGIN ASSUMPTIONS;
	OPTIONS  DEFTYPE=unord PolyTcount=MINSTEPS ;
END;


BEGIN MacClade;
	Version 4.0  87;
	LastModified -996595437;
	FileSettings editor  '0' '0' '1' '1';
	Singles 100;
	Editor 00011001111111100100010010 '1' '12' Geneva '9' '326' '1' all;
	EditorPosition  '44' '112' '819' '1357';
	TreeWindowPosition  '46' '6' '843' '1390';
	ListWindow Characters closed Geneva '9' '50' '10' '129' '399' 000;
	ListWindow Taxa closed Geneva '9' '50' '10' '129' '490' 100000000;
	ListWindow Trees closed Geneva '9' '50' '10' '276' '490' ;
	ListWindow TypeSets closed Geneva '9' '50' '10' '276' '490' ;
	ListWindow WtSets closed Geneva '9' '50' '10' '276' '490' ;
	ListWindow ExSets closed Geneva '9' '50' '10' '276' '490' ;
	ListWindow CharSets closed Geneva '9' '50' '10' '276' '490' ;
	ListWindow TaxSets closed Geneva '9' '50' '10' '276' '490' ;
	ListWindow CharPartitions closed Geneva '9' '50' '10' '276' '490' ;
	ListWindow CharPartNames closed Geneva '9' '50' '10' '276' '490' ;
	ListWindow WtSets closed Geneva '9' '50' '10' '276' '490' ;
	ChartWindowPosition  '52' '30' '686' '964';
	StateNamesSymbols closed Geneva '9' '10' '50' '30' '148' '220';
	WindowOrder  Data;
	OtherSymbols &/ 00 ?-;
	Correlation  '0' '0' '1000' '0' '0' 10011010;
	Salmo 00000001;
	EditorFile  '2';
	ExportHTML _ MOSS  '100' 110000;
	PrettyPrint 10;
	EditorToolsPosition  '626' '81' '115' '165';
	TreeWindowProgram 10;
	TreeWindow 0000;
	Continuous  '0' '3' 1;
	Calculations 0000001;
	SummaryMode  '0' '0' 0;
	Charts  Geneva '9' (normal) 0010;
	NexusOptions  '0' '0' '50' 001011001;
	TipLabel  '1';
	TreeFont  Geneva '9' (normal);
	TreeShape  1.0 1.0 0100;
	TraceLabels 0101;
	ChartColors  '0' '0' '65535' '9' '0' 1;
	ChartBiggestSpot 1;
	ChartPercent 10;
	ChartBarWidth  '10' 1;
	ChartVerticalAxis 10101;
	ChartMinMax  '0';
	TraceAllChangesDisplay  '1' 1;
	BarsOnBranchesDisplay  '0' '0' '60000' '10000' '10000' '10000' '10000' '60000' '65000' '65000' '65000' '6' '1' 0000101;
	ContinuousBranchLabels 0;
	AllStatesBranchLabels 1;
	IndexNotation  '2' 1;
	PrintTree  10.00 '2' '2' '2' '2' '2' '2' '2' '2' '2' '2' '2' Geneva '9' (normal) Geneva '10' (normal) Geneva '9' (normal) Geneva '9' (normal) Geneva '9' (bold ) Geneva '9' (normal) Geneva '9' (normal) '0' '0' '0' '0' '0' '0' '0' '0' '0' '0' '0' '0' '0' '0' '0' '0' '0' '0' '0' '0' '0' '0' '0' '0' '0' '0' '0' '0' '0' '0' '1' '1' '1' '1' '12108' '26978' '-39' '4' '-40' '0' '1' '2' '1' '8' '0' '0' '0' '2' 1000111000000000000100000111000;
	MatchChar 00 .;
	EntryInterpretation 01;
	ColorOptions 00;
	TreeTools  '0' '5' '4' '0' '10' '4' '0' 00100111111101110;
	EditorTools  '0' '0' '0' '1000' '0' '0' '6' '3' '1' 100010101110011;
	PairAlign  '2' '2' '3' '2' '1' '1' '2' '1' '3' 1010;
	BothTools  '1';
END;
