# Supplementary material for: Eumalacostracan phylogeny and total evidence: limitations of the usual suspects
Source: BMC Evol Biol. 2009 Jan 27;9:21. doi: 10.1186/1471-2148-9-21 (PMC2640363; doi:10.1186/1471-2148-9-21)
Supplement: Additional File 7 — All genes combined. Concatenated data file of all COI, 16S rRna, 28S rRna and18S rRNA data used in analyses. [file 1471-2148-9-21-S7.nex]

#NEXUS 
[MacClade 4.08 registered to Ronald Jenner, University of Bath]


BEGIN DATA;
	DIMENSIONS  NTAX=24 NCHAR=8316;
	FORMAT DATATYPE=DNA  MISSING=? GAP=- ;
MATRIX
[                            10        20        30        40        50        60        70        80        90        100       110       120       130       140       150       160       170       180       190       200       210       220       230       240       250       260       270       280       290       300       310       320       330       340       350       360       370       380       390       400       410       420       430       440       450       460       470       480       490       500       510       520       530       540       550       560       570       580       590       600       610       620       630       640       650       660       670       680       690       700       710       720       730       740       750       760       770       780       790       800       810       820       830       840       850       860       870       880       890       900       910       920       930       940       950       960       970       980       990       1000      1010      1020      1030      1040      1050      1060      1070      1080      1090      1100      1110      1120      1130      1140      1150      1160      1170      1180      1190      1200      1210      1220      1230      1240      1250      1260      1270      1280      1290      1300      1310      1320      1330      1340      1350      1360      1370      1380      1390      1400      1410      1420      1430      1440      1450      1460      1470      1480      1490      1500      1510      1520      1530      1540      1550      1560      1570      1580      1590      1600      1610      1620      1630      1640      1650      1660      1670      1680      1690      1700      1710      1720      1730      1740      1750      1760      1770      1780      1790      1800      1810      1820      1830      1840      1850      1860      1870      1880      1890      1900      1910      1920      1930      1940      1950      1960      1970      1980      1990      2000      2010      2020      2030      2040      2050      2060      2070      2080      2090      2100      2110      2120      2130      2140      2150      2160      2170      2180      2190      2200      2210      2220      2230      2240      2250      2260      2270      2280      2290      2300      2310      2320      2330      2340      2350      2360      2370      2380      2390      2400      2410      2420      2430      2440      2450      2460      2470      2480      2490      2500      2510      2520      2530      2540      2550      2560      2570      2580      2590      2600      2610      2620      2630      2640      2650      2660      2670      2680      2690      2700      2710      2720      2730      2740      2750      2760      2770      2780      2790      2800      2810      2820      2830      2840      2850      2860      2870      2880      2890      2900      2910      2920      2930      2940      2950      2960      2970      2980      2990      3000      3010      3020      3030      3040      3050      3060      3070      3080      3090      3100      3110      3120      3130      3140      3150      3160      3170      3180      3190      3200      3210      3220      3230      3240      3250      3260      3270      3280      3290      3300      3310      3320      3330      3340      3350      3360      3370      3380      3390      3400      3410      3420      3430      3440      3450      3460      3470      3480      3490      3500      3510      3520      3530      3540      3550      3560      3570      3580      3590      3600      3610      3620      3630      3640      3650      3660      3670      3680      3690      3700      3710      3720      3730      3740      3750      3760      3770      3780      3790      3800      3810      3820      3830      3840      3850      3860      3870      3880      3890      3900      3910      3920      3930      3940      3950      3960      3970      3980      3990      4000      4010      4020      4030      4040      4050      4060      4070      4080      4090      4100      4110      4120      4130      4140      4150      4160      4170      4180      4190      4200      4210      4220      4230      4240      4250      4260      4270      4280      4290      4300      4310      4320      4330      4340      4350      4360      4370      4380      4390      4400      4410      4420      4430      4440      4450      4460      4470      4480      4490      4500      4510      4520      4530      4540      4550      4560      4570      4580      4590      4600      4610      4620      4630      4640      4650      4660      4670      4680      4690      4700      4710      4720      4730      4740      4750      4760      4770      4780      4790      4800      4810      4820      4830      4840      4850      4860      4870      4880      4890      4900      4910      4920      4930      4940      4950      4960      4970      4980      4990      5000      5010      5020      5030      5040      5050      5060      5070      5080      5090      5100      5110      5120      5130      5140      5150      5160      5170      5180      5190      5200      5210      5220      5230      5240      5250      5260      5270      5280      5290      5300      5310      5320      5330      5340      5350      5360      5370      5380      5390      5400      5410      5420      5430      5440      5450      5460      5470      5480      5490      5500      5510      5520      5530      5540      5550      5560      5570      5580      5590      5600      5610      5620      5630      5640      5650      5660      5670      5680      5690      5700      5710      5720      5730      5740      5750      5760      5770      5780      5790      5800      5810      5820      5830      5840      5850      5860      5870      5880      5890      5900      5910      5920      5930      5940      5950      5960      5970      5980      5990      6000      6010      6020      6030      6040      6050      6060      6070      6080      6090      6100      6110      6120      6130      6140      6150      6160      6170      6180      6190      6200      6210      6220      6230      6240      6250      6260      6270      6280      6290      6300      6310      6320      6330      6340      6350      6360      6370      6380      6390      6400      6410      6420      6430      6440      6450      6460      6470      6480      6490      6500      6510      6520      6530      6540      6550      6560      6570      6580      6590      6600      6610      6620      6630      6640      6650      6660      6670      6680      6690      6700      6710      6720      6730      6740      6750      6760      6770      6780      6790      6800      6810      6820      6830      6840      6850      6860      6870      6880      6890      6900      6910      6920      6930      6940      6950      6960      6970      6980      6990      7000      7010      7020      7030      7040      7050      7060      7070      7080      7090      7100      7110      7120      7130      7140      7150      7160      7170      7180      7190      7200      7210      7220      7230      7240      7250      7260      7270      7280      7290      7300      7310      7320      7330      7340      7350      7360      7370      7380      7390      7400      7410      7420      7430      7440      7450      7460      7470      7480      7490      7500      7510      7520      7530      7540      7550      7560      7570      7580      7590      7600      7610      7620      7630      7640      7650      7660      7670      7680      7690      7700      7710      7720      7730      7740      7750      7760      7770      7780      7790      7800      7810      7820      7830      7840      7850      7860      7870      7880      7890      7900      7910      7920      7930      7940      7950      7960      7970      7980      7990      8000      8010      8020      8030      8040      8050      8060      8070      8080      8090      8100      8110      8120      8130      8140      8150      8160      8170      8180      8190      8200      8210      8220      8230      8240      8250      8260      8270      8280      8290      8300      8310   ]
[                            .         .         .         .         .         .         .         .         .         .         .         .         .         .         .         .         .         .         .         .         .         .         .         .         .         .         .         .         .         .         .         .         .         .         .         .         .         .         .         .         .         .         .         .         .         .         .         .         .         .         .         .         .         .         .         .         .         .         .         .         .         .         .         .         .         .         .         .         .         .         .         .         .         .         .         .         .         .         .         .         .         .         .         .         .         .         .         .         .         .         .         .         .         .         .         .         .         .         .         .         .         .         .         .         .         .         .         .         .         .         .         .         .         .         .         .         .         .         .         .         .         .         .         .         .         .         .         .         .         .         .         .         .         .         .         .         .         .         .         .         .         .         .         .         .         .         .         .         .         .         .         .         .         .         .         .         .         .         .         .         .         .         .         .         .         .         .         .         .         .         .         .         .         .         .         .         .         .         .         .         .         .         .         .         .         .         .         .         .         .         .         .         .         .         .         .         .         .         .         .         .         .         .         .         .         .         .         .         .         .         .         .         .         .         .         .         .         .         .         .         .         .         .         .         .         .         .         .         .         .         .         .         .         .         .         .         .         .         .         .         .         .         .         .         .         .         .         .         .         .         .         .         .         .         .         .         .         .         .         .         .         .         .         .         .         .         .         .         .         .         .         .         .         .         .         .         .         .         .         .         .         .         .         .         .         .         .         .         .         .         .         .         .         .         .         .         .         .         .         .         .         .         .         .         .         .         .         .         .         .         .         .         .         .         .         .         .         .         .         .         .         .         .         .         .         .         .         .         .         .         .         .         .         .         .         .         .         .         .         .         .         .         .         .         .         .         .         .         .         .         .         .         .         .         .         .         .         .         .         .         .         .         .         .         .         .         .         .         .         .         .         .         .         .         .         .         .         .         .         .         .         .         .         .         .         .         .         .         .         .         .         .         .         .         .         .         .         .         .         .         .         .         .         .         .         .         .         .         .         .         .         .         .         .         .         .         .         .         .         .         .         .         .         .         .         .         .         .         .         .         .         .         .         .         .         .         .         .         .         .         .         .         .         .         .         .         .         .         .         .         .         .         .         .         .         .         .         .         .         .         .         .         .         .         .         .         .         .         .         .         .         .         .         .         .         .         .         .         .         .         .         .         .         .         .         .         .         .         .         .         .         .         .         .         .         .         .         .         .         .         .         .         .         .         .         .         .         .         .         .         .         .         .         .         .         .         .         .         .         .         .         .         .         .         .         .         .         .         .         .         .         .         .         .         .         .         .         .         .         .         .         .         .         .         .         .         .         .         .         .         .         .         .         .         .         .         .         .         .         .         .         .         .         .         .         .         .         .         .         .         .         .         .         .         .         .         .         .         .         .         .         .         .         .         .         .         .         .         .         .         .         .         .         .         .         .         .         .         .         .         .         .         .         .         .         .         .         .         .         .         .         .         .         .         .         .         .         .         .         .         .         .         .         .         .         .         .         .         .         .         .         .         .         .         .         .         .         .         .         .         .         .         .         .         .         .         .         .         .         .         .         .         .         .         .         .         .         .         .         .         .         .         .         .         .         .         .         .         .         .         .         .         .         .         .         .         .         .         .         .         .         .         .         .         .         .         .         .         .         .         .         .         .         .         .         .         .         .         .         .         .         .         .         .         .         .         .         .         .         .         .         .         .         .         .         .         .         .         .         .         .         .         .         .         .         .         .         .         .         .         .         .         .         .         .         .         .         .         .         .         .         .         .         .         .         .         .         .         .         .         .         .         .         .         .         .         .         .         .         .         .         .         .         .         .         .         .         .         .         .         .         .         .         .         .         .         .         .         .         .         .         .         .         .         .         .         .         .         .         .         .         .         .         .         .         .         .         .         .         .         .         .         .         .         .         .         .         .         .         .         .         .         .         .         .         .         .         .         .         .         .         .         .         .         .         .         .         .         .         .         .      ]

Lophogastrida1      TCCGCAGGTTCACCTACGGAAACCTTGTTACGACTTTTACTTCCTCTAAGTACACCAGCTCGGACATCTTCCCATCAAGCCA-AGGC--------------------------GGGGAGAAC---------------CCACCAAGGATGCCAGTCCAAAGCCCTCACTGGTGCACTCAATCGGTAGTAGCGACGGGCGGTGTGTACAAAGGGCAGGGACTTAATCGATGCAGGCTA-AGGA-CCTGCGCCTACTAGGAATTCCTAGTTCATGGGAAACAATTGCAAGCCCCAATCCCAACCAC----------------------------------------------------------GGTACCATTTCAA-TGATTGACAC-CTCCTCTCAGAGATGC-----TCAG---------CACGCTGACGCTACCATTGTAGCGCGCGTGCGGCCCAGAGCATCTAAGGGCATACCAGACCTGTTATCGCTC--AATCTCTTGCTGC--TG-AAA-------GCA---GCTTATCCCTCTAAGAAGACACCGCAGGCGA---------------------------------------------------------------------------------TCA--------------------------------------------------------------------------------------------------------------------------------------------------------------------ACAACCTGCTCCCTATTTAGTAGGCCAGAGTCTCGTTCGTT----ATCGGAATAAACCAGACAAATCACTCCACCAACTAAGAACGGCCATGCACCACCAACCAATAAATTGAGAAAGAGCTTTCAATCTGTCAATCATTCTAC-TGTCTGGGCCTGGTAAAGTTTCCCGTGTTGAGTCAAATTAAGCCACAGGCTCCACTCCTTGTGGTGCCCTTCCGTCAATTCCTTTAAGTTTCAGATTTGCAACCATACTTCCCCTGGAACTCAGAAACTCT-GGTTTCCC------GGAAGCGGCCTGCCGAGTC-ATGGGA------------------------------------------ATAACGCC-GGC-AGATAGCTGGTCAGCATAGTTTACAGTTAGAACTAGGGCGGTATCTGATCGCCTTCGATCCTCTAACTTTCGTTCTTGATTAACGGAAACATCCTTGGCAGATGCTTTCGCTTTAGTTTGTCATGCTACGGTCCAAGAATTTCACCTCTAGCGTAGCAGTACAAATGCCCCCGC-TTGCTTCCATTT-ATCATTATCTCT-TTTAT---------------------CTCAAACCAA--CAAAC------------------------------------------AGAACA-GAGATCATGTTCC--ATCATCCCATGAACA-TCTC--TTCA---------------------------------------------------------GGCATAC------------GCCTGCTTTAAGCACTCGAATTTAGTCAAGGTAATAG-TGCTTGACAATTCAAAAA--------------------------------------------------------------------------ACACCCAGTCAAGAGCACTATTTGTTCTCAAGGC------------------------------------------------------------------------------------------------------------------------------------------------------------------------------------------------------------------------------------------------------------------------------------------------------------------------------------------------------------------------------------------------------------------------------------------------------------------AAAAGCCTGAACTCTATAGA-AGA-AAA--CCATTCGGCTTCCACTAACTCCTCAGGC------------------------------------------------------------------------------------------------------------------------------------------------------------------------------------AAGATTCCAACTACGAGCTTTTTAACCACAACAACTTTAATATATGCCATTGGAGCTGGAATTACCGCGGCTGCTGGCACCAGACTTGCCCTCCAATTGGTACTCAGTACAATTTTTTAAACT-CTATTCATTCCAATTACAA--GG-CCTTGATAGATC--CTTGCACCGTTATTTTTCGTCACTACCTCCCC------GTGCTGGGATTGGGTAATTTGCGCGCCTGCTGCCATCCTTAGATGTGGTAGCCG-TTTCTCAGGCTCCCTCTCCGGAATCGAACCCTGATTCCCCGTTACCCGTTACA-GCCATT-GTAGGCAGGTACCCAACAAT-G-CAGCTGATAAGGCAGACACTTGAAAG-ATTATG-TGCCAGCACT--------ATAGGCACTTT--CACTAGGC-----AATATTATCCAGAG-TC-ACCATTCCAAGT--------------------------------GGACAA---------------------CCACAT-TGGTTTG----GTACTAATAAAAGCACTCATATTCCTTTC----------------------------------------------GG-TCAGAGTAT-ATTT--GCATGTATTAGCTCTAGAATTGCCACAGATATCCAATTATCAAT-----------------CATTAACAAAT-AAACAAAAACTGATTTAATGAGCCTTTTGCGGT-TTCACTATTT-------ATTGTCTGAACTTAGACATGCATGGCTTAGGCTTTGAGACGAGCATATAACTACTGGCAGGATCAA-----------------------------------------------------------------------------------------------------------------------------------------------------------------------------------------------------------------------------------------------------------------------------------------------------------------------------------TGC------CGA--------A--TCAATCAGC-------------------CCTGAAAATGGATG--GCGC----TCGAGCGTCGGGCCT--ATACCCGGCCGTTG----TGG-------------------------------------CAGTACGGGCACAC---GGTG-CGATATGCCGCAACGAGTA-----GGAGGG--------CCGT-------GGCGGCC-----------------------------------------------------------------------------------------------------------------------------------------------------------------------------------------------------------------------------------------------------------------------------------------------------------------------------------------------------------------------------------------------------------------------------------------------------------------------------------------------GGCGTCGAAG-CCTCGGGCGTG--------------------------------------------------------------------------------------------------------AGCCCGGGTGG-------------AGCAGCCGTC------------------------------------------------------------------------------------------------AGTGCAGAT-----------------------------------------CTTGGTGGAAGTAGCAAATATTCAAACGA-------------------GAACTT----------------------------------------------------------------------TGAAGGCCGAA-------------------------------GTGGAGAAGGGT---------------------------------------------------------TCCATGTG---------------------------------------------------------------------------AACAGCAGTTGA----------------------------------------------------------------------------------------------------------------------------------ACATGG--------------------------------------------------------------------------------------------------GTCAGTCGACCCTAAGGA-----------------------------------------------ATAGGCGAAC-----------GCCGTTCTGA-----------------------------AGCG---GGGCGATGCTCGCGTCGCCCC--------GGC--------------------------GG----ACCGAAAGGGAATCAGGTTAA----------------------------------------------------------------------------------------------------------------------------------------------------------------------------------------------------------------------------------------------------------------------------------TATTCCCGAACTTTGACGCGGAGA----TCGG---CGCT---TT---------------------------------GGCGCCTAGTGC---------GGT----AA----------CGC-----------AAACAAACTC-GGAGACG---------------CTGGCACG---AG-TCCCGG-GAAGAGTTC----TCTTTTCT-TGGTAAG--GGGCAGCGACCCTGGAA----------------------------------------------------------TCGG-TT---CGCCC-------------------GGAGATAGGG-AC------------------------------------------------------AGAAGCCCCGTAAAGCATCACGGCTCTTGTGGTG-------------TCCG--GAGAGCTCG-TGTCG-------GCCCGTGAAAATC---------------------CGAGGGAGA----------------CGGTGTA----------ATTTTCGCGCAAAATCG-------------TACCCATATCCGCAGCAGG------TCTCCG--------AGGTGA---------------ACAGCCTCT-----------------------GGCCGATA-GAACAATGTAGG------TAAGGGAAGTCG----------------------------------------------------------------------------------------------------------------------------------------------------------------GCAAACTG------------------------------------------------------------------------------TGATCAGGTATAATTGGTACTTCTTTAAGAATATTAATTCGTATTGAATTAGGGCATCCTGGTGGATTAATTGGTAATGATCAAGTATATAATAGGATTGTTACGGCTCATGCTTTTGTTATAATTTTTTTTATAGTAATACCTATTATAATTGGTGGTTTTGGAAATTGGTTAATACCTTTAATATTAGGTGCTCCTGATATAGCTTTTCCTCGTTTAAATAATTTTAGGTTTTGATTATTACCTCCTTCTTTAATTTTGCTTATTTCAAGAAGGTTTTTAGGGAGGGGGGTAGGTACTGGGTGAACTGTTTATCCTCCTTTATCTAGAGTTGGANNNCATATAGGAGTTTCAGTGGATTTAGCTATTTTTTCTCTTCATTTAGCTGGAGCTTCTTCAATTTTAGGGGCTGTAAATTTTATTACTACATTTTATAATGTTCATTGTGGAGATATGAAAATAGATCAAAAGCCTTTATTTGTATGATCAATTTTTATTACTGTGGTTTTGTTGCTTATTTCTCTTCCTGTTCTTGCTGGTGCTATTACTATATTATTAACTGATCGTAATTTAAATACTGTATTTTTTGATCCAGCTGGGGGAGGTGATCCTATT-------------------------------------------------------------------------------------------------------------------------------------------------------------------------------------------------------------------------------------------------------------------------------------------------------------------------------------------------------------------------------------------------------------------------------------------------------------------------------------------------------------------------------------------------------------------------------------------------------------------------------------------------------------------------------------------------------------------------------------------------------------------------------------------------------------------------------------------------------------------------------------------------------------------------------------------------------------------------------------------------------------------------------------------------------------------------------------------------------------------------------------------------------   [3080]
Tanaidacea          TCCGCAGGTTCACCTACGGAAACCTTGTTACGACTTTTACTTCCTCTAAATGATCAAGTTTGGGCATCTTCCCGTCTTCTCTAATAG------------------------------------------ATTACGAGAATCAAAGAGCGACAGTCCAACGTCCTCACTGAATCATTCAATCGGTAGTAGCGACGGGCGGTGTGTACAAAGGGCAGGGACGTAATCAGCACGGCTTGAATGA-GCCGTGCTTACTGGGAATTCCTCGTTCATGGGAAATATTTGCAAGCCCCAATCCCGAGCGA----------------------------------------------------------GAATGGGTTTGATATGATTTCCCA-CTCCTGTCGGAGCA-G-----AAA----------CACACTACACCATCCATTGTAGCGCGCGTGCAGCCCAGGACATCTAAGGGCATCACAGACCTGTTATTGCTC--TTTCTCAGACGAC--TA-GAC-------GTC---GCTTATCTCTCTAAGAAGATTATGCG-----TCAAAGTA-----------CC-----------CGACATATTGGCTATAACGACAATGCT-----------------AACCACAA?C?GCGCCACTCACG----------------ACGCAACAGCACAAGGTA-------CGAGACCAAGCACCGCGCATCGGCAA---CAACAGAAAGCAGCTTCACAAAGCCGTA-ATGAAGCCTCGGGTT-----------------------------------GAAGTTTGACGACTAGTTAGTAGACTAGAGTCTCGTTCGTT----ATCGGAATTAACCAGACAGATCGCTCCACCAACTAAGAACGGCCATGCACCACTACCCACCGTATCGAGAAAGAGCTTTTAATCTGTCAATCCTTTCGG-TGTCCGGGCCTGGTAAGGTTTCCCGTGTTGAGTCAAATTAAGCCGCAGGCTCCACTCCTGGTGGTGCCCTTCCGTCAATTCCTTTAAGTTTCAGCTTTGCAACCATACTTCCCCCGGAGC---ATTACTCT-GGTTTCCC------GTGGGTAGCACGTCGAGTC-GTGGGA------------------------------------------ATAACTCC-GAC-GTATGACCGGTTTGCATAGTTTACGGTTAGAACTAGGGCGGTATCTGATCGCCTTCGATCCTCTAACTTTCGTTCTTGATTAATGAAAACATTCTTGGCGAATGCTTTCGCAGTAGGTCGTCCTGCGACGGTCAACGCATTTCACCGCTCGCGTCGCAATACGAACGCCCCCGT-CTGTTTCCTTTA-ATCATTATCTCATACCCC--------------------------GCCG-T-AACG--------------------------------------------GGGCC-GAGATCGTATTCC--ATCATTCCATGCACG-ACCA--TACA---------------------------------------------------------GGCATCGTAAAGTGCATA-GCTTGCTCTAAGCACTCTAATTTTTTCAAAGTGATCC-TGCCACCCACGTCAC-----------------------------------------------------------------------------TATCGATTACCGTACAAAGTACCGTAAAA-----------------------------------------------------------------------------------------------------------------------------------------------------------------------------------------------------------------------------------CGAAT----------------------------------------------------------------------TTAGTG------------------ACGTAATGGTG------------------------------------------------------ACATATTTTAACCTC-------AACTCAAT--AT-----------A---AAAAAAAATAA--------TAATTTT-------------------------------TTCTGAGTTTTAAAAT------------------------------------------------------------------------------------------------------------------------------------------------------------------------------------GAGG-TCCAACTACGAGCTTTTTAACCGCAGCAAAATTAACATATGCTATTGGAGCTGGAATTACCGCGGCTGCTGGCACCAGACTTGCCCTCCAATAGATCCTC-CTCCACTTATTTAAGGTAGGAGTCATTCCGATTGTGA--GG-CCTCGGAAGAGA--CTCACATCGTTAGATTTTGTCACTCCCTCTGC------GTTCCGCAAGTGGGGAAGTTGCGTGCCTGCTGCCTTCCTTAGATGTGGTAGCCG-TTTCTCAGGCTCCCTCTCCGGAATCGAACCCTAATTCCCCGTTACCCGTCAAA-GCCATT-GTAGGCATTTAACCTACAATCGAAGCCTGATAGGGCAGACTCTTGAATG-GTATGG-CGCCGGTACG---------GAGACCTAA--GCGCTCGGC-----TTGGTAACTAGTAT-TA-TCCAGATTCATC--------------------------------AAAACTGTCCTTCG-------------AGAGGA-CAGTTTA----AATCTAATAATTGCGTCCTCTTCGGTTCCACAAGTGGTACGC---------------------------------GAATCGGAACTC-GAG---GCATGTATTAGCTCTAGAATTACCACAGTTATCCAAATAACCAT-----TAGAATATGGTTCTGGGCCCAAA-GAATTATGACTGATTTAATGAGCCTTTCACGGT-TTCGCCTTAATT-----AAGGCTTGTACTCAGGCATGCATGGCTTAATCTTTGAGACAAGCATAT-ACTACTGGCAGGATCAA----------------------------------------------------------------------------------------------------------------------------------------------------------------------------------------------------------------------------------------------------------------------------------------------------------------------------------------------------------------------------------------------------------------------------------------------------------------------------------------------------------------------------------------------------------------------------------------------------------------------------------------------------------------------------------------------------------------------------------------------------------------------------------------------------------------------------------------------------------------------------------------------------------------------------------------------------------------------------------------------------------------------------------------------------------------------------------------------------------------------------------------------------------------------------------------------------------------------------------------------------------------------------------------------------------------------------------------------------------------------------------------------------------------TGCTCGCACGC-GAGTCAC--GGACCAATCAAGGTTCAC-GGCGAAACAA-ATGTGATAC--G---------CGT-ACTCTTCA--TTGAGAAC----CGTATGGGTTGATCCA--------GAG--AGCTTTGTTTTC--TCAGGCGCAAACCCGGGGTCCGTT------AAGCTGGGTGCAACGCTGACACACGTC---CACCATTGGTTGCGTGTGCGGCATGCATC-------------------------------------------------------------------------------------------------------------------------------------------------------------------------------------------------------------------------------------------------------------------------------------GGGCGGCGGGCACCTTG---AGCGT----GTGGGTAAG--TACCCGAAAGA-----TGGTG-ATCT-ATGCGTGGCCAGGGTGAAGCCAGAGGAAACTCTGGTGGAGGCC--C-GA--AGCGATTCTGA--CGTGCAAATCGATCGTCTGAGCTGCGTATAG---GGGCGAAAGACCAATCGAACC--------ATCTAGTAGCTGGTTCCCTCCGAA----GTT----TCCCTCAGGATAGCTGGCGC--------------------------------------------------------------------------------------------------------------------------------------------------------------------------------CTTTGG-----------------------------AG-GAGTTTCATCTGGTAAAG-AGAATGATTAGGGGTC-GTGGGGAT--GAAAGATCCTCAGCCCATTCTCAAACTCTAAATGGGTGAGAAGCCGGACTTGCT---TGATT----GAAGTCACGGAT--ATCGAATCC--AGGTGCCTAGTGGGCCTGTTTTGGT----AAGCAGAACTGGCGATGTGGG--ATGAACCAAACGT-CGAGCTAAGGGGCCTAAGTGTTGGCTCATC---GGATAACGT-TAAAGGTGT----CAGTCGCTACAGACAGCAGGACGGTGGCCATGGAAGTT------------------------------------------------------------------------------------------------------------------------------------------------------------------------------------------------------------------------------------------GCC---------------------------------------------------------------------------------------------------------------------------------------------------------------------------------------------------------------------------------------------------------------------------------------------------------------------------------------------------------------------------------------------------------------------------------------------------------------------------------------------TGGGGTGGAATTTTAGGAAGAAGGATAAGTTCTATTATTCGTTTAGAATTATCTTATGATTTAATAGTTATTAAAGATTTACAATTTTATAATGTTATAATTACAGCTCATGCCTTTTTAATAATTTTTTTTTTTGTTATACCTTTAATACTTGGATTTTTAGGAAATTGGATTTTACCCTTAAGATTATCATTACCTGATATATCTTTTCCTCGTTTAAATAATTTAAGATTTTGAATTCTCCCAGGTTCTATAATTTTTATTCTTTTAAGAATAATTTTGGGAGATGGGGTGGGAGCAGGGTGAACTTTATACCCGCCTCTAACTTTATTAAATTTTAATTCATCAATTTCTAGAGACTTGGGTATTTTTTCTTTGCACTTGGCGGGTGTTTCATCCATTGCAGGTGCAATTAACTTTATAAGAACTTTTTTTTCTTTTTCCTCAATGAATTATTCTTTAGAAGAGATTTCTTTATTTTCTTGATCTATTTTTTTAACTTCAATTTTATTACTTTTGTCTCTTCCTGTCTTAGCAGGAGCTTTAACTATACTTTTAACAGATCGTAATTTTAACACTTCTTTTTTTGATCCTTCTGGTGGGGGGGATCCTGTG---------------------------------------------------------------------------------------------------------------------------------------------------------------------------------------------------------------------------------------------------------------------------TGTGCTAA-GGTAGC--ATAATCATTTGGCTTTTAATT----AAGGTC-TCGTATGA-AAGGTTTAACATAACT-TTAAAC-GT---CT-CCCC----CTCAAATCC-------TAAGTTAGTATCTAGGTGATAAACCCCAGATAACCCAGAGGGACGACAAGACCCTA-AAAGCTATTTTATTTCGGGTGGA------------CAAGGTA---AAGGGCCTAGG------------------------AAGTTTGCTG--GGGCGGC-----AAG--TATGATTT----TTACAGCCATATTTTTAATAG-ACTTG--T--------GAGC------AG----TTTCTC--CCTTTTA--------AGGG---------ATTAGAGTTACTTTAGGGATAACAGCACAATTCTC-TATAATAGACCTAATTGTCTAG-GGAGTTTGTGACCTCGATGTTGAATTA---------------------------------GG----GAGTCT-------------------------------------------------------------------------------------------------------------------------------------------------------------------------------------------------------------------------------------------------------------------TTAG---------------ATGG-------------CAG---------------------------------   [3639]
Decapoda1           TCCGCAGGTTCACCTACGGAAACCTTGTTACGACTTTTACTTCCTCTAAATGATCAAGTTTGGACATCTTTCCGTCAGCTCGAGGCG-----------------CCGAGANCCGGCGGNAGAACCGCTCGGGCCCGGCNTCCAAGAGCGCCAGTCCGAAGGCCTCACTAAATCATTCAATCGGTAGTAGCGACGGGCGGTGTGTACAAAGGGCAGGGACGTAATCAACGCAAGCTC-ATGA-CTTGCGCTTACTGGGAATTCCTCGTTCATGGGAGACAATTGCAAACCCCAATCCCTATCAT----------------------------------------------------------GAAAGGATTTCAACGGGTTACCCG-CTCCTCTCGGAGGGGG-----AGGA---------CACGTTGATCCCTTCAGTGTAGCGCGCGTGCGGCCCAGAACATCTAAGGGCATCACAGACCTGTTATTGCTC--AATCTCGTGCGGC--TA-GAATT-----GCC---G-TTATCCCTCTAAGAAGAAGCTGCGA----------------------------------------------------------------------------------------------------------------------------------------------------ACTG------------------------------------------------GACAC-------------------------------CAATTGCTG-------GAGATCCGTCGACTAGTTAGTAGGCCAGAGTCTCGTTCGTT----ATCGGAATTAACCAGACAAATCGCTCCACCAACTAAGAACGGCCATGCACCACCACCCACCGAATCGAGAAAGAGCTCTCAATCTGTCAATCCTTCCGG-TGTCTGGGCCTGGTGAGGTTCCCCGTGTTGAGTCAAATTAAGCCGCAGGCTCCACTCCTGGTGGTGCCCTTCCGTCAATTCCTTTAAGTTTCAGCTTTGCAACCATACTTCCCCCGGAACCCAAAGACTTT-GGTTTCCC------GGAAGCTGCCCGCCGGGTC-ATGGGA------------------------------------------ATAACACC-GGCAGGATCGCTGGTCAGCATCGTTTATGGTTAGAACTAGGGCGGTATCTGATCGCCTTCGAACCTCTAACTTTCGTTCTTGATTAATGAAAACATCCTTGGCAAATGCTTTCGCAGTAGTTCGTCTTGCGACGGTCCAAGAATTTCACCTCTAGCGTCGCAATACGAATGCCCCCGC-CTGTTCCTATTA-GTCATTACCTCG-GGTTC---------------------AGAAAACCGACAAAAT-------------------------------------------AGAACC-GAGGTCCTATTCC--ATTATTCCATGCATA-GGCA--TTCA---------------------------------------------------------GGCCGTCAA-TGTA-----GCCTGCTTTGAGCACTCTAATTTTTTCAAAGTAAACTCTGCCGGCCACGCGGG-----------------------------------------------------------------------------ACACCCGGTGAAGAGCACCCCGTGCGAGCCAGCGGGCTGTTGTGGCTG-------------------------------------------------------------------------------------------------------------------------------------------------------------------------------------------------------------------------------------------------------------------------------------------TTCGGAGC------------------GTGACAGTGTG-----------------------------------------------------CACCGGGCGGTG-------------------------------------------------------------------------------------------AACCGTCAGTCCAGAACT------------------------------------------------------------------------------------------------------------------------------------------------------------------------------------GAAA-TCCAACTACGAGCTTTTTAACCGCAACAACTTTAATATACGCTATTGGAGCTGGAATTACCGCGGCTGCTGGCACCAGACTTGCCCTCCAATAGATCCTC-GTTAAAGGATTTAAAGT-GTACTCATTCCGATTGCGA--GG-CCTCGGATGAGT--CTCGCATCGTTATTTTTCGTCACTACCTCCCC------GTGCCGGGAGTGGGTAATTTGCGTGCCTGCTGCCTTCCTTAGATGTGGTAGCCG-TTTCTCAGGCTCCCTCTCCGGAATCGAACCCTGATTCCCCGTTACCCGTTATA-GCCATT-GTAGGCGTATAACCTACAATCGAAAGCTGATAAGGCAGACACTTGAAAG-AGGCGG-CGCCGGTGCG---------GAGACCGT---GCGCTCAGC---AAAAAGTTATTCAGAT-TC-AACACAGTGGGGTGAC----------------------------GGACCGAGG------------------CCCGAC-CGGTTTT----GAACTAATAAAAGCGCTCTTCCCTTGC------------------------------------------------GG-TCAGAGACG-TAAT--GCATGTATTAGCTCTAGAATTACCACAGTTATCCAAGTAAGTGT-------------GGGTACAGATCCAAT-GAATCATAGCTGATTTAATGAGCCATTCGCGGT-TTCGCCTTAAT------TCGGCTTGTACTTAGACATGCATGGCTTAATCTTTGAGACAAGCATATGACTACTGGCAGGNTCAN-------------------------------------------------------------------------------------------------------------------------------------------------------------------------------------------------------------------------------------------------------------------------------------------------------------------------------------------------------------------------------------------------------------------------------------------------------------------------------------------------------------------------------------------------------------------------------------------------------------------------------------------------------------------------------------------------------------------------------------------------------------------------------------------------------------------------------------------------------------------------------------------------------------------------------------------------------------------------------------------------------------------------------------------------------------------------------------------------------------------------------------------------------------------------------------------------------------------------------------------------------------------------------------------------------------------------------------------------------------------------------------------------------------------------------------GGCGCACTAAACCCAA--AGGCGCAATGA-AAGTGAA--AGGCTC----GGGGTTTCTTCTCCGA-----------GCCG--GGGCCGATCCT--CGACCGGCCGATGCCGTCGCGGCCGCACCATACCAAAGCGGGGCCCTTAGGCGGCGCGCGGAGTGAGACCCTTTCCTCCGTTTCGCGCCGCTGGTCCCGTGGGCGGCTCGGCGCGCTCGGTGGTCCGA-CCTCGGTCGCCTGTACG------------------CAGGGGGGCGCAGGCCCGGGACTTGCCATG-CGACGCTGTCGCGCGAATCT-------------GTTGTTGAC---------CTCATCGGCTCTGCTTGGGCTCTCGTTTGGCGCGCCGCGTGTCTGGGCGGGTTTTGGGGGGG-GGCCTCGGCTCCTTCCCGGGCTCGTTCGGCGCGGTTGCGCCTTGC-GATCCTGCTCTGTCCGGAGTGGCCTAGCGCGCGTGCTGTCGGCAAGTACCAAG---AGCAG----ACATGTTGG--GACCCGAAAGA-----TGGTG-AACT-ATGCCTGGCCAGGATGAAGCCAGAGGAAACTCTGGTGGAGGTC--C-GT--AGCAATTCTGA--CGTGCAAATCGATTGTCA-----------------------------------------------------------------------------------------------------------------------------------------------------------------------------------------------------------------------------------------------------------------------------------------------------------------------------------------------------------------------------------------------------------------------------------------------------------------------------------------------------------------------------------------------------------------------------------------------------------------------------------------------------------------------------------------------------------------------------------------------------------------------------------------------------------------------------------------------------------------------------------------------------------------------------------------------------------------------------------------------------------------------------------------------------------------------------------------------------------------------------------------------------------------------------------------------------------------------------------------------------------------------------------------------------------------------------------------------------------------------------TGATCTGGGATAGTAGGTACATCACTTAGTTTAATCATTCGAGCTGAACTAGGACAACCTGGAACCCTTATTGGAAACGACCAAATTTATAACGTTGTAGTCACAGCTCACGCCTTTGTTATAATTTTCTTCATGGTTATACCTATTATAATTGGAGGATTTGGTAATTGACTAGTTCCCCTTATACTAGGAGCTCCTGATATAGCCTTCCCACGAATAAATAACATAAGATTCTGACTCCTACCTCCATCACTAACTCTATTACTAATAAGGGGTATGGTCGAAAGTGGAGTTGGTACAGGATGAACTGTTTACCCTCCCCTTGCTGCCGCTATTGCTCACGCAGGGGCCTCAGTTGATCTTGGTATTTTCTCTCTCCACTTAGCTGGTGTATCATCAATTCTAGGGGCTGTTAACTTTATAACTACCGTTATTAATATACGTTCATTTGGTATAAGAATAGACCAAATACCTTTATTCGTTTGATCTGTATTTATTACCGCTATTCTTCTACTTCTTTCTCTACCTGGATTAGCAGGTGCTATTACTATACTTCTCACTGATCGAAACTTAAATACCTCATTCTTCGACCCAGCTGGAGGAGGCGACCCTGTT--------------------ATAGTCTA---------------G--CCTGCTCACTG----ACA---T-AAAG-------------TGTTAAA------------------------------------------------------------------------------------------------------------------------------------------------------------TAGCCGCGGTATCTTGACCGTGCAAA-GGTAGC--ATAATCATTAGTTTCTTAATT----GGGAAC-TTGTATGA-NTGGTTGGACA-AAGA-AAAATCTGT---CT-CTTG---TATTAA-AA------TTGANTTTAACTTCTGAGTGAAAAGGCTCAGATTAGCCAGAGGGACGATAAGACCCTATAAAGCTTTATAA-ATTTNT----TAATT-------------TCTTCTANNNTTTAT--AAATGATGATGTTAAGAAGATTTATTTGGTTGTAGGGCAAC-----CGAAGTATAATTAAAGATAACTNCTAA----T--ATT-TCAA------TGATTTTTGTTT-TAATAATA-----ATTGATCCTT-A-------AAAAGATT-AAAGA-CCA-AGTTACTTTAGGGATAACAGCGTAATTTAT-CCTGAGAGTCCTTATCAAAGGA-GAAGTTTGCGACCTCGATGTTGAATTAAAAT--GTCTATTCAGTGCAGCAGC-TGAN-----NN-NNAGTCTGTTCGACCT----------------------------------------------------------------------------------------------------------------------------------------------------------------------------------------------------------------------------------------------------------TT----------------------------------------------------------------------   [3500]
Decapoda2           TCCGCAGGTTCACCTACGGAAACCTTGTTACGACTTTTACTTCCTCTAAATGATCAAGTTTGGACATCTTTCCGTCAGCTCGAGGCG-------AGAACACCTCGAAGCACCCTG?CGGGGGAGGGGTAG-----AACATCCAAGAGCGCCGGTCCGAAGGCCTCACTAAATCATTCAATCGGTAGTAGCGACGGGCGGTGTGTACAAAGGGCAGGGACGTAATCAACGCAAGCTG-ATGA-CTTGCGCTTACTGGGAATTCCTCGTTCATGGGAAACAATTGCAAGCCCCAATCCCTATCAT----------------------------------------------------------GAAGGGGTTTGAACGGGTTACCCG-CTCCTCTCGGAGGGGG-----AGAA---------CACGTTGATCCCTTCAGTGTAGCGCGCGTGCGGCCCAGAACATCTAAGGGCATCACAGACCTGTTATTGCTC--AATCTCGTGCGGC--TA-GAATT-----GCC---GCTTATCCCTCTAAGAAGAAGTTGCG-----AA----------------------------------------------------------------------------------CGGACACC----------------------------------------------------ACGGAGCA-TG--------------------------------------------------------CTG----------------------------------GAGATCCGTCGACTAGTTAATAGGCTAGAGTCTCGTTCGTT----ATCGGAATTAACCAGACAAATCGCTCCACCAACTAAGAACGGCCATGCACCACCACCCACCGAATCGAGAAAGAGCTCTCAATCTGTCAATCCTTCCGG-TGTCCGGGCCTGGTGAGGTTCCCCGTGTTGAGTCAAATTAAGCCGCAGGCTCCACTCCTGGTGGTGCCCTTCCGTCAATTCCTTTAAGTTTCAGCTTTGCAACCATACTTCCCCCGGAACTCAAAGACTTT-GGTTTCCC------GGAAGCTGCCCGCCGGGTC-ATGGGA------------------------------------------ATAACGCC-GGC-GGATCGCTAGTCAGCATCGTTTATGGTTAGAACTAGGGCGGTATCTGATCGCCTTCGAACCTCTAACTTTCGTTCTTGATTAATGAAAACATCCTTGGCAAATGCTTTCGCAGTAGTTCGTCTTGCGACGGTCCAAGAATTTCACCTCTAGCGTCGCAATACGAATGCCCCCGC-CTGTTCCTATTA-GTCATTACCTCG-GGTTC---------------------CGAAAACCAACAAAAT-------------------------------------------AGAACC-GAGGTCCTATTCC--ATTATTCCATGCATA-GACA--TTCA---------------------------------------------------------GGCCATCCAAAGA------GCCTGCTCTGAGCACTCTAATTTTTTCAAAGTAAACG-TGCCGGCCACTCGGG-----------------------------------------------------------------------------ACACTCGATGAAGAGCACCCCGTGCGAGCCGGCGGT---------------------------------------------------------------------------------------------------------------------------------------------------------------------------------------------------------------------------GCGGCT---------------------------------------------------------------------GTTCGGA------------------GCGTGACAG-----------------------------------------------------TAGACACCGGGCGGTGAA-------------------------------------------------------CCGT------------------------------------CAGTCCGGAACT------------------------------------------------------------------------------------------------------------------------------------------------------------------------------------GAAA-TCCAACTACGAGCTTTTTAACCGCAACAACTTTAATATACGCTATTGGAGCTGGAATTACCGCGGCTGCTGGCACCAGACTTGTCCTCCAATGGATCCTC-GTTAAAGGATTTAAAGT-GTACTCATTCCGATTGCGA--GG-CCTCGGATGAGT--CTCGCATCGTTATTTTTCGTCACTACCTCCCC------GT-CCGGGAGTGGGTAATTTGCGTGCCTGCTGCCTTCCTTAGATGTGGTAGCCG-TTTCTCAGGCTCCCTCTCCGGAATCGAACCCTGATTCCCCGTTACCCGTTATA-GCCATT-GTAGGCGCATAACCTACAATCGAAAGCTGATAAGGCAGACACTTGAAAG-ATGCGG-CGCCGGTGCG---------GAGACCGT---GCGCTCAGC---GAGAAGTTATTCAGAT-TC-ACCACAGGTGGGTGAC----------------------------GGACCGAGG------------------CCCGAC-TGGTTTT----GAACTAATAAAAGCGCTCTTCCCTTGC------------------------------------------------GG-TCAGAGACG-TGGT--GCATGTATTAGCTCTAGAATTACCACAGTTATCCAAGTAAGTGG-------------GTTTACAGATCCAAT-GAATCATAGCTGATTTAATGAGCCATTCGCGGT-TTCGCCTTAAG------TCGGCCTGTACTTACACATGCATGGCTTAATCTTTGAGACAAGCATATGACTACTGGCAGGATCAA------GGGG--CCGGGAAGCAG----ATGCAGCAGCAGCAGCAGCAGCAGGCAGGGGAGGACCGACGAGGGTTGTTGTTGTTGTCGTCGTCGGTGCGCACCCCGTTCTGTCTGGTCTGGTCTGGTCTGGTCTGGTCTCGGCCCTGGTTTGGCTGGCTGGCGGGCGGGCGGTTCGTTGGAAAGGTGGGGGTTGTCGGTCGTTGGGCCGTCCTTACCACTTGCCTCCGTGCTTCCTTGCTTGTACCAGCTAGTTATTTCTCTTTTACTTCCACCGTCGACCTCGTGTCAGGAGAGGTTACCCGCCAAATTTAAGCATATTAATAAGC------GGAGGAAAAGAA--ACCAACAGGGATTCCCTTAGTAAGGGCGACTGAACCGGGAAGA-GCCCAGCGCAGAAGCTCTTGT--CCCCAA--GCGGGCAG----GAGCGGTGTTGCGTTTCGGAGGGTCC-------GGCACGCCGTGCCATACCGCCTAAGTCA-AGCTTGAACGCGGCCACTACCCATGGAGGGTGACAGGCCCGTATGGCGGCGCCCGCGAGGGTAGAGATGGTGCGGTCG---GAAAGGACCC----CTCCGTAGAGTCGGGTT---GCTTGAA--AGTGCAGCCCAAAGTAGGTGGTAAACTCCATCTAAGGCTAAATATGAGCACGAGACCGATAGCGAACAAGTACCGTGAGG--GAAAGTTGAAAAGAACTTTGAAGAGAGAGTTCAAGAGTACGTGAA-ACCGTC-AAGAGG--CAAACGGGTGGAGGCTCGAAGGTCG-----------AAGTGAGGGGATTCAGCTCGTC---------GGTAGAATGTC-----CTGC------------------------TGGCATTAGATGTCACGGCACGACCCTTTGT---GT--GGGCGTCCC--TTTTGCCAGGCGGGCGCCGGCGGGCGTAGTTCG------------------------------------------CCTCGTAGTAGGTCGCCGCGACCCGTTGCTGGGGAGGTCTAAG-GGCCGAATGGAT-TG----GTAG--CCCTGCGGGCGCGGTTCCCCCTCGTGGGGTTC--------CGTGGT-CTCGTCAGGGKGAAACCGT-----------CGGTGATCCTGGCAGCCCTGCGA--------------CGGTCGATGAGACGAGCCC--------------------------------------------------------------------------CCTCCGCTCGCGGAGGGGT--CTCTC-GCGGCGTGCAAAAGGTCGGCGCTCCACCCGTCCCGTCTTGAAACACGGGCCAAGGAGTCCAACATGTGTGC-GAGTCATTGGGCGCACTAAACCCAA--AGGCGGAATGA-AAGTGAGACGGGCGTGGCCGTGGCTGTTCCTGCAGCGGCGGCGGCGTCCA--GGGCCGATCCC--CGACCGGC------TGCCCCTGGCCCACTACTCC----------CGTGGCCACTCACGCGGGGTGAGCCCCTTTCCCCCGCCTCTGGCTTGTGGT------GGCGGGTTGTGCGGGGCCTGGAGGCGAAGGTCTTTCCACTGCGTGGAAAC-CCGTTCTTTCGAGGGGGGGGCGCAGGCCCGGGACTTGCCAGG-GA-------------------------------------------------------------------------------CGCGGCGCGTG--------------------------------CACTCCCTG-------------------TGCCAGG-GAGGCGGGCGTGTCC-------------------GCAGTCGGCAAGTACCAGG---AGCAG----GCATGTTGG--GACCCGAAAGA-----TGGTG-AACT-ATGCCTGGCCAGGATGAAGCCAGAGGAAACTCTGGTGGAGGTC--C-GT--AGCGATTCTGA--CGTGCAAATCGATCGTCAGAGCTGGGTATAG---GGGCGAAAGACTAATCGAACC--------ATCTAGTAGCTGGTTCCCTCCGAA----GTT----TCCCTCAGGATAGCTGGAACTCGCTG----------------------------------------------------------------------------------------------------------------------------------------------------------------------------------------------------------TGAGATGAATTTCATCCGGTAAAG-CGAATGATTAGAGGTC-TTGGGGAC--GAAACGTCCTCAACCTATTCTCAAACTTTAAATGGGTGAGATGCCGAGCTTGCT---TAAAAG-ATGAAGCTTGGGCGA---CGAATCG--GAGTTCCTAGTGGGCCACTTTTGGT----AAGCAGAACTGGCGCTGTGGG--ATGAACCAAACGT-CGAGTTAAGGGGCCTAAATGAATGCTCAT--TCAGATCCCATCGAAAGGTGT----TGGTTGCTATAGACAGCAGGACGGTGGCCATGGAAGTTGGAATCCGCTAAGGAGTGTGTAACAACTCACCTGCCGAAGCAACTAGCCCTTAAAATGGTATG-GCGCTCAAGCATTCTCCCGAT------------------------------------------------------------------------------------------------------------------------------------------------------------------------------------------------------------------------------------------------------------------------------------------------------------------------------------------------------------------------------------------------------------------------------------------------------------------------------------------------------------------------------------------------------------------------------------------------------------------ACTCGA----------------------CCGCCG-TGAGCTGGAATGGTGGGAACTTCCCTAAGACTTATTATTCGAGCTGAATTAGGTCAACCAGGCAGATTTATCGGAGACGATCAAATCTACAACGTAGTAGTAACCGCTCACGCCTTTATTATGATTTTCTTCATGGTTATGCCCATTATAATCGGAGGGTTTGGAAATTGATTAGTCCCTATTATACTAGGAGCTCCCGATATAGCTTTCCCCCGAATGAATAACATGAGATTTTGACTTCTTCCCCCATCGCTAACGCTTCTTCTGGCTGGAGGAGCCGTAGAAAGAGGAGCTGGAACCGGTTGAACAGTTTATCCCCCTCTTTCGGCCGGAGTGGAACACGCTGGTGCGTCAGTGGACTTAAGTATCTTTTCACTACACCTAGCAGGTGTTTCATCCATTCTTGGAGCCGTCAACTTTATTACTACCGTCATCAATATACGGTCATCTGGGATAACGCTAGATCGAATACCTCTCTTTGTTTGATCTGTTTTCATTACAGCTATCCTATTACTTCTTTCGCTCCCTGTGCTAGCCGGAGCCATTACGATACTTTTAACTGATCGAAACCTTAACACTTCCTTTTTCGACCCAGTAGGAGGAGGAGACCCCATC----------------------------------TGTAAAGTCTAGCCTGCCCAGTG----ACA--ATT-GAG---------------TTTAA------------------------------------------------------------------------------------------------------------------------------------------------------------CGGCCGCGGTAGCATGACCGTGCTAA-GGTAGC--ATAATCATTTGTCCTTTAATT----GAGGAC-TGGTATAA-ACGGCTGCACAA-GAA-ATTGTCTGT---CT-CTAC---TATAAAATT-------TGAAATTCACATTTAAGTGAAAAGGCTTAAATGGAATAGGGGGACGATAAGACCCTATAAATCTTTACAATTAAGGCTTTA-----GTTATTAGAAAGTAGTTATGGATCTAAA---------TCTAAGGTTTAAAT-TGTTTTGTTG--GGGCGAC-----AGAAGTATAATAA---GTAACTGCTTTGGGTTTCA----TATTAATTGTTTTTATTATG------GTTAGCTTAAAAGATCCTCCTT------TGGAGATC--ACAGACTA-AGTTACTTTAGGGATAACAGCGTAATCTTT-CTTGAGAGTTCATATCGAAAGA-AGGGTTTGCGACCTCGATGTTGAATTAAAGAA--CCTTTATGGTGTAGCCGC-TATAAGAGG----AGGTCTGTTCGACCTTTAAATCTTTACATGATTTGAGTTCAGACCGGCGTGAGCCAGGTCGGTTTCTTATCTCCTATTTATAAATTGGCTCTTTTAGTACGAAAGGATCAAGGAGCCGAAATATTTTGGGTTGTTTAATGTTACTTCTGGCAGAAGATATGCGTTAGATTTAGGATCTGATAATATAGAATTTTTGGTCGATAGGTAATATGTTGGCAGGTGTATGGTATTAATGTGCAAGCTGGTGATTTTTATTGTATCCATTTTAAA-GTATCTTATTCTGATTATTTGTGTTTTGGTCAGGGGGCTTTTGTCACGTTGCTGGAGCGGAAAGTG   [5291]
Decapoda3           ----CAGGTTCACCTACGGAA-CCTTGTTACGACTTTTACTTCCTCTAAATGATCAAGTTTGGACATCTTTCCGTCAGCTCGAGGCGACGACCCCAGAAAACCCTC----------GCGGGCAACGG---GGCCGACAATCCAAGAGCGCCAGTCCGAAGGCCTCACTAAATCATTCAATCGGTAGTAGCGACGGGCGGTGTGTACAAAGGGCAGGGACGTAGTCAGCGCAAGCTG-ATGA-CTTGCACTTACTGGGAATTCCTCGTTCATGGGAAACAATTGCAAGCCCCAATCCCTATCAA----------------------------------------------------------GAAAGGCTTTGAACGGGTTACCCG-CTCCTCTCGGAGGGGG-----AAAA---------CTCGTTGATCCCTTCAGTGTAGCGCGCGTGCGGCCCAGAACATCTAAGGGCATCACAGACCTGTTATTGCTC--AATCTCGTGCGGC--TA-GAA-------TTGCC-GCTTATCCCTCTAAGAAGAAGTTGCGAACTG--------------------------------------------------------------------------------------------------------------------------------------------------------------------------------------------------------------------------------GACACCATTTT----------CTGGAGATCCGTCGACTACTTAGTAGGCCAGAGTCTCGTTCGTT----ATCGGAATTAACCAGACAAATCGCTCCACCAACTAAGAACGGCCATGCACCACCACCCACCGAATCGAGAAAGAGCTCTCAATCTGTCAATCCTTCCGG-TGTCTGGGCCTGGTGAGGTTTCCCGTGTTGAGTCAAATTAAGCCGCAGGCTCCACTCCTGGTGGTGCCCTTCCGTCAATTCCTTTAAGTTTCAGCTTTGCAACCATACTTCCCCCGGAACCCAAAGACTTT-GGTTTCCC------GGAAGCTGCCCGCCGGGTC-ATGGGA------------------------------------------ATAACGCC-GGC-GGATCGCTAGTTGGCATCGTTTATGGTTAGAACTAGGGCGGTATCTGATCGCCTTCGAACCTCTAACTTTCGTTCTTGATTAATGAAAACATCCTTGGCAAATGCTATCGCAGTAGTTCGTCTTGCGACGGTCCAACAATTTCACCTCTAGCGTCGCAATACGAATGCCCCCGC-CTGTTCCGATTA-GTCATTACCTCT-GGTTC---------------------CGAAAACCAACAAAAT-------------------------------------------AGAACC-GAGGTCCTATTCC--ATTATTCCATGCA-TCACCA--TTCG---------------------------------------------------------GGCC-ATTCAAATA-----GCCTGCTCTGAGCACTCTAATTTTTTCAAAGTAAACT-CTCCGGCCACTCGGG-----------------------------------------------------------------------------ACACTCGACAAAGAGCATCCCGTGCGAGCCGGCGGGGCGGCTGTTCG---------------------------------------------------------------------------------------------------------------------------------------------------------------------------------------------------------------------------------------------------------------------------------------------------------------------------------------------------------------------------------------------------------------------------------------------------------------GAGCGTGACAGT--AAACACC-GGGCGGTGCACCGTCAGTCCGGAACT------------------------------------------------------------------------------------------------------------------------------------------------------------------------------------GAGA-TCCAACTACGAGCTTTTTAACCGCAACAACTTTAATATACGCTATTGGAGCTGGAATTACCGCGGCTGCTGGCACCAGACTTGCCCTCCAATGGATACTC-GTTAAAGGATTTAAAGT-GTACTCATTCCGATTGCGA--GG-CCTCGGATGAGA--CTCACATCGTTATTTTTCGTCACTACCTCCCC------GTGCCGGGAGTGGGTAATTTGCGTGCCTGCTGCCTTCCTTAGATGTGGTAGCCG-TTTCTCAGGCTCCCTCTCCGGAATCGAACCCTGATTCCCCGTTACCCGTTATA-GCCATT-GTAGGCGCATAACCTACAATCGAAAGCTGATAAGGCAGACACTTGAAAG-AAGCGG-CGCCGGTGCG---------GAGACCGT---GCGCTCAGCC---CGAAGTTATTCAGAT-TC-ACCACAGGT-GGGTTAC---------------------------GGACCGGGG------------------CCCGAC-CAGTTTT----GAACTAATAAAAGCGCTCTTCCCTTGCGG-------------------------------------------------TCAGAGACC-AATT--GCATGTATTAGCTCTAGAATTGCCACAGTTATCCAAGTAAGTGG-------------GTTTACAGATCCAAT-GAAACATAGCTGATTTAATGAGCCATTCGCGGT-TTCGCCTTAAA------TCGGCTTGTACTTACACATGCATGGCTTAATCTTTGAGACAAGCATATGACTACTGGCAGGATCAA----------------AAA----------------GCC--------------CAGCGCATAACCT-CGA--------------------------------------------------------------------------------------------------------------------------------------------------------------------------------------------------------------------------------------------------------------------------------------------TGTCTTC---------------------------------------------------------------GGGCAC----GAGGGGTGTTGCGTTTCAGAGGGTCC-------AGCACGCCGTCCCATAC-CGTCTAAGTCAAGCTTGAAAGCGGCCACTGCCCATGGAGGGTGACAGGCCCGTATGGCGGCGCCCGTGAGGGTACAGATGGGACGGTC---GGAAAGGGCCT----CTCTGTAGAGTCGGGTT---GCTTGAA--AGTGCAGCCCAAAGCAGGTGGTAAACTCCATCTAAGGCTAAATATGACCACGAGACCGATAGCGAACAAGTACCGTGAGG--GAAAGTTGAAAAGAACTTTGAAGAGAGAGTTCAAGAGTACGTGAA-ACCGTT-AAGAGC--CAAACGGGTGGAAACTCGAAGGTCG-----------AACTGAGGGGATTCAGCTCGTC---------GGCTGTCGGCTGGGTGGGGT--------------------------------GTTGTAATTGAGCGACCCAAAAATGTTTGGGCGCGCCCCCAC----TCACGCTGGCGTCGGCGGGCGTATTTCG------------------------------------------CCTCGTAGTAGGTCACCGCGACCCGTTGCCGGGGACGTCGAAG-GCCCGGTCGGACTGGTACCTCGCCGCCG--------ACTCTCTCTCAGCTCG---TCTGGGGGGGAGACCCGCGCGAC-GGGGGGAACCAC-----------CGGTG-TCCTGGCTGCCCTGCG-A-------------CGGTCGTCGAGAAGA----GCTTGCC----GC------------------------------------------------------------CGCTTCG--GCGGCGGTTTTGCTCT--CGCGGTGTGCAAAAGGTCGGTGATCCACCCGACCCGTCTTGAAACACGGACCAAGGAGTCTAACATGTGTGC-AAGTCAATGGGCTCACTAAACCCAA--AGGCGAAATGA-AAGTGACG--GGCGC--CCGGGGCAGCTGTAACAGGCTCTCCGGTGCGTCTTGGGCGGATCCC--TGACCGGC------TGCCTGCGGCC--TCGCCCACGCC------------GCGACAAGCGGGGTGAGATACTTTCCCCCGTCTCTGGAC----GTTGCGT------GTGGTGGAGGTCGTCAGGGCGATGGTCGA-------AGTTTAATTTCCCCTCATGGGAGGGGGGGGCGCAGGCCCGGGACTTGCCAAGACGCCGCGGTGCTGTCCGTCCCCGGAAGCGGGCCGTCGGTAAACGGCGGAGGCGCACCGGGGCAGGC-------TCGCG-------------------------------------------------------------------------------------------------------------------GGCAGTCGGCAAGTACCATG---AGCAT----ATATGTTGG--GACCCGAAAGA-----TGGTG-AACT-ATGCCTGGCCAGGATGAAGCCAGAGGAAACTCTGGTGGAGGTC--C-GT--AGCGATTCTGA--CGTGCAAATCGATCGTCGGAGCTGGGTATAG---GGGCGAAAGACTAATCGAATC--------ATCTAGTAGCTGGTTCCCTCCGAA----GTT----TCCCTCAGGATAGCTGGAACTCG-----------------------------------------------------------------------------------------------------------------------------------------------------------------------------------CAGGGT--------------------------GAATTTCATCCGGTAAAG-CGAATGATTAGAGGTC-TTGGGGAC--GAAACGTCCTCAACCTATTCTCAAACTTTAAATGGGTGAGATGCCGAGCTTGCT---TGTAGGGATGAAGCTCCGGCGA---CTAATCT--GAGTATCTAGTGGGCCACTTTTGGT----AAGCAGAACTGGCGCTGTGGG--ATGAACCAAACGT-CGAGTTAAGGGGCCTAAATGAATGCTCAT--TCAGATCCCATTGAAAGGCGT----TGGTTGCTATAGACAGCAGGACGGTGGCCATGGAAGTTGGAATCCGCTAAGGAGTGTGTAACAACTCACCTGCCGAAGCAACTAGCCCTTAAAATGGTATG-GCGCTCAAGCATTCTCCCGATACTCGACCGCCGGGCGCACTACCG--GCCTC-------GCTC--TCA----AGGCG---------AGGTCTCGAAGCCCCGGTGAGTAGGAGGGTCGCAGTGGTGAGCGCTGAAGGGTTTCGGCGTGGGCCGG-CCTGGAGCCGCCACTGGTGCAGATCTTGGTGGTAGTAGCAAATACTCGAGAGAGACTCCCTTGATGACCGAA-GCGGAGAAGGGTTCCATGTGAACATCAGTTGGACATGGGTTAGTCGCTCCTAAGCCCAGGGCTAAG------------------------------------------GCCTGA----TCCACGCT--------CGAGGCAAAT---------------------------------GCAACACGAGCAGA----GGAGAAGAAGAAGAACAACTA-----------------------------------------------------------CAAC----TAAGT---------------------------------------AGG--------------------------------------GGTTCTATCTATCTATCTACCTCGGTCTTATATAACA-CAGTCTA---------TGAGCAGGCATAGTAGGGACTTCATTAAGACTGGTAATTCGTGCTGAATTAGGTCAACCAGGAAGCCTCATTGGTGACGATCAAATCTACAATGTAGTTGTAACCGCCCACGCTTTTGTTATAATTTTCTTCATAGTTATACCCATTATAATTGGAGGCTTTGGAAACTGACTTGTACCACTTATACTAGGAGCTCCAGATATAGCATTTCCACGTATGAACAATATAAGATTTTGACTTCTTCCTTTTTCTTTAACATTATTATTAACAAGAGGAATAGTAGAAAGTGGAGTAGGAACTGGATGAACTGTCTACCCTCCACTCTCAGCGGCAATTGCTCACGCAGGTGCTTCCGTTGACTTAGGAATTTTCTCGCTTCATCTGGCTGGGGTCTCATCTATTTTGGGTGCAGTAAATTTTATGACAACTGCCATTAATATACGAAGAAAAGGTATAACAATAGACCGAATACCCTTATTTGTGTGATCAGTATTTATTACAGCAGTTCTTTTACTACTCTCGCTTCCTGTTTTAGCAGGAGCTATTACTATACTCTTAACAGATCGAAATTTAAATACTTCATTCTTCGATCCAGCTGGAGGTGGAGACCCAGTT--------------TATAT-AAAGTCTA---------------A--CCTGCCCACTG----GGA---TCAAA----------------CT-AA------------------------------------------------------------------------------------------------------------------------------------------------------------GGGCCGCGGTATTTTAACCGTGCGAA-GGTAGC--ATAGTCATTAGTCTCTTAATT----GGAGGC-TTGTATGA-ATGGTTGGACA-AGAA-GCAAACTGT---CT-CAAA---CACAAA-AA------TTGAATTTGACTTTTAAGTGAAAAGGCTTAAATATTTTAAAGGGACGATAAGACCCTATAAAGCTTAATAA--TTTAGTATATAATT--------AGATGAGTTGAAAGTTTAAT----ATTATTTATATACTAA--ATTATTTCGTTG--GGGCGAC-----GATGATATAATTT---GTAACTGTTTA----A--ATT-TAAAATACAGAGATATTTGTGTGTAAT------------GATCCTT-GT------TGTTGATT-AAAAATTTA-AGTTACTTTAGGGATAACAGCGTTATTTAT-TTTGAGAGTTCATATCGACAAA-AAAGTTTGCGACCTCGATGTTGAATTAAAAA--TTCGCCATGGCGTAGGAGT-TGTGG---AGG-TAGGTCTGTTCGACCT----------------------------------------------------------------------------------------------------------------------------------------------------------------------------------------------------------------------------------------------------------TTAAAATT-----------TTTAC------TGAGTT------------------------------------   [4970]
Amphipoda1          TCCGCAGGTTCACCTACGGAAACCTTGTTACGACTTTTACTTCCTCTAAGTGCACCAGTTCGGACCTCTTTCCGTCGGACCCGCTTG-----------------TCA--CTCTTGCGAG------------------TAACAACGGACGCCAGTCCAAGGCTCTCACTGGTACACCCAATCGGTAGTAGCGACGGGCGGTGTGTACAAAGGGCAGGGACTGAGTCACAGCGGGCTCAGTGA-CCCGCCGCTACTAGGCATTCCTCGTTGGTGGGAAAGAATTGCAAGTCCCAGGCCCAAGCACGCCTCTGTGCAACTCCACGAGGGAGGAAGCACTTGCAAGAA-----------------CACTGGCTTTCAGAGGGTTACCCG-CTCCTGTCGGAGCAGG-----AGAAACA------CCTGCTGTGCCCGGCATTGTAGCGCGCGTGCGGCCCAGAGCATCTAAGGGCATCACAGACCTGTTATTGCTCTCAGTCTCTTACGGC--TT-CAGT------GCC---GTGAATCCCTCTAAGAAGAGTTATAGC----ATAAGC-----------GGCGGA------CTTGGG-GT--GCAGTGTGA------TCCAAGGCAT----------CCAACACCACGCGAGAGCAC-ACGCAAC------------GAACCGCGAAGCCCGAAACG------CACACAACCCACGCA---------------------GCGAGAGTTA-CTCAGCACGCAACCCGCTGATCA-------------------------------------AGATCCAACCGACTAGTTAGCAGGGGAGAGTCTCGTTCGTT----ATCGGAATTAACCAGACAG-TGACTCCACCAACTAAGAACGGCCATGCACCACCATCCACTGAATCGAGAAAGAGCTCTCAATCTGTCAATCGTACAAG-AGTGCTGGCCTGGTGAGATGGCCCGTGTTGAGTCAAATTAAGCCGCAGGCTCCACGCCTGGTGGTGCCTTTCCGTCAATTCCTTTAAGTTTCAGCTTTGCAACCAGACTCCCCCCGGAACCCAGAGGCTCT-GGTTTCCCGTGAGTGGGGAGCTGCCCGCCGAGCCCGTTAAGAAGG-------------------------------------GTGCTACG-CGC-GGATTGATGGTTGGCATCGTTTAGGGTTAGAACTAGGGCGGTATCTGATCGCCTTCGATCCTCTAACTTTCGTTCATGATTAATGAAAACGTCCTTGGGAGACGCTTTCGCTTCAGGAGGTCTTGCGGGGGTCACAGAATTTCACCTCTCGCCTCGCAATACCAATGCCCTCGA-CCGCCCCTTTTA-ATCATTACGTCGAGGCTG--------------------GCTTGTACCACTGATTT------------------------------ATCCTCTGAGCCAGCACAC-GACGTCGTCTTCC--GACATGCCATGCAAA-ACCA-AGTCAGTCCGTCAAGACTGT?CACAGGGCGCAA-----------------------------GGCCCCTAC----------GACTG-TTTGAGCACTCTGATTTACTCAAGGTGACCG-TGAAACCGATGGAGC-----------------------------------------------------------------------------TTGACGCAGCCGGAGAAAAGAAGCGACACGCAACCGAAGCCACG-------------------------------------------------------------------------------------------C-----AC--------------CTCAACCTCTCCAAGACCACAC-------------------------TCCGTTTGACCGATTCCCGTTATGTCCCGA--GCGAG--------------GAGGCTTGTCACG------------GACGGGGGT----------------GTGTGG---------------------AAAAGCCGAA---------G-GAGCCGTTGAGCAC----------------------------------------------------GAAGCCCCCCGGACATCCA----ACAGCCCGTACTTC--------CACG---C---CCCAACG-------TCCACCTGA------------------------------CCTGCGCTCGATAC------------------------------------------------------------------------------------------------------------------------------------------------------------------------------------AGACATTCAACTGCGAGCCTTTTAACCGCAGCAACTTTAATAGATGCTGCTG?AGCTGGAATTACCGCGGCTGCTGGCACCAGACTTGCCCTTCAGTAGGTTCTC-AACAGGTTGTTTAGAAA-GTGCCCATTCCGATTGCGG--GGCCCCAGAAAGGGCG-CCCGCATCGTTAGATTTCGTCACTACCTCCCCCA---TTTGCTGGGATTGGGTAATTTGCGTGCCTGCTGCCGTCCTTGGACGTGGTAGCCG-TCTCTCAG?CTGCCTCTCCGGAATCGAACCCTGATTCCCCGTTACCCGTCAAA-GCCATC-GGTCGCGCATAACGAACGGTTGATAGCTGATAAGGCAGACACTCGAAAG-TGGCAG-CGCCGTCTCGCTCAGAAGAGAAGTACGT--GCGCTTGTC--AAATTGGTTATCCAGAG-TC-GCCATCACACGAGTCGAAC-------------------------AAGAGAGCGCGAAGCCCCACAAGT---CCTCAG-CGGTTT-----GGTCTAATAAAAGCATCCGTCAGGACAGTGAGAGCGCAAGGCAAGCAAGCACAACCATCG---------------CCTTCGGGATATCAGTT--GCATGTATTAGCTCTGGAATTACCACAGTTATCCAAGTAGGATTT--------------GCACTGGCCCATTTGGACCACGACTGATTTAATGAGCCGTCCGCGGT-CTCGCCGTGTGA-AC--ACAGCTTGGACTTAGACATGCATGGCTTAATCTTTGAGACAAGCATATGACTACTGGCAGGATCAA-------------------------------------------------------------------------------------------------------------------------------------------------------------------------------------------------------------------------------------------------------------------------------------------------------------------------------------GTAAAGTCCAAGCCCATCG--GTCAATAGGCTATCCCA-ACTAACGGCG--GGAAA------GACTCCACGGAG-------------------------------------------GGTG--TAAGA--------------CCCGTGTG-----GGCGCG----TGTCA-----------------AAGCTG------------------------------------------------------TGCGGGCTCGGCCTCTTTTCCCTGAGAGTCGCGTT---GCTTGAG--CATGCAGCGCTAAGCAGGTCGTAAACTCGATCTAAGGCTAAATATCTCCACAGAACCGATAGCGAACAAGTACCGTGAGG--GAAAGTTGAAAAGCACTCTGGAGAGAGAGT-CAAAAGACCGTGAA-ACCGCTC-AAAGT-ATAAGCCCATGGCA--------------------------------------GCTTGGAAGGCATATCGCTAGCGGGGCATCGGTCTCCCTTCACGGGG-----------------------------AGCTGGT---G-TTACCTT-------GCTTCTGTTGTGGCTCGTCATGGTAGGGGGGTCAAGTCCACAT-CCCGCCAATCGTGTGGGGAGTTCTCGGGCGTGTTGTTGTCTCTCGGTTGA---CTTCGGTCGTGCCGTT-GGGGCTCTTCGCGCTTGGTTC------------------------------------------TCTTTCAACACGGAC-----------------------------------------------------GTTCAGAC---------------------------------------------------------------------TCAA---------------------------AGGCAA---------------------------------------GACGCGATAACCAGCCCACC-----------ACGGCAC---------------GTTGT-GAGGT-------------CACCCAC--AGGCTCAAC-----------------------------------------------------------------TTTCGATTGTGATC--CTTGACGC-----------CGAGCA----------------------------------------------------------------------------------------------------------------------------------------------AGCACTATGCG----------TG----------------------------------------------------------------------------------------------------------------------------------------------------------------------------------------TCGCAGATG---------TTCCTAACCAGGCCGATTTGCC-----------AGGA-----TCGTGGAACG-ACACGCGC----------------------------------------------------------------TCAACAGTCAGG-----ATCGGG---CGATGACAGAGTTCTGGTACG--------ATC--------------CTCTTGC----GAC--------------GAGCTGGCTTCTGGCCGAGTTCCGATG----------------------------------------------------------------------------------------------------------------------------CTCAGGTC-----------------------------------------------------------TCCCG-------CATGTGCCGCGGGAGATCGCTTTGACGGT-CTGGAGCTTTCACAAGTCCT---------CTCAGTCGGGCAACGG---AAAGA-----------------GT----GGTGTAAA------------GTC--CA--AGCCCATCGGTCACGT-----CTCGAAACACGG-----GCCAAGGAGTAT--AGCAT-----GTGTGCAA---GTCTAAGAGTCTCCCAAAACTC----------GA-AGGCGA----AGT--------GAAAGCAAGG---TGGCGGCGGGTG--------ATCTACGTAGAG----------------------------------------------------------------------------------------------------------------------------------------------ATCCCGTC-AGCTGGAGGGTC-CTTCGGGGCTC----------TCCGGCTTTGGCAGA-GTTGATCCTGTTGC----------------GGAAGGCCGC-----TCAGGCGC--AAACT------------------CCAGGCT--CACGTTACGCACTGGTTCT-----------CGGACT---GTGCTG-------------------------------------------------------------------------------------------------------------------------------------------------------------------------------------------------TGAGCACTGTGGAGCATGCATGCTATGACC---CGAAAGATAGTGAACT----ATGCC-----TGGCGAGGGCGAAGCCCCAGGAAACTGGGGTGGAGG-CCCGTAG--------------------------------------------CCGTTGT-------GACG-TGGTCTAGAGTTGTAGGTACTTCTCTAAGAGTTATTATTCGCTCAGAGTTAAGCGCTCCTGGTAATTTAATTGGAGATGACCAATTATATAATGTAATAGTGACAGCTCACGCTTTCATTATAATTTTTTTTATAGTGATACCTATTATAATCGGAGGGTTTGGTAACTGGCTAGTACCCTTAATACTAGGTAGACCAGATATAGCCTTCCCCCGTATAAACAACATAAGATTTTGACTTCTCCCTCCTTCATTAACTTTATTACTTATAAGAGGATTAGTAGAAAGAGGTGTGGGTACAGGATGAACTGTCTACCCCCCCCTAGCCGGGGCTACGGCCCATAGAGGGGGCGCAGTTGACTTAGCTATTTTTTCTCTGCACCTGGCTGGTGCTTCTTCCATTCTAGGGGCTATTAATTTTATTTCCACTACTATTAATATACGAGGTCCCGGTATATTTATAGACCAGATACCCTTGTTTGTTTGGTCAGTATTTATCACAGCAATTTTACTACTACTATCCTTACCTGTTCTAGCAGGTGCTATTACCATATTACTGACTGACCGTAATTTAAACACATCTTTTTTTGACCCTAGGGGCGGAGGTGATCCTATCCGCCTGTTTATCAAAAACATTTCCACTTATATAATGAGAGGTATAACCTGCCCGGTGT----------------------A----A-AATCAA------------------------------------------------------------------------------------------------------------------------------------------------------------CGGCTGCGGTATATTGACTGTGCTAA-GGTAGC--ATAATAATTTGTTATTTAATT----AGTAGC-TGGAATGA-AAGGTTGAACTGATTTTTTAGTTTG----TTTAATAAATT--------------AAAAAATTAAAGTTAAGGTAAAAATTCTTTAATCTTCTAG-GGGACGATAAGACCCTAGAA-GCTTAAT-AAATATA---AATGTTT----------------------------TTTAGTCGGTAAAAAAATTT---TTATTTTACTG--GGGCGGT--ATTAGTATTTA----------AACTATATT----ACAA----------------------------ATAGT--------AGATCCTTTAGA-----TAAAGAAAGAATGGA-AA-AGTTACTCTAGGGATAACAGTGCAATATTT-TTGGAGAGATCTTATCGATAAA-TATGTTTGCAACCTCGATGTTGAATTAGGATA--TCTACA---TGGAGCAGAAAATATAG-TAG-AGGGTTTGTTCAACCT----------------------------------------------------------------------------------------------------------------------------------------------------------------------------------------------------------------------------------------------------------TTAAAA-T-----------TCTACATGATCTGAGTTCAAACC-----------------GGAG---------   [4551]
Amphipoda3          TCCGCAGGTTCACCTACGGAAACCTTGNTACGACNNTTACTTCCTCTAAGTGCACCAGTTTGAGTCTCTTCGCGTCGTTCGCCGGTA-----------------GACGGAG--------------------------GCTCTCGGTTCGCCGGTCCAAAAATCTTACTGGTACACTCAATCGGTAGTAGCGACGGGCGGTGTGTACAAANGGCAGGGACATAGTCGCAGCGAACTCTGTGA-TTCGCCACTACTAGGCATTCCTAATTCGTGGGGAATAATTGCAATCCCCAGTCCCAACCATGC------------CGAACTAGCACTATCGTGAAACAGCGCA----------------CAAGGTATTTCACAGGTTTACCCG-CTCCTTTCGGAGTAGGCCACGAGATGTGTAAGAACCCGTTGATACCGGCATTGTAACACGCGTGCAGCCCAGAACATCTAAGGGCATCACAGACCTGTTATTGCTTCCTGTTTCTTACGAC--TT-AAGA------GCC---GTCAATCCCTCTAAGAAGAAACGTACT-----------------------------CCAAGACGCT--------TTGCCGAAAGC---------G----C----------------ACGCAAGCACACGCAACCATAACAGTCACGCGCGCAA----------------GCACACACCAACGAC--GCGCCAAGGAT-----CAGTGGACA----TCGTCCGGTCCCGGAGCTTACGCTCTTGGGTCCTTGTTCCGAATCGCACTGTCTAAA-------AGAACACCAAGGTTCATTAGCAGGGGAAAGTCTCGTTCGTT----ATCGGAATTAACCAGACAGATCACTCCACCAACTAAGAACGGCCATGCACCACCATCCACTTTATCAAGAAAGAACTTTCAATCTGTCAATCATCAAAGATGTTCGGGTCTGGTAAGATTTCCCGTGTTGAGTCAAATTGAGCCGCAAGCTCCACGCCTGGTGGTGCCTTTCCGTCAATTCCTTTAAGTTTCAGCTTTGCAACCAGACTCCCCCCGGAACCGAAAAACTCT-GGTTTTCCGTCCGAAAAGAGCTGCCCATCGAGCGCTTACACTCAGCCCACGAAGAGAGCAAGCTCCACTCCGTGAGCAAAAGAGAACGCTATGACGGATTGATGGTTGGTATCGTTTACAGTTGCAACTAGGGCGGTATCTGATCGCCTTCGATCCTTCAACTTTCGTTCATGATTAATGAAGACGTCCTAGGCAGACGCTTTCGCTTCGGGTAGTCTTGCGGGGGTCATANAATTTCACCTCTAGCCCCGCAATACCAATGCCTTCGAGCCATCCCTTTCAGATCATTCCGTGCTCGTTGGCGCACGCGCACACTCCGGAGGTGCGACTAACCGTAA--------------------------------GCGCGACCAACTCACAC-GGCGTC--TTTC---GACGTACCATGCAAA-GCAA-AGACAATGTCCAAACGGCTCGCACCGTCACCAGACACACGACTAAGCCCGCAAGGGTAAGTCGCAGCCGTAGTGTTTCAACGANTGCTTTAAGCACTCTGATTTACTCAAGGTGTCAA-CTAACGGGACTCGGG-----------------------------------------------------------------------------AACGATAACCC-GAAAGTCATNAT----------------------------------------------------------------------------------------------------------------------------------------------CACCAATCCCG--------------------------------------------CTAATCGAATCGT----------------------TAGCCCGCGAGAGATGCA---------------------------------------------------------CTTGGAGAGAC------------GGCTCGNTACGATN-----------------------------------------------------TGACGAAAGAAGC------------------------------------------------------TNNNAACGTCCCGGCACC------------------TCTACGCGTATATTNACT------------------------------------------------------------------------------------------------------------------------------------------------------------------------------------GACA-TTCAACTGCGAGCNTTTTAACCGCAGCAACATTGGCATACGCCACTGGAGGTGGAATTACCGCGGCTGNTGGCACCAGGCTTGCCCTCCAGTAGGTTCTC-ATTAGTGTGTTTAGAAA-ATATCCATTCCAATTGCGA--GT-GTTCCGAAGAACGACCCGCATCAGTATCTATCGTCACTACCTCCCCCA---TGTGCTGGGATTGGGTAATTTGCGTGCCTGCTGCCGTCCTTAGACGTGGTAGCCG-TTTCTCAGGCTGCCTCTCCGGAATCGAACTCTGATTCCCCGTTACCCGTCACA-GCCAAC-GTTCGCGTATAACATACG-TTAGTAGCTGATAGGTCAGTCACTCGTAAGTAGGCAG-CGTGTCAGTT----------AAGCC-----ACGCTTATC-----AATGTTATCCAGAG-TC-ACCTTTAAGCGCTTACCACGTCGCACAAGTAACCGCAGTCTC--GCCGAAACGAGGTGCTAAATCACG---TATGCGCGCGCCTC----GGTCTAATAAAAGCATCCCGAGTTAATAACCGTACAAGTACGGCGTT----------------------------TGCTCAGGACTATGAGTC-GCATGTATTAGCTCTGGATTTTCCACAGTTATCCAACTAGGGAA--------------AACTGTCGCCCACTTAGACCACAACTGATTTAATGAGCCGTCTGCGGT-TTCGCCCGGTGTTACCACCGAGCTGTACTTAGGCATGCATGGCTTAGTCTTTGAAACAAGCATATAGACACTGGCAGGATCAA----------------------------------------------------------------------------------------------------------------------------------------------------------------------------------------------------------------------------------------------------------------------------------------------------------------------------------AAGCTAGATGGTACTCTCATCCTGCCGAAGC----------GAGTAACC----CTGAAAATGGATGACTCTA-------TAGCTCTCTCC-CGATGCACAGCTG----------------------TCAGT-------------AGCACTTAG---------------AGTCACTCT-----GTGTCTCCNAGCTCTGACAAGTAGAA--------TGGCGTGCTGCA---------------------ATGCGTTGACGACCT----TCGCGT-GAGCGTGGTCAGAGCTTGCAGCAGTGCAGATCTTG----GTGGTA--------GTA--GC-AAGTAC------------TCTGGTG---AATAACCTTGAGCTGTGAGGCTGATAAGGG--------------TTCCAT-----GTCAACAGCGTTT----GT-ACATGGGTAAGTCGCTCCTAAG---------------------------------------------------CCCC-----CATTATTCTTAATGGT---GATTGCGAATGCTCGAAGAGTGTACTTAAATGGC---AC-------GAGAGTCACTACTG---TTGCT---------------------------TGC----AGGTTGCGAAA-G----GTCGTGCTA---------------------------TACCATCTT------------------CGGAA-----------------------------------------------------------------------GGGAAAAGCATGTACACTTAGTAGT-----------------------GCCAAACTTGCTCGCTCTACTGTGTCTCTCGCT---------GTGTAT--------------------------TGC---TCTCGCGTCGCTTGGCGAA-AGGGAACTGCGGACTTAGTTCGTAGACCACACCTGGTACCCTG-AGA-CGGTTCAC--------------CGTATCACGGACCTAGCA-------ATAGTTGC-CAGGC-------------------C--AGTCGTTGTCATAAGTTACTCG----------------------------------------ACGGGGAGATG--------TCTTCTCTCTTTGATAAAGCGTGATTACCCTGAA----------------------------------------------------------------------------------------------------------------------------------------------AACACCTCGCG----------------------------------------------------------------------------------------------------------------------------------------------------------------------------------------------------TGGCGGAAGGGTAATGCTTTGCTTAGCAG-----------AG--TACT-------------------------------------CTACTCCCCC----------GAGTAGTTCGAC-GT--AAC--TTGTGATCCGTGAAAA--GGTGGTCG-----------AG---GGGTAA------------------------GCAAG--GATGGGTCTCTCTGTT----GTG----T-------GTGAGCGTGATTTCGGTC----------------------------------------------------------------------------------------------------------------------------------------------------------------------------------------------------------------GTCGCTCATTCG----------------------C-TTGAGGGT----------------CTCTCCTGACACTTTACTCGAGTGTTAGCCAGGGCGTG--------------GGCGTACC--CAT---------------ATCCG---------CATCTGGTCTCAAAGGTTTGCAGCCTCTGTGGCGTATGACGCAT-----GTAGGTAAGGG---AAGTCG---GCAAATTC---GATCC-------------------GTACCTTTGGA-AGAAGGAT--TGGCTCTGAGAGTCG-----TGCTAC---GTGTGTACGAG------------------------------------G-GCTCCGTATTC---------------------------------------CT-----------------------------GCTT-----GTCCAAGTGCCG---------GGGACCGCTTCGGTG--------------------GATCCCGG-CCTG-------------------------------------------------------------------C-GACTCGCGGGGTTCG--------GTCAGGTTCTCGTG------------TTAACGCC-G-------------------------------------------------------------------------------------------------------------------------------------------------------------------------------------------------TGGCAACTAGCGACTACCTCAGAACTGGCACGGAGAGAGGGAATC---------CGAC-----T------------GTCTAATAAAACAAGCGTGCATG-CCCGCAG--------------------------------------------------------------------TGGTATAGTAGGCTCTTCTATAAGATTTATCATTCGTTTCGAGCTAAGAAATAATAGGTCTTTGTTAGGAGACGATCATATTTATAACGTGTTAGTTACTGGTCATGCTTTTATTATAATTTTTTTTATAGTTATACCCATCATAATTGGGGGGTTTGGTAATTGAATAATTCCATTAATATTGTGTAGAGTTGATATAGCTTTCCCACGTATAAACAATATAAGGTTTTGACTATTGATTCCATCATTTATGCTACTACTATTTAGAAGAATGGTAGAGGGGGGGGTAGGGACAGGTTGAACGGTTTACCCTCCTTTATCATCTAACTTAGGTCACAGAGGATCTTCTGTAGACATTGCAATTTTTTCTCTACATTTAGCAGGTGTCTCTTCTATTTTAGGTGCGGTTAATTTTATTTCCACTATTTTAAATATACGTAATTACAGTATATTTATAAGAATAATTCCATTATTTGTGTGATCTGTATTTATTACAGCTATTTTACTACTTCTATCCTTACCCGTTTTAGCCGGAGGTATTACAATATTATTAATAGACCGAAATTTTAATACTTCTTTTTTTAATCCATCCGGAGGGGGAGATCCAATT-------------------------------------------------------------------------------------------------------------------------------------------------------------------------------------------------------------------------------------------------------------------------------------------------------------------------------------------------------------------------------------------------------------------------------------------------------------------------------------------------------------------------------------------------------------------------------------------------------------------------------------------------------------------------------------------------------------------------------------------------------------------------------------------------------------------------------------------------------------------------------------------------------------------------------------------------------------------------------------------------------------------------------------------------------------------------------------------------------------------------------------------------------   [4051]
Leptostraca         TCCGCAGGTTCACCTACGGAAACCTTGTTACGACTTTTACTTCCTCTAAATGATCAAGTTTGGACATCTTCCCGGTTGCCCGAGGTA-----------------------------------------------ATAAAACCAAGAGCACCAGTCCAAAGCCCTCACTAAATCATTCAATCGGTAGTAGCGACGGGCGGTGTGTACAAAGGGCAGGGACGTAATCAACGCAAGCTG-ATGA-CTTGCGCTTACTGGGAATTCCTCGTTCATGGGGAAAAATTTCAAGCCCCAATCCCTATCAC----------------------------------------------------------GAAGGGGTTTCAACGGGTTACCCG-CTCTTCTCAGAGAGGG-----AAAA---------CACGCTGATCCCTTCAGTGTAGCGCGCGTGCGGCCCAGGACATCTAAGGGCATCACAGACCTGTTATTGCTC--AATTTCGTGCGAG--TA-GAG-------TTC---GCTTATCCCTCTAAGAAGAATGTTCGACGGG-------------------------------------------CTGCGA-------------------------------------------------------------------------------------------------------------------------------------------------------------------------------------------------------AGAACCCGTCGACTAGTTAGTAGGCTAGAGTCTCGTTCGTT----ATCGGAATTAACCTGACAAATCGCTCCACCAACTAAGAACGGCCATGCACCACCACCCACCGAATCAAGAAAGAGCTCTCAATCTGTCAATCCTTCCAG-TGTCCGGGCCTGGTGAGGTTCCCCGTGTTGAGTCAAATTAAGCCGGAGGCTCCACTCCTGGTGG?GCCCTTCCGTCAATTCCTTTAAGTTTCAGCTTTGGAACCATACTTCCCCCGGAACCCAAAGACTTT-GGTTTCCC------GGAAGCTGCCCGCAGAGTC-ATTGAA------------------------------------------ATAACTTC-TGC-GGATCGCTAGTTGGCATCGTTTAAGGTTAGAACTAGGGCGGTATCTGATCGCCTTCGAACCTCTAACTTTCGTTCTTGATTAATGAAAACATTCTTGGCAAATGCCTTCGCTGTGGTTCGTCTTGCGACGGTCCAAGAATTTCACCTCTAGCGTCGCAATACGAATGCCCCCGT-CTGTCCCGATTT-ATCATTACCTCG-GGTTC---------------------CGGAAACCAACAAAAT-------------------------------------------AGAACC-GAGGTCCTATTTC--ATCATTCCATGCACA-ACTA--TTCA---------------------------------------------------------GGCGTACA-----------GCCTGCTTTGAGCACTCTAATTTTTTCAAAGTAAACG-TGCCGACCACCCGGG-----------------------------------------------------------------------------ACACTCGATGTAGAGCACCCCGAGCAGAACGG--------------------------------------------------------------------------------------------------------------------------------------------------------------------------------------------------------------------------------CGGACTGTTCAG-------------------------------------------------------------------AGCCA-------------------GA-------------------------------------------------------ATTAACTCCGGGCGGAGAAA-------------------------------------------------------------------------------------------CACTGGTCTGGAACT------------------------------------------------------------------------------------------------------------------------------------------------------------------------------------GAGA-TCCAACTACGAGCTTTTTAACCGCAGCAACTTTAATATACGCTATTGGAGCTGGAATTACCGCGGCTGCTG?CACCAGACTTGCCCTCCAATTGATCCTC-GTTAAGGGATTTATAAT-GTACTCATTCCGATTGCGA--GG-CCTCGGATGAGT--CCCGCATCGTTATTTTTCGTCGCTACCTCCCT------GGACTAGGAGTGGGTAATTTGCGCGCCTGCTGCCTTCCTTGGATGTGATGGCCG-TCTCTCAGGCCCTCTCTCCGGAATCGAACCCTGATTCCCCGTTACCCGTTATA-GCCATT-GTAGGCGCATAACCTACAATCGAGAGCTGATAAGGCAGACACTTGAAAG-ATGCGG-CGACGGTACT---------AGGACCAT---TCGCTCGGC---ACAAGGTTATCCAGAG-TC-ACCAAATGAAC---------------------------------GGGACGAAA------------------CCCGAT-TGGTTTTA---AAACTAATAACTGCGCCCTTCCCTTGC------------------------------------------------GG-TTAGGGCTT-GAAT--GCATGTATTAGCTCTAGAATTACCACAGTTATCCAAGTAGGAT---------------TGGCAATATCTTGT-GAACCATAACTGATTTAATGAGCCATTCGCGGT-TTCACCTTAGT------GTGGTATGTACTTAGACATGCATGGCTTAATCCTTGAGACAAGCATATGACTACTGGCAGGATCAA------------------------------------------------------------------------------------------------------------------------------------------------------------------------------------------------------------------------------------------------------------------------------------------------------------------------------TAATAAGC------GGAGGAAAAGAA--ACCAACCGGGATTCCCTGAGTAACGGCGAGTGAAACGGGATGAAGCTCAGCACCAAACGTTGCACT-GCATGAAAGATTGCAGGAGCGATGATTGTGGTGTTTCAGAGGACCATTCTTCCCGCAGTCTG-----GGTACGCTTAAGTCCCTTTTGAATGAGGCCAATAGCCATAGAGGGTGAAAG-CCCCTGTGCAGCGTTTCCTG-----------------GTCTGCGGGAGTGGTCT----ATCTGTAGAGTCGGGTT---GCTTGAA--AGTGCAGCCCTAAGCTCGAGGTAAACTCCTCGTAAAGCTAAATACGACCAGTAAATCGATAGTGCACAAGTACCGTGAGG--GAAAGTTGAAAAGGACTTTGAAGAGAGAGTTCAATAGTACGTGAA-ACCGTTTTAGAGT-ATAAGCGGATGGCACCCCGAAGGTCG-----------AGT-GTGGG--CTATGCTTGGCAAAGTACTTGTAAGTCGC-----TTGGACTCAACACGGGACTATAAGCGATT---------GTATCCGGCACTGGG---ATTTAGTTTGACGTTCACCGCTC--ATTGCTCTCGGGCTTTGATG--TGAATTCTGCTTGCCCTGATGTCGCGTAA-GATTGCTCGTGTTG---AATTCCTCACACTTGATCGCTGCGAACCATCGGTT-GGTTATAA--GAGCTCGGTCG------------------------------------------TCT--CAATTCTGTCAAAGAATTGAAATGTGAATACGATGTACATAT-GCAGTTGTTTCCTTCGGGATCTTCTGTGGACATTGTTGAGCGGCCGATGCATTCTCTATTGATTCCAATAGTGAAAAATAATCCGATGGTTAACAAAGCAAATGCCCTTCTGGTTTCGGCTGGAAACTAGGCAATTTAAGACCTAGTCGT--GGCGTTTTTCGGCAGCGTGTAGATCGGTGATCCATCCGACCCGTCTTGAAACACGGACCAAGGAGTCTATCATATGTGC-GAGTCATTGGGTGAACTAAACCCAC--AGGCGCAATGA-AAGTGATTTG-------------------------------------------GGCAGATCCTACCCGTTGTGCTC-CTTTGAGTATGGGTCAGGCGCATGCC----------------------------------------------------------------------------------------------------------------------------------------------CGGGACTCTCA--GTCTACCCTT----------------------------------------------------------------------------------------------------------------------------------------------------------------------------------------TTGCGGTAGGAGAGTACCTTG---AGCAG----ATGTGATAG--TACCCGAAAGA-----TGGTG-AACT-ATGCCTGGCCAGAACGAAGCCAGAGGAAACTCTGGTGGAGGTT--C-GT--AGCAATTCTGA--CGTGCAAATCGATTGTCAGAGCTGGGTATAG---GGGCGAAAGACTAATCGAACC--------ATCTAGTAGCTGGTTCCCTCCGAA----GTT----TCCCTTAGGATAGCTGGAGCCCGGAGAAAT---GAAA----------------------------------------------------------------------------------------------------------------------------TTATCGTT-----------------------------------------------------------TTACG-AAGTTTCATCCGGTAAAG-CAAATGATTGGAGGAA-TTGGGAAC--GAAAAGTTCTCAACCTACTCTCAAACTTTAAATGGGTGAGAGGCAGTGCTTTCT---TAATT----GAAGCAACTGCAT---TGAATTC--GAGCTCCAAGTGGGCCATTTTTGGT----AAGCAGAACTGGCGCTGTGGG--ATGAACCAAACGC-AGTGTTAAGGTGCCTAATCGAATGCTAATTCTTAGATATCAT-GAAAGGCGT----TGGTTGCTATAGACAGCAGGACGGTGGCCATGGAAGTCGGAATCCGCTAAGGAGTGTGTAACAACTCACCTGCCGAAGCAACCAGCCCTGAAAATGG-ATG-GCGCCAAAGCATTCAACCGATACACTGCCGTCGGTGGCATTAAGGAAGCAAT-----------------------------GCTTTGTTTCTCGAAGCCCCGACGAGTAGGAGGTGCGCTGCGGTGTGCGTTGAAGG-TACTGGCGTGAGCTGG-ACTGGAGCCGCCGCTGGTGAATATCTTGGTGGAAGTAGCAAGTATACAAGAGC--ATACCTTGTGGCCTGAC-GTGGAGAAGGCTTCCATGTGAATATCAGTTAGACATGGGTGAGTCGGTCCTAAGTCCAA-------------------------------------------------------------------------------------------------------------------------------------------------------------------------------------------------TGGCG-CAAGCCACTTCTTCATTGATTGGGTGACTAAATGAAATTAACTTGACATGCC-----ACTGG-------AGTGTCACGATACGAATATTAATAACCCGCAGTATACTCTTTGTTGTAAAAAA------TAAAAAGGAGAGAGGAGGAGGAG--------GAGG-TATTCTGCTATAGTGGGAACAGGATTATCTGTTTTAATTCGTGCAGAATTAGGACAACCAGGAAGGTTAATTAATGATGATCAAATTTATAATACCATCGTTACTATTCATGCTTTCATTATAATTTKTTTTATAGTGATACCTATTATAATTGGAGGATTCGGTAATTGACTAATCCCTCTTATACTCGGAGCCCCAGATATAGCTTTTCCCCGATTAAACAATTTATCTTTATGACTCCTCCCCTTTAGATTTGTCTTTATAATTTTAAGATCTTGATGTGGAAGAGGAGCAGGAAGGGGGTGAACCCTTTACCCCCCTCTTTCTGGTAATGCCTTTCATTCGAGAATATCTATAGATATAGTAATTTTTAGACTTCATATAGCAGGTGTTTCTTCTATTTTAGGAGGAATTAATTTTATAACAACTATTAGAAACTATAAAATT------ATATTAGCAAAAATACTTCCCCCCTATGTTTGGAGAATTTATATCACATCTTTACTTCTTGTAATTTCTGTCCCTGTTTTAGCAGGGGCTCTAACAATACTTTTATTAGATCGTAATATTAAAACAACTTTTTTTGATCCTTTGGGAGGAGGGGATCCTGTT---AGTTCCCTGAATCCAT-ATGGAATA---------------AATTCTGCTCAATG----AAAAAATTAAATAGCC------GAAGTATAACTG------ACTTTGACAAAG---------------------------------------------------------------------------------------------------------------------------------------------------------------------TAAC--TTAATAATGTGCTTTATAAAT----TAAAGA-TCGTATGA-ACGAATTAATA-TTTAAAAACTGTTT---CTACTT-------AAAAAA------TTGAATTTAAATTTCATGTTAAAATGCATGAATAAAAAAA-AAGACGAAAAGACCCTAAAA-G-TTTATAA----------------------------------------TAA---ATATTT--TAATTAAAATTA--AATTTTGATG--GGGGTTT--AT-TATAATAAA-A-------TAGTATTAT------ATATAAAAAAAA-------------------------------ACATATTTTA-------TGAA--TA-AAAA-ATTA-AATTACTTTAGGGATAACAGAGTAATATTTCCTAAAAAGATCATATTTAAAGG-ATAGATTACTACCTCGATGTTGAATTATTTT--ATCTTTAGAATGCAGGAGT-TTTAAAA-AGT-TTGGTTTGTTCACCCA---------------------------------------------------------------------------------------------------------------------------------------------------------------------------------------------------------------------------------------------------------ATTAAAAAT--------------ACA-----------------------------------------------   [4858]
Cumacea1            TCCGCAGGTTCACCTACGGAAACCTTGTTACGACTTTTACTTCCTCTAAACAGCCGAGCTGGGACGTCATTCCGTCTTAGACCCTAG--------------GCGACGCATCGCGAAGAT----TT----------GTCGGCCCTGGGCGCCAGTCCGANGTCCTCGCTCGATCACTCAATCGGTAGTAGCGACGGGCGGTGTGTACAAAGGGCAAAAACTCAATCGACGCGGGCTG-GTGA-CTCGCGACTACTGGGAATTCCACGTTCGTGGGGTATAATTGCAATCCCCAGTTCCTACCGAGGCCT---------CGAGATGTTTGCGACGCGAA--CGACGCAAACCGTACACGCCATCTGCGGCTTTCCGGTGACTACCCG-CTCCTTTCGGAGGAGG----ACTGTGCA------CACGTTGAACCGACCATTGTAGCGCGCGTGCGGCCCGGGACATCTAAGGGCATCACAGACCTGTTTTTGCCC--TGTTTCGTGCGGCTATTCTTATATTCGTCGCCC-GCCGATCACTCTAAGAAGAGAGAGCCGAAAG----------AGCAGCCATGCTGGCTCAATGCTTAGGCTCAAAATGCGACGAACGCTTCGCGACCTTGGCTTCTCATTCGCTCAAGAGCTTCAACGAGTAAAGCCGCCGCGTCCGAAACTCGCGCGTCAAAGTCTGCCACTCGCGCGATAAACGCGCGTCGAATACGGACAGCGCAACGAGCCCGACCGCGAACGACCCCCCTATCGCCCGAGAGACGAAATGGCCAGGTCGCGTCGAAAGGAGCGCGTTCGTTCGTCGACTATTTAGTAAGGCAGAGTCTCGCTCGTT----ATCGGAATCAACCAGACAATTCGCACCACCAACCTGAAACGGCCATGCACCACCTACCGCTAAATCGAGAAAGAGCTCTCAATCTGTCAATCCTTTCAG-CGTCCGGTCTCGGTAAGCTTCTCCGTGTTGAGTCAAATTAAGCCGCAGGCTCCACTCCTGGTGGTGCCCTTCCGTCAATTCCTTTAAGTTTCACTTTTGCAACCATACTTCCCCCGGAGCTCGAAAACTTT-GGTTTCCC------GGGGACTTCCCGCCGAGTC-TAGGGA------------------------------------------ACGACATC-GGC-GGATTGTCAGGTAGCATAGTTTACGGTCAGAACTAGGGCGGTATCTAATCACCTTCGATCCTCTGACTTTCGTTCTTGACTAATGAAAACGTTCTCGACGAGCGCCTTCGCCTCGGATCGTCTTGCGACGGTCAACGAATTTCACCTCTCGCGTCGCAATACGCTCACCTCCGG-CCGCTTCTCTTA-ATCGTTACCTCGTAATCC--------------------CCTAAAACCGATCGAAA------------------------------------CAACGGCGGGATC-GAGGTCTTTTTCGGTATCGTTCAATGCACGTATCG--TTTT---------------------------------------------------------GGCGTTGACATGAGGC---GCCCGCTTTGAGCACTCTTATTTATTCAAAGTGAAAA-TGCCGACGTCGCTAG-----------------------------------------------------------------------------GCGTGAGTCGA-GAGCTCAGCTCTCATAC-----------------------------------------------------------------------------------------------------------------------------------------CGCGCCTGGCGCG-----------------------------------------ACGGCTCAATTCGG----------------------------CGGACCGAGTTTGACTTG---------------------------------------------------CGAGACTGGA----------------ACTTCGTCGAG-----------------------------------------------------TCTCGGCTCGCAA------------------------------------------------------TTGCGTCAGTTCGGCC--------------------------------GCGCGC------------------------------------------------------------------------------------------------------------------------------------------------------------------------------------AAAG-TCCAGCTACGAGCTTTTTAACCGCAGCAATTTTAATATACGCTATCGGAGCTGGAATTACCGCGGCTGCTGGCACCAGACTTGCCCTCCGATGGACGCTC-GTCCAAGTTTTTAGTTT-AAACTCAATCAGATGCCGA--AG-CCTCGCGAGAGACTCGCATTCTGT-ATTTTTCGTCACTACCTCCCC------GACCCGGGATTGGGTAATTTGCGCGCCTGCTGCCTTCCTTAGATGTGGTAGCCG-TTTCTCAGGCTCCCTCTCCGGAATCGAACCCTGATTCCCCGTTACCCGTTATC-GCCGTC-GTAAGCCAATACCTTACGATTG--AGCTGATAGGGCAGTCGCCCGAAGG-ATACGG-CGCCGATCGA----GTATATCGACCGAA--GCGCTCGGC----ATCAGTTATTCAGAG-TC-CCCAGTCCGGCGCCGCGGGCGCGT--------------------ACTTGTACGCTTCGCCGCGCGTTG---GCTAAT-CGGTTTTTG--GGTTTAATAAATGCGCCCTTCCCTCGCCGCGAACGACGA------------------------------------GGATCGGAGCTT-AGTT--GCATGTATTAGCTCTAGAATTACCAAAGTTATCCAACGAGACGG--------------GATCGATATCCTGT-AGGTTACGACTGGTTTAATGAACCATTCGCGGT-TTCACCATTAATT----TCGGTTTGTACTTAGACATGCGTGGCTTAATCTTTGAGACAAGCGTATGACTACTGGCAGGATCAA-----------------------------------------------------------------------------------------------------------------------------------------------------------------------------------------------------------------------------------------------------------------------------------------------------------------------------------------------------------------------------------------------------------------------------------------------------------------------------------------------------------------------------------------------------------------------------------------------------------------------------------------------------------------------------------------------------------------------------------------------------------------------------------------------------------------------------------------------------------------------------------------------------------------------------------------------------------------------------------------------------------------------------------------------------------------------------------------------------------------------------------------------------------------------------------------------------------------------------------------------------------------------------------------------------------------------------------------------------------------------------------------------------------------------------------------------------------------------------------------------------------------------------------------------------------------------------------------------------------------------------------------------------------------------------------------------------------------------------------------------------------------------------------------------------------------------------------------------------------------------------------------------------------------------------------------------------------------------------------------------------------------------------------------------------------------------------------------------------------------------------------------------------------------------------------------------------------------------------------------------------------------------------------------------------------------------------------------------------------------------------------------------------------------------------------------------------------------------------------------------------------------------------------------------------------------------------------------------------------------------------------------------------------------------------------------------------------------------------------------------------------------------------------------------------------------------------------------------------------------------------------------------------------------------------------------------------------------------------------------------------------------------------------------------------------------------------------------------------------------------------------------------------------------------------------------------------------------------------------------------------------------------------------------------------------------------------------------------------------------------------------------------------------------------------------------------------------------------------TGAGCAGGAGGTGCTGGTACTAGAATAAGAGTTATTATTCGTACTGAATTAGGTCATCCTGGAGGTTTAATTATAGATGATCAAATTTATAATACTGTTGTTACAGCTCACGCTTTTGTTATGATTTTTTTTATAGTTATGCCAATTATAATTGGTGGGTTTGGAAATTGATTACTTCCTTTAATATTAGGTGCTCCTGATATAGCTTTTCCACGAATAAATAATATAAGTTTTTGATTACTGCCTCCTTCTTTAACTTTATTATTATTAAGAGGAATGATTGAGATAGGAGTAGGGACTGGATGAACTGTATATCCTCCACTTTCATCTGGTGTTTCACATGCAGGTGGAGCTGTAGATTTGGCTATTTTTTCTTTACATTTAGCTGGGGCTTCTTCAATTTTAGGAGCTGTGAATTTTATTACAACTGTTTTTAATATACGACCAAAAGGGTTATCTATGGATCGTGTTCCTTTATTTGTTTGATCAGTTTTAATTACTGTTGTTTTATTATTACTATCTTTACCTGTTTTGGCTGGGGCTATTACTATACTTTTGACAGATCGAAATTTAAATACTAGTTTTTTTGATCCAAGAGGAGGAGGTGATCCCATC----------TCCAAAAAGGTTC--CTT----AATT-----------------------------------------------CAA-CATCGA-------------------------------------------------------------------------------------------------------------------------------------------------------------GGTCGCAAACTTCTTTTT-CGATAA-GGGCTCTAAAAGAAATAACGCTGTTATCCCTAAAGTAAT-TTTAATTTTTAATCT-----------TTAGAGGGTCAATTTATT-CATTTATATATGTT--ATATAAATCT-----------ATAGGTATTTTTATATAG----AAGTCG------CCCCA----GCTAAATTA--TTTAC--AATATAA---------TCT-------A-TTCTTATA--A--AAATAA------TT---AAATTTTATAG--GGTC-TT--ATCGTCTTTTAA---------AATTATTAT----AGGG------------TTTTTACTAT-----AAA-CTAAGTTT------------------------------------A-AGTTAAA--AAGAAAGACA--GTACTCATT-CATGTGACCTTTTATA-------CAAGTTTTC-------------AATTAAA------------------AAACAAATTATTA-TGC-TACC----------------------------------------------------------------------------------------------------------------------------------------------------------------------------------------------------------------------------------------------------------------------------------------------------------------------------------------------   [3195]
Cumacea2            TCCGCAGGTTNNNNNNNNNNNACCTTGTTACGACTTNNNNNNNNNNNNNNNNNNNNNNNNNNNNNNTCTTCCCGTCAAACCCAGATT----------------GCCA-ACCGCGAGGGA------------------AGGCGAAGGGTGCCAGTCCAATGTCCTCACTGGACCATTCAATCAGTAGTAGCGACGGGCGGTGTGTACAAAGGGCAGGGACTTAATCAACGCAAGCTG-ATGA-CTTGCGCTTACTAGGAATTCCTCGTTCATGGGAGATATTTACAAGCCCCAATCCCAACTTG----------------------------------------------------------GTAGGGGTTTCATGGGATTACTCA-GTCCTTTCGGACCGAG------GAG---------CACGCTGATCCCTACATTGTAGCGCGCGTGCGGCCCAGAACATCTAAGGGCATCACAGACCTGTTTTTGCTC--CATCTCATGCGAC--TA-AAC-------GTC---GCCGATCCCTCTAAGAAGATAAAAACG----ATGGAC-----------GCCCCT------CGTTGG-AA--GAACCCCGGGACGAGCCCACAACAC----------CGAGGACCACGCTTGACCAA-TCACACCCG----------GGCCGCTGACGACCGAAACC------GCTACGTACCACAGATGTCCAGGGA--------GCCGTGGGACCAA-GGCCAGAAGCGGGTCGCACACCGAGGTATCCGT---------------CTCGGGAG----TCGATCCACCGACTATTTAGTAGGTCAGAGTCTCGTTCGTT----ATCGGAATCAACCAGACANATCACTCCACCATCTAAAAACGGNCATNCACCACATATCACCGTATCGAGAAAGAGCTCTCAATCTGTCAATCCTTTCGG-TGTCCGGACCTGGTAAGTTTCCCAGTGTTGAGTCAAATTAAGCCGCAGGCTCCACTCCTGGTGGTGCCCTTCCGTCAATTCCTTTAAGTTTCAGCTTTGCAACCATACTTCCCCCGGAACCTAAAGCCTTT-GGTTTCCC------GGAGGCTTCCTGCCGAGTC-GTGGGT------------------------------------------ATGACATC-GGC-AGATCGCCAGGTAGCATCGTTTATGGTTAGAACTAGGGCGGTATCTGATCGCCTTCGATCCTCTAACTTTCGTTCTTGATTAATGAAAACATCCTTGGCAAATGCTTTCGCAGTAGTTCGTCGTGCGACGGTCAACGCATTTCACCGCTCGCGTCGCAATACGAATGCCCCCGC-CTGTTCCTGTTA-ATCATTACCTCG--ATTC-----------------CGTAAATCGACCAAAAGAGC-------------------------------------------AGAACC-GAGGTCCTGTTCC--ATCATTCCATGCACC-ATTA--TTCA---------------------------------------------------------GGCGTTAACATTT------GCCTGCTTTAAGCACTCTAATTTATTCAAAGTGAACG-TGTCGGTCGCTTGGA-----------------------------------------------------------------------------ACACCCCAGTGACGTTGAGTCGCAGG-------------------------------------------------GAATTCCGCGCAAA----------------------------------------------C-----CA--------------ACGGTTTTTATCGAACCAGAGC-------------------------TGGACAGTAAACCACCAGGCGCTTACACAG--ACACG--------------ACGACTTAGC-------------------------------------------------------------------ACAACCAGGA---------C-GAACCCGGAAGGA-----------------------------------------------------AGGNCGAAGCGCTGGTC---------------ATTGC--------CGTG---C---AGTGGG---------CTGCCAGT------------------------------CC-------GGTCG------------------------------------------------------------------------------------------------------------------------------------------------------------------------------------AGAGATCCAACTATGAGCTTTTTAACCGCAGCAACTTTAGTATATGCTACTGGAGCTGGAATTACCGCGGCTGCTGGCACCAGACTTGCCCTCCAGTCG-TACTT-GACCAATGGTTTAGGGT-GGTCTCAATCCGATGGCGA--AG-CCTCGGTTGAGT--TTCGCACCGATATTTTTCGTCACTACCTCCCC------GAACTGGGAGTGGGTAATTTACGTGCCTGCTGCCTTCCTTAGATGTGGTAGCCG-TTTCTCAG-CTCCCTCTCCGGAATCGAACCCTGATTCCCCGTTACCCGTAACA-GCCATC-GTAGGCCAATACCTTACGAT--ATAGCTGATAAGGCAGTCGCTCATGGG-ATAAGG-CGCAGATCGT---------GTGATCGAA--GCGCTCGGGC-----AGGTTATCCAGGGATC-ATCACAACCGTCGTGA----------------------------GAACAG---------------------ACAAGT-CGATNTG----ATGNTAATAAAGGCGCCCTTGCTCCCGCCGAAACG----------------------------------------GTATCGGGGCTG-TGNT--GCGTNTATTANCCCTAGAATCNCCACGGTTNTCCAAGTANCTGG----------------NACANNCTCCCGGAGGTTACGACTGATTTAATGANNCACNCGGGGT-CACACTTTATA------AAAGTCTGTTCTNAGACATANATGNCTTACTCTGTGAGACGANNNNNNNNNNNCTGGCAGGATCAA----------------------------------------------------------------------------------------------------------------------------------------------------------------------------------------------------------------------------------------------------------------------------------------------------------------------------------------------------------------------------------------------------------------------------------------------------------------------------------------------------------------------------------------------------------------------------------------------------------------------------------------------------------------------------------------------------------------------------------------------------------------------------------------------------------------------------------------------------------------------------------------------------------------------------------------------------------------------------------------------------------------------------------------------------------------------------------------------------------------------------------------------------------------------------------------------------------------------------------------------------------------------------------------------------------------------------------------------------------------------------------------------------------------AACAGGTGCGC-GAGTCCGCGGGTCGTCTAAACCCTTACGGGCGAAGCAA-AAGCAAAAT--GAAA------CGTCACTCTGTGACGAGAGAGC----C---------GATCCG--------G--------TCGTGAGACGGCCGGCGCAGGCTCGGGGTCCGT------------------------------CGTC---GACGGGCGGT---GTTTTACGCCTC-CCC-------------------------------------------------------------------------------------------------------------------------------------------------------------------------------------------------------------------------------------------------------------------------------------GTCTGGCGGGCACCCGG---AGCGT----GCACGTTAG--TACCCGAAAGA-----TGGTG-ATCT-ATGCTTGGCAAGAACGAAGCCAGAGGAAACTCTGGTGGAGGTT--C-GT--AGCGATTCTGA--CGTGCAAATCGATCGTCAGAGCTGTGTATAG---GGGCGAAAGACCAATCGAACC--------ATCTAGTAGCTGGTTCCTTCCGAA----GTT----TCCCTCAGGATAGCTGGCGCTA------------------------------------------------------------------------------------------------------------------------------------------------------------------------------CTATAG-----------------------------C--GAGTTTCACCCGGTAAAG-AGAATGATTAGGGGTCCTTGGGGAT--GAAACTTCCTCAACCCATTCTCAAACTCTAAATGGGTGAGAAGCCGGGCTTGCG---TGACTC-GAGAAGCCACGGC---GTTGAATCA--GAGTGCCCAGTGGGCCATTTTTGGT----AAGCAGAACTGGCGCTGTGGG--ATGAACCAAACGCACGGGTTAAGGGGCCAAAGTGTCGGTCAATA--AAGACACCTT-TAAAGGCGT----TGGTCGCTCATGACAGCAGGTCGG-GGCCA-GGAAGTC------------------------------------------------------------------------------------------------------------------------------------------------------------------------------------------------------------------------------------------GGC---------------------------------------------------------------------------------------------------------------------------------------------------------------------------------------------------------------------------------------------------------------------------------------------------------------------------------------------------------------------------------------------------------------------------------------------------------------------------------------------TGGGCAGGGGCGGTAGGTACTTCTTTAAGTGTAGTTATCCGGACAGAACTTGGTCACCCTGGGGGGCTAATCATAGACGATCAGATCTACAACACTATTGTAACAGCTCATGCTTTTGTTATAATTTTTTTTATAGTTATACCTATTATAATTGGGGGATTCGGCAATTGGTTAGTTCCACTCATATTGGGAGCTCCAGATATGGCTTTTCCTCGTTTAAACAACATAAGATTTTGGCTATTACCCCCTTCGTTGGTCCTTTTATTATCTAGGGGGATAATTGAAGGAGGGGTGGGAACTGGTTGGACTGTCTATCCCCCTTTAGCTGGTAACATTGCGCACGCAGGTGGTGCTGTGGATGCTGCTATCTTCTCTCTACATTTGGCTGGGGCGTCCTCTATTTTAGGTGCAGTAAATTTTATTACTACGGTAATTAATATACGTTCAAGTGGAATAACAATGGACCGTGTTCCTTTATTTGTGTGATCTATTTTCATTACTGTTATTTTACTGCTTTTATCTCTTCCTGTGTTAGCTGGAGCTATTACTATGCTACTCACAGATCGAAACCTGAATACTTCTTTTTTTGACCCCAGAGGAGGGGGAGACCCTATC---------------------------------------------------------------------------------------------------------------------------------------------------------------------------------------------------------------------------------------------------------------------------CGTACTAA-GGTAGC--ATAATCCTTCGT-TATTAATT----TTAAACGTAGAATGA-AAGGTATGACG-TAG---TGGACTCT---TT-AACT---TTCTATAAG------AATAATTT-TCTTTAAGGTAAAAATGCCTTAATT-AAGGGAAGGACGATAAGACCCTAAAAA--TTTAACTT------------CCT--------T-TT---TTTGC-C--------CTATGAATTAGT--AAAA-GAAGTTTAGCCTG--GGACGGCTTTT-TAGAATAAA-------CTAA-----TA-------GAAATAAAA--CAAATATCTTGA-----AAT---T-----AATGACCCCTGAG----------GCCC-ATCTGATCA-AATTACTTTAGGGATAACAGCGTAATTTAG-TTT-AAAGAACAAATTAAAAAACTAAGATTGCGACCTCGATGTTGAATTAAGGC--CCC-TTA---TCTAGC--------------G-CAG-----------------------------------------------------------------------------------------------------------------------------------------------------------------------------------------------------------------------------------------------------------------------------------------------------------------------------------------------   [3706]
Euphausiacea1       TCCGCAGGTTCACCTACGGAAACCTTGTTACGACTTTTACTTCCTCTAAATGATCAAGTTTGGACATCTTTCCGGCAGCTCGAGGCG-----------------ACCAAGG--------------------------CCGCCAGGAACGCCAGTCCGGAGGCCTCACTAAATCATTCAATCGGTAGTAGCGACGGGCGGTGTGTACAAAGGGCAGGGACGTAATCAACGCAAGCTG-ATGA-CTTGCGCTTACTGGGAATTCCTCGTTGATGGGGAAAAATTTCAAGCCCCAATCCCTATCAC----------------------------------------------------------GAAGGGGTTTCAACGGGTTACCCG-CTCCTCTCGGAGAGGG----AAGGA---------CACGCTGATCCCTTCAGTGTAGCGCGCGTGCGGCCCAGAACATCTAAGGGCATCACAGACCTGTTATTGCTC--AGTCTCTTGCGTC--TA-GAT-------GAC---GCGGATCCCTCTAAGAAGAAGTTGCGACGGG--------------------------------------------------------------CG--------------------------------------------------------------------------------ACCGAC---------------------------------------------CGAAGC-------------------------------CGGTACAAG-------ACAACCCGACGACTAGTTAGTAGGCCAGAGTCTCGTTCGTT----ATCGGAATTAACCAGACAAATCGCTCCACCAACTAAGAACGGCCATGCACCACCACCCACCGAATCGAGAAAGAGCTCTCAATCTGTCAATCCTTCCGG-TGTCCGGGCCTGGTGAGGTTCCCCGTGTTGAGTCAAATTAAGCCGCAGGCTCCACTCCTGGTGGTGCCCTTCCGTCAATTCCTTTAAGTTTCAGCTTTGCAACCATACTTCCCCCGGAACTCAGAGACTTT-GGTTTCCC-----GGGAAGCTGCCCGCCGAGTC-ATGGGA------------------------------------------TTAACGCC-GGC-GGATCGCTAGTCAGCATCGTTTATGGTTAGAACTAGGGCGGTATCTGATCGCCTTCGAACCTCTAACTTTCGTTCTTGATTAATGAAAACATTCTTGGCAAATGCTTTCGCAGTAGTTCGTCTTGCGACGATCCAAGAATTTCACCTCTAACGTCGCAATACGAATGCCCCCGT-CTGTTCCTATTA-ATCATTACCTCG-GGCTC---------------------TTAAAACCAACAAAAT-------------------------------------------AGAACC-GAGGTCCTATTCC--ATTATTCCATGCACA-AG-A--TTCA---------------------------------------------------------GGCGCCTTG----------GCCTGCTCTGAGCACCCTAATTTTTTCAAAGTAAACG-TGCCGGCCGCCCGGG-----------------------------------------------------------------------------ACACTCGATGAAGAGCACCCCGACCGAGCCGACGGGCTTTAGCG-----------------------------------------------------------------------------------------------------------------------------------------------------------------------------------------------------------------------------------------------------------------------------------------------TTCGGAAG------------------CCGACAGTAGA-----------------------------------------------------CGCCGGGCGGCG-------------------------------------------------------------------------------------------TACCGTCGGTCCGGAACT------------------------------------------------------------------------------------------------------------------------------------------------------------------------------------GAGA-TCCAACTACGAGCTTTTTAACCGCAACAACTTTAATATACGCTATTGGAGCTGGAATTACCGCGGCTGCTGGCACCAGACTTGCCCTCCAATAGATCCTC-GTTAAAGGATTTAAAGT-GTACTCATTCCGATTGCGA--GG-CCTCGGATGAGT--CCCGCATCGTTATTTTTCGTCACTACCTCCCC------GAGCCGGGAGTGGGTAATTTGCGTGCCTGCTGCCTTCCTTAGATGTGGTAGCCG-TTTCTCAGGCTCCCTCTCCGGAATCGAACCCTGATTCCCCGTTACCCGTTATA-GCCATT-GTAGGCGCATAACCTACAATCGAAAGCTGATAAGGCAGACACTTGAAAG-ATGCGG-CGCCGGCGCG---------GAGACCGT---GCGCTCAGC---TAAAAGTTATTCAGAG-TC-ACCACGAAGGGGTTTGAC--------------------------CTCCCGAGG------------------GAGGAC-TGGTTTT----GATCTAATAAAAGCGCTCTTCCATACGGGAGTA------------------------------------------TG-TCGGAGCTACTGGTTGGCATGTATTAGCTCTAGAATTACCACAGTTATCCAAGTAAGAAA--------------GGGTAAGATCCAAT-GAACCATAACTGATTTAATGAGCCATTCGCGGT-TTCGCCTTGCT------TAGGCCTGTACTTAGACATGCATGGCTTAATCTTTGAGACAAGCATATGACTACTGGCAGGATCAA------------------------------------------------------------------------------------------------------------------------------------------------------------------------------------------------------------------------------------------------------------------------------------------------------------------------GCATATTATTAAGC------GGAGGAAAAGAA--ACCAACAGGGATTCCCCTAGTAAGTGCGACCGAACAGGGAGGA-GCCCAGCGTGTAGCCTCGAACCTCCATTCCCGGGGGCAA----GAGGGATGCCACGTTCCGGAGGGTC----TCCT---TCTAGGGTCCAGGCGCAGCTAAGTC-CGCTTGAACGCGGCCACTACCCATGGAGGGTGCGAGGCCCGTATGCTTTGTCGCCTG-----------------GGCCTTGGAACGG-CCC----TTCCGTAGAGTCGGGTT---GCTTGAA--ACTGCAGCCCAAAGCAGGTGGTAAACTCCATCTAAGGCTAAATATCACCACGAGTCCGATAGCGAACAAGTACCGTGAGG--GAAAGTTGAAAAGAACTTTGAAGAGAGAGTTCAAGAGTGCGTGAA-ACCGTT-GAGAGG--AAAACGAGTGGAACCTCGAAGGTCG-----------AAC-GGGGGGATTCAGTCCGGA---------GAGAGTCGGCAGC-CGGGGT--GTCGGGG----ACCGCA--AG-------------------------------------------GCCCCGCCCCCGTCTCGCGGGCCTCCACGGGCGTACTTC-------------------------------------------CCCCTTAGTAGGTCGCCGCGACCCGTTGC-GGGGCTGTCGAAG-GCCCGGGTGGGC-GGAACCGTCCCTCCGTGG--ACGGG----------------------------------------------GACCCCC-----------CGGTG-TCCTGGCTGGCCCTGCGA-------------CGGTCCCATCCCGGTGCCCGCTTTCAAAGCGT------------------------------------------------------------CCCTTCTCTGGGGCAGTGGCGCCCTTCTGCGGCGTGTA---GGTCGGTGATCCACTCGACCCGTCTTGAAACACGGACCAAGGAGTCCAACATGTGTGC-GAGTCATTGGGCGAACTAAACCCAA--AGGCGCAATGA-GAGTAAAG--GCCAGCTTC----------------------ACGCAGGCTGAGGGCCGATCCC--TTC-----------------------GGGGCGCAGGCT----------------------------------------------------------------------------------------------------------------------------------------------CGGGACTTGC----------------------------------------------------------------------------------------------------------------------------------ATGCCCCA-----------------------------------------------------------TCGCGGGCGGTGAGTACCTAG---AGCAT----ACATGTTGG--GACCCGAAAGA-----TGGTG-AACT-ATGCCTGGCCAGGATGAAGCCAGAGGAAACTCTGGTGGAAGTC--C-GT--AGCGATTCTGA--CGTGCAAATCGATCGTCGGAGCTGGGTATAG---GGGCGAAAGACTAATCGAACC--------ATCTAGTAGCTGGTTCCCTCCGAA----GTT----TCCCTCAGGATAGCTGGTGCTCGTC-------------------------------------------------------------------------------------------------------------------------------------------------------------------------------------------------------------ACG-GAGTTTCATCCGGTAAAG-CGAATGATTAGAGGCC-TTGGGGAC--GAAACGTCCTCAACCTATTCTCAAACTTTAAATGGGTGAGAAGTCGGGCTTGCT---TGAG---TTGAAGCCCCGGCAT--TCGAATCC--GAGCACCTAGTGGGCCATTTTTGGT----AAGCAGAACTGGCGCTGTGGG--ATGAACCAAACGT-CGAGTTAAGGGGCCTAAACGGACGCTCATC---AGATCCCAT-GAAAGGTGT----TGGTTGCTATAGACAGCAGGACGGTGGCCATGGAAGTCGGAATCCGCTAAGGAGTGTGTAACAACTCACCTGCCGAAGCAACTAGCCCTGAAAATGG-ATG-GCGCTCAAGCGTCCTCCCGATACTCGACCGTCGGG-GCAGTTACG--GCCTTTACG-------------------------------GGTCTCGAAGCCCCGACGAGTAGGAGGGTCGTGGCGGTGAGCGTTGAAGGG-ACCGGCGTGAGCCGG-CCTGGAGCCGCCGCTAGTGCAGATCTTGGTGGTAGTAGCAAATACTCGAGTGAGA--TCCTTGAGGACTGACCGTGGAGAAGGGTTCCATGTGAACATCAGTTGAACATGGGTTAGTCGGTCCTAAGCCTCAGCCGAAAGGCGTCTCAGCGCTGGCAAGGTGTCAATCCAAACTCTTGGAAGCCTCGAAAGTCCACACTGTCGCACTCGTGCCTCACACGGACCATGAAGGGCGACCTGGGGGACGCCTTGACCCCCGAGCAATACCGGCGGA----GAAGAC---------TTGTTCTTTTTCCGACGCCTCGCTGGGGTCGACTGGCGTCCTGTTTCCTTCCCCCTCACC----GGAGAAGGGTCAGGCGTTTGCCGTACAGCCGTTGTAGATT-TGTAGGCGAAAGGGAATCTGGTACTTATTCCAGAACCTCGTCCCGGATAAGACGTCCCCGAGCCTTCGGGCG-AGGGTATAACGGTCCTGGT-AACGG--TATCGGAATAGTTGGAACTTCTTTAAGACTTATTATTCGAGCAGAACTAGGTCAACCAGGTAGGTTGATTGGAGATGATCAAATTTATAATGTAGTTGTTACAGCACATGCCTTTGTAATAATTTTCTTTATGGTTATACCAATTATAATTGGAGGATTTGGAAACTGGTTAGTTCCGCTTATATTAGGAGCACCTGATATAGCATTTCCACGAATGAATAACATAAGATTTTGATTATTACCACCTTCTTTAACTCTTTTATTAGGCAGAGGTCTTGTAGAAAGAGGAGTCGGCACTGGATGAACAGTTTATCCACCTTTATCAGCTGGAATTGCTCACGCAGGAGCCTCAGTTGACATAGGAATTTTTTCACTACATATTGCAGGAGCTTCTTCTATTTTGGGAGCTGTAAACTTTATTACAACTGTAATTAATATACGATCAGCAGGGATAACTATAGACCGAATTCCATTATTTGTGTGATCAGTATTTATTACAGCAATTTTACTTTTATTATCACTTCCAGTTTTAGCAGGAGCTATTACTATACTTCTAACAGATCGTAATCTTAACACATCATTTTTTGACCCTGCTGGTGGTGGAGATCCAATTGTCTTTATGTTTTATTTATAAAAGTCTG---------------G--CCTGCCCACTG----AA---AT--------------------TTAAA------------------------------------------------------------------------------------------------------------------------------------------------------------GGGCCGCGGTATTTTGACCGTGCAAATGGTAGC--ATAATCATTAGTCTTTTAATT----GGAGGC-TTGTATGA-ATGGTCGGACA-AGAA-ACAGACTGT---CTTCAA----TTGAATTTA------TTGAATTTAACTTTTAAGTAAAAAGGCTTAAATAAATTAAAATGACGATAAGACCCTATAAAACTTGATAATTAAAACTACAAAAAT--------AATTTAGCT----ATTTAA---AATTTATTTAGTGG----ATTTTATTTTATTG--GGGCGAT-----AAAAATAAAATAA---GTAACTGTTTT----TAATATTTTAATGATAGTTGTCAT----TTTAA-----A----AGTGATCCTGTAT------TATAGATT-ATAAGATTA-AGTTACTTTAGGGATAACAGCGTAATTTTC-TTTAAGAGTTCTTATCTACAAG-AAAGATTGCGACCTCGATGTTGAATTAAAAG--TTCTTTAAGGTGTAGCAGC-TTTAAT--A-G-AAGGTCTGTTCGACCT----------------------------------------------------------------------------------------------------------------------------------------------------------------------------------------------------------------------------------------------------------TTAAA-TT-----------TTTAC--------A---------------------------------------   [4966]
Euphausiacea2       TCCGCAGGTTCACCTACGGAAACCTTGTTACGACTTTTACTTCCTCTAAATGATCAAGTTTGGACATCTTTCCGGCAGCTCGAGGCG-----------------ACCAAGG--------------------------CCGCCAGGAACGCCAGTCCGGAGGCCTCACTAAATCATTCAATCGGTAGTAGCGACGGGCGGTGTGTACAAAGGGCAGGGACGTAATCAACGCAAGCTG-ATGA-CTTGCGCTTACTGGGAATTCCTCGTTGATGGGGAAAAATTTCAAGCCCCAATCCCTATCAC----------------------------------------------------------GAAGGGGTTTCAACGGGTTACCCG-CTCCTCTCGGAGAGGG----AAGGA---------CACGCTGATCCCTTCAGTGTAGCGCGCGTGCGGCCCAGAACATCTAAGGGCATCACAGACCTGTTATTGCTC--AGTCTCTTGCGTC--TA-GAT-------GAC---GCGGATCCCTCTAAGAAGAAGTTGCGACGGG--------------------------------------------------------------CG--------------------------------------------------------------------------------ACCGAC---------------------------------------------CGAGGC-------------------------------CGGTACAAG-------ACAACCCGACGACTAGTTAGTAGGCCAGAGTCTCGTTCGTT----ATCGGAATTAACCAGACAAATCGCTCCACCAACTAAGAACGGCCATGCACCACCACCCACCGAATCGAGAAAGAGCTCTCAATCTGTCAATCCTTCCGG-TGTCCGGGCCTGGTGAGGTTCCCCGTGTTGAGTCAAATTAAGCCGCAGGCTCCACTCCTGGTGGTGCCCTTCCGTCAATTCCTTTAAGTTTCAGCTTTGCAACCATACTTCCCCCGGAACTCAGAGACTTT-GGTTTCCC-----GGGAAGCTGCCCGCCGAGTC-ATGGGA------------------------------------------TTAACGCC-GGC-GGATCGCTAGTCAGCATCGTTTATGGTTAGAACTAGGGCGGTATCTGATCGCCTTCGAACCTCTAACTTTCGTTCTTGATTAATGAAAACATTCTTGGCAAATGCTTTCGCAGTAGTTCGTCTTGCGACGATCCAAGAATTTCACCTCTAACGTCGCAATACGAATGCCCCCGT-CTGTTCCTATTA-ATCATTACCTCG-GGCTC---------------------TTAAAACCAACAAAAT-------------------------------------------AGAACC-GAGGTCCTATTCC--ATTATTCCATGCACA-AGTA--TTCA---------------------------------------------------------GGCGCCTTG----------GCCTGCTCTGAGCACCCTAATTTTTTCAAAGTAAACG-TGCCGGCCGCCCGGG-----------------------------------------------------------------------------ACACTCGATGAAGAGCACCCCGACCGAGCCGACGGGCTTTAGCG-----------------------------------------------------------------------------------------------------------------------------------------------------------------------------------------------------------------------------------------------------------------------------------------------TTCGGAAG------------------CCGACAGTAGA-----------------------------------------------------CGCCGGGCGGCG-------------------------------------------------------------------------------------------TACCGTCGGTCCGGAACT------------------------------------------------------------------------------------------------------------------------------------------------------------------------------------GAGA-TCCAACTACGAGCTTTTTAACCGCAACAACTTTAATATACGCTATTGGAGCTGGAATTACCGCGGCTGCTGGCACCAGACTTGCCCTCCAATAGATCCTC-GTTAAAGGATTTAAAGT-GTACTCATTCCGATTGCGA--GG-CCTCGGATGAGT--CCCGCATCGTTATTTTTCGTCACTACCTCCCC------GAGCCGGGAGTGGGTAATTTGCGTGCCTGCTGCCTTCCTTAGATGTGGTAGCCG-TTTCTCAGGCTCCCTCTCCGGAATCGAACCCTGATTCCCCGTTACCCGTTATA-GCCATT-GTAGGCGCATAACCTACAATCGAAAGCTGATAAGGCAGACGCTTGAAAG-ATGCTG-CGACGGTGCG---------GAGACCGT---TCGCTAAGC---TAAAAGTTATTCAGAG-TC-ACCACGAAGGGGTTTCAC--------------------------CTCCCGAAA------------------GAGGAC-TGGTTTT----GATCTAATAAAAGCGCTCTTCCATACGGGAGTA------------------------------------------TG-TCGGAGCTACTGGTTGGCATGTATTAGCTCTAGAATTACCACAGTTATCCAAGTAAGAAA--------------GGGTAAGATCCAAT-GAACCATAACTGATTTAATGAGCCATTCGCGGT-TTCGCCTTGCT------TAGGCCTGTACTTAGACATGCATGGCTTAATCTTTGAGACAAGCATATGACTACTGGCAGGATCAA-----------------------------------------------------------------------------------------------------------------------------------------------------------------------------------------------------------------------------------------------------------------------------------------------------------------------------------------------------------------------------------------------------------------------------------------------------------------------------------------------------------------------------------------------------------------------------------------------------------------------------------------------------------------------------------------------------------------------------------------------------------------------------------------------------------------------------------------------------------------------------------------------------------------------------------------------------------------------------------------------------------------------------------------------------------------------------------------------------------------------------------------------------------------------------------------------------------------------------------------------------------------------------------------------------------------------------------------------------------------------------------------------------------------------------------------------------------------------------------------------------------------------------------------------------------------------------------------------------------------------------------------------------------------------------------------------------------------------------------------------------------------------------------------------------------------------------------------------------------------------------------------------------------------------------------------------------------------------------------------------------------------------------------------------------------------------------------------------------------------------------------------------------------------------------------------------------------------------------------------------------------------------------------------------------------------------------------------------------------------------------------------------------------------------------------------------------------------------------------------------------------------------------------------------------------------------------------------------------------------------------------------------------------------------------------------------------------------------------------------------------------------------------------------------------------------------------------------------------------------------------------------------------------------------------------------------------------------------------------------------------------------------------------------------------------------------------------------------------------------------------------------------------------------------------------------------------------------------------------------------------------------------------------------------------------------------------------------------------------------------------------------------------------------------------------------------------------------------------TGAGCTGGAATAGTTGGGACTTCTTTAAGACTAATTATTCGAGCAGAGCTAGGACAACCGGGTAGATTGATTGGAGATGATCAAATTTATAACGTAGTTGTTACAGCACATGCTTTCGTAATGATTTTTTTCATGGTAATACCTATTATAATTGGAGGATTTGGAAACTGACTAGTCCCTCTTATATTAGGAGCTCCAGATATAGCATTTCCACGAATGAATAACATAAGATTCTGACTTCTTCCTCCTTCACTAACACTACTACTAGGTAGAGGTTTAGTTGAAAGAGGAGTTGGAACAGGCTGAACAGTTTACCCTCCTTTATCAGCGGGAATTGCTCACGCAGGAGCATCTGTAGATATAGGAATTTTTTCATTACATATTGCAGGAGCTTCATCAATCTTAGGAGCTGTAAATTTTATTACTACTGTAATTAATATACGATCAGCAGGTATAACTATAGACCGTATCCCTTTATTTGTATGATCAGTATTTATTACAGCGATTCTATTACTCTTATCTCTACCAGTTTTAGCAGGAGCTATTACTATATTATTAACTGATCGTAACCTAAATACTTCATTCTTCGATCCTGCTGGAGGGGGAGATCCTATTG-----------------------TCTG---------------G--CCTGCCCACTG----AG---AT--------------------TTAAA------------------------------------------------------------------------------------------------------------------------------------------------------------GGGCCGCGGTATTTTGACCGTGCAAA-GGTAGC--ATAATCATTAGTCTTTTAATT----GGAGGC-TTGTATGA-ATGGTCGGACA-AGGG-ACAAACTGT---T-TCAA----TAAAATTAA------TTGAATTTAACTTTTAAGTAAAAAGGCTTAAATAAATTAAAGTGACGATAAGACCCTATAAAACTTTATAAAAAAAGTTATAAGATC--------AAATTAGTT----AATTAA---AGCTTTTTTAATTA----AATTTATTTTATTG--GGGCGAT-----AAAAATAAAATAA----TAACTGTTTT----TAAATTTTAAATGAGGATTTTCAG----TTAAA---TTA----AATGATCCTTTAA------TAAAGATT-AAAAGATTA-AGTTACTTTAGGGATAACAGCGTAATTTTC-TTTAAGAGTTCATATCTACAAG-AAAGATTGCGACCTCGATGTTGAATTAAAAT--ATCTTTAAGGTGTAGCAGC-TTTAAA--A-G-AAGGTCTGTTCGACCT----------------------------------------------------------------------------------------------------------------------------------------------------------------------------------------------------------------------------------------------------------TTAAA-TT-----------TTTACGTGATCTGAGT-------------------------------------   [2956]
Stomatopoda1        TCCGCAGGTTCACCTACGGAAACCTTGTTACGACTTTTACTTCCTCTAAATGATCAAGTTTGGACATCTTTCCGGCAGCCCGGGGTG--------------------ACCCGTGAG---------------------CCACCAGGGGCGCCAGTCCGAAGGCCTCACTAAATCATTCAATCGGTAGTAGCGACGGGCGGTGTGTACAAAGGGCAGGGACGTAATCAACGCAAGCTG-ATGA-CTTGCGCTTACTGGGAATTCCTCGTTCATGGGGAACAATTTCAAGCCCCAATCCCTATCAC----------------------------------------------------------GAAGGGGTTTCAACGGGTTACCCG-CTCCTCTCGGAGAGGG-----AGGA---------CACGCTGATCCCTTCAGTGTAGCGCGCGTGCGGCCCAGAACATCTAAGGGCATCACAGACCTGTTATTGCTC--AATCTCGTGCGGC--TA-GAC-------GCC---GCTTATCCCTCTAAGAAGGTGCGACGGAC-------------------------------------------------------------------------------------ACATATGGTA-------------------------T---------------------------------------------------------------------------------------------------------------------------------GAGATCCGTCGACTAGTTAGCAGGCTAGAGTCTCGTTCGTT----ATCGGAATTAACCAGACAAATCGCTCCACCAACTAAGAACGGCCATGCACCACCACCCACCGAATCAAGAAAGAGCTCTCAATCTGTCAATCCTTCCGG-TGTCCGGGCCTGGTGAGGTTCCCCGTGTTGAGTCAAATTAAGCCGCAGGCTCCACTCCTGGTGGTGCCCTTCCGTCAATTCCTTTAAGTTTCAGCTTTGCAACCATACTTCCCCCGGAACTCAAAGACTTT-GGTTTCCC------GGAAGCTGCCCGCCGAGTC-ATGGGA------------------------------------------ATAACGCC-GGC-GGATCGCTAGTCAGCATCGTTTATGGTTAGAACTAGGGCGGTATCTGATCGCCTTCGAACCTCTAACTTTCGTTCTTGATTAATGAAAACATTCTTGGCAAATGCTTTCGCAGTAGTTCGTCTTGCGACGATCCAAGAATTTCACCTCTAACGTCGCAATACGAATGCCCCCGT-CTGTCCCTATTA-ATCATTACCTCG-AGTTC---------------------CGAAAACCAACAAAAT-------------------------------------------AGAACC-GAGGTCCTATTCC--ATTATTCCATGCACG-AATA--TTCA---------------------------------------------------------GGCGGCTGG----------GCCTGCTTTGAGCACTCTAATTTTTTCAAAGTAAACG-TGCCGGCCACTCGGG-----------------------------------------------------------------------------ACACTCGATGAAGAGCACCCCGCG----------------------------------------------------------------------------------------------------------------------------------------------------------------------------------------------------------CGAGCCGG----------------------CGGGCTGT--------------------------------------------------------------------TCGGA------------------AGCCGACAGTAGA-----------------------------------------------------CGCCGGGCGGCG-------------------------------------------------------AACCGT------------------------------------CGGTCCGGAACT------------------------------------------------------------------------------------------------------------------------------------------------------------------------------------GAGA-TCCAACTACGAGCTTTTTAACCGCAACAACTTTAATATACGCTATTGGAGCTGGAATTACCGCGGCTGCTGGCACCAGACTTGCCCTCCAATAGATCCTC-GTTAAAGGATTTAAAGT-GTACTCATTCCGATTGCGA--GG-CCTCGGAAGAGT--CTCGCATCGTTATTTTTCGTCACTACCTCCCC------GAGCCGGGAGTGGGTAATTTGCGTGCCTGCTGCCTTCCTTAGATGTGGTAGCCG-TTTCTCAGGCTCCCTCTCCGGAATCGAACCCTGATTCCCCGTTACCCGTTATA-GCCATT-GTAGGCGCATAACCTACAATCGAAAGCTGATAAGGCAGACACTTGAAAG-ATGCGG-CGCCGGCGCG---------AGGGCCGT---GCGCTCAGC---CCAAAGTTATTCAGAT-TC-ACCAAGTGTGAC--------------------------------GGACCGAGG------------------CCCGAT-TGGTTTT----GATCTAATAAAAGCGCTCTTCCCTTGA------------------------------------------------GG-TCGGAGCTT---GTGTGCATGTATTAGCTCTAGAATTACCACAGTTATCCAGGT-GGGTG---------------GGTAAGATCCAAT-GAACCACAACTGATTTAATGAGCCATTCGCGGT-TTCGCCTTAGA------TCGGNCTGTACTTAGACATGCATGGCTTAATCTTTGAGACAAGCATATGACTACTGGCAGGATCAACCCCCCCCCCTCCCCCAAACTCGAACGACTCTCAAGCC-CAACT-CTGCCG----------ACCT-CGA-------------------TGCGGGTGAG-AAC---------------------------------------------------------------------------------------------------------------------------------------------------------------------------------------------------ACCCGCCAAATTTAAGCATATTAATAAGC------GGAGGAAAAGAA--ACCAACAGGGATTCCCCCAGTAAGGGCGACTGAACGGGGAGGA-GCCCAGCGCGGAACCTCGCGC--GCCTCACCGGCTGCGT--CTGAGGAATGTCGCGTTCCGGAGGGGCCTTCTCCGACCACACCGACC-----CCCCCCAAGTC-CGCTTGAACGCGGCCACTGCCCATGGAGGGTGCGAGGCCCGTACGG-------------GGATTAGGA--GTCGGGCGGTCGGACGGCCCC----GTCCGTAGAGTCGGGTT---GCCTACT--AACGCAGCCCAAAGCAGGTGGTAAACTCCATCTAAGGCTAAATATGACCACGAGACCGATAGCGAACAAGTACCGTGAGG--GAAAGTTGAAAAGAACTTTGAAGAGAGAGTTCAAGAGTGCGTGAA-ACCGTT-AAGAGG--AAAACGGGTGGAACCTCGAAGGTCG-----------AAC-GGGGGGATTCAGTCCGAC---------G-GCGTCGGAG------TGC------------------------AGT-----GGTG---CGG--CGACCCTTTTA---CCCGGGGCGCCCC--CGCTGCTCGACCGGCGCGGACGGGCGTATTTC-------------------------------------------CCCCTTAGTAGGACGCCGCGACCCGTTGT-GGGGTTGCCGAAG-GCCCGGGCGGGC-GGAACCATCG--CCATGAGA-TGAG-GACCCCCCGGTGACTTACAACCTGGCCGACCC-CGCGAC-GGTCGTAACCGC-----------AAGTGC------CCGCCCGCCGA--------------C--TCGTCGGCGGGCGCCT--------------------------------------------------------------------------CCTTCGCCGGGGCAGCGGCGCTTTTCAGCGGCGTGTA---GGTCGGTGATCCACCCGACCCGTCTTGAAACACGGACCAAGGAGTCTAACATGTGTGC-GAGTCATTGGGCGCACTAAACCCAA--AGGCGAAATGA-AAGTGAAG--------------GGCCTCCCCCG--AGGGGGCC----CGA--GGGCCGATCCG--------CCGC------CATGCGGC-GGCGGCGCAAGCTCGGGACT--------------TGCACACCCCACCGT-----------------------------------------------------------------------------------------------------------------------------------------------------------------------------------------------------------------------------------------------------------------------------------------------------------------------------GGGTGGTGAGTACCAAG---AGCAG----ACATGTTGG--GACCCGAAAGA-----TGGTG-AACT-ATGCCTGGCCAGGACGAAGCCAGAGGAAACTCTGGTGGAGGTC--C-GT--AGCGATTCTGA--CGTGCAAATCGATCGTCGGAGCTGGGTATAG---GGGCGAAAGACTAATCGAACC--------ATCTAGTAGCTGGTTCCCTCCGAA----GTT----TCCCTCAGGATAGCTGGTGCTCGCT-------------------------------------------------------------------------------------------------------------------------------------------------------------------------------------------------------------ACA-GAGTTTCATCCGGTAAAG-CGAATGATTAGAGGTC-TTGGGGAC--GAAACGTCCTCAACCTATTCTCAAACTTTAAATGGGTGAGAGGTCGGGCTTGCT---TGACT----GAAGCCTCGACAG---TGAATCT-GGAGTACCTAGTGGGCCATTTTTGGT----AAGCAGAACTGGCGCTGTGGG--ATGAACCAAACGT-CGAGTTAAGGGGCCTAAATGGACGCTCATC---AGATCCCAT-GAAAGGTGT----TGGTTGCTATAGACAGCAGGACGGTGGCCATGGAAGTCGGAATCCGCTAAGGAGTGTGTAACAACTCACCTGCCGAAGCAACTAGCCCTGAAAATGG-ATG-GCGCTCAAGCGTCCTCCCGATACTCGACCGTCGGG-GCAGTACCG--GCCGACCAG-------------------------------GGTCTCGAAGCCCCGACGAGTAGGAGGGTCGCAGCGGTGAGCGTAGAAGGAGTCCGGCGCGAGCCGG-TCTGGAGCCGCCGCTGGTGCAGATCTTGGTGGTAGTAGCAAATACTCGAGCGAGA--TCCTTGAGGGCTGAA-GTGGAGAAGGGTTCCATGTGAACATCAGTTGAACATGGTGCAGTCGATCCTAAGCCCAAGGAGAAATCC---------------------------------------GCCT------TCCACAGTCCCGC--------------CGTGCCGAACAACGAGTTGGCCGGGCCGCCGC----CACCAGCCGTRATGGGNGATRATGAKNRAGTACGNTCNTCGTTCGTCGTCCGTTGCCCGCTGCCTGCCGGCCGGC--CCTGCCTCTTCCTCCCTGCCG----GGAGG---------------------------------------AGGCGAGTGTGGTTT----GCTTA--------CCTTG----------------CCCGCTCACTCGCACG----------CGGTCTATGCGGCCGGTGATCAGGAATGGTAGGAACGGCCCTTAGTTTGATTATTCGGGCTGAACTAGGACAACCAGGTAGATTAATTGGAGATGACCAAATCTATAATGTTATTGTTACAGCACACGCTTTTGTTATAATTTTTTTTATAGTAATACCTATTATAATTGGGGGGTTTGGAAACTGATTAGTTCCTTTAATACTAGGGGCCCCAGATATAGCATTCCCACGTATAAACAACATAAGATTTTGATTACTACCACCAGCGCTTACATTACTATTATCTAGGGGGTTAGTAGAAAGAGGAGTTGGCACAGGATGAACAGTCTACCCTCCTTTATCAGCAGGTATCGCTCATGCCGGGGCTTCAGTAGATATGGGTATTTTCTCACTACATTTAGCCGGGGCTTCTTCAATTCTAGGAGCAGTAAATTTTATTACTACTGTTATTAATATACGATCAAACGGAATAACTATAGACCGTATACCACTATTTGTCTGAGCTGTCTTCATTACAGCAATTTTATTATTGTTGTCCCTACCTGTTTTAGCAGGAGCTATTACAATATTGTTAACAGATCGTAATTTAAACACCTCTTTCTTTGACCCAGCAGGAGGAGGAGACCCTGTT--------------------ATGGTCTG---------------G--CCTGCCCACTG----ATA--ATTTGAA---------------TTAAA------------------------------------------------------------------------------------------------------------------------------------------------------------GGGCCGCGGTATTCTGACCGTGCGAA-GGTAGC--ATAATAATTAGTCTCCTAATT----AGAGGC-TTGTATGA-ATGGTCGGACA-AGAT-GGAAACTGT---CT-CAA----TACAATTAA------TAAAATTTAATGTTTAAGTAAAAAAGCTTAAATAATATGGAGGGACGATAAGACCCTATAAAGCTTTATGATATTTCTTTTTTGTAT--------AAAATA--TTTATTGTTAAC----ATATTTAAAAGTTTA-T-ATTATTTTACTG--GGGCGGT-----AAAAGTATATTAAAGACTAACTGCTTT----T--GTTTTTTATAACAATTATAATTG-----AAAAT-AA----ATTGATCCATTAT------TAATGATC-ATAAGAACA-AGTTACTTTAGGGATAACAGCGTAATTTTT-CTTGAGAGTTCTCATCGAAAGA-AAAGTTTGCGACCTCGATGTTGAATTAAGGT--TACCTTAAGGTGCAGCAGT-TTTA----------------------------------------------------------------------------------------------------------------------------------------------------------------------------------------------------------------------------------------------------------------------------------------------------------------------------------------------------------   [4891]
Stomatopoda2        TCCGCAGGTTCACCTACGGAAACCTTGTTACGACTTTTACTTCCTCTAAATGATCAAGTTTGGACATCTTTCCGGCAGCCCGGGGTG----------------------ACTCGAGAG-------------------CCACCAGGGGCGCCAGTCCGAAGGCCTCACTAAATCATTCAATCGGTAGTAGCGACGGGCGGTGTGTACAAAGGGCAGGGACGTAATCAACGCAAGCTG-ATGA-CTTGCGCTTACTGGGAATTCCTCGTTCATGGGGAACAATTTCAAGCCCCAATCCCTATCAC----------------------------------------------------------GAAGGGGTTTCAACGGGTTACCCG-CTCCTCTCGGAGAGGG-----AGGA---------CACGCTGATCCCTTCAGTGTAGCGCGCGTGCGGCCCAGAACATCTAAGGGCATCACAGACCTGTTATTGCTC--AATCTCGTGCGGC--TA-GAC-------GCC---GCTTATCCCTCTAAGAAGGTGCGACGGACAC--------------------------------------ATATGGTAT---------------------------------------------------------------------------------------------------------------------------------------------------------------------------------------------------------GAGATCCGTCGACTAGTTAGCAGGCTAGAGTCTCGTTCGTT----ATCGGAATTAACCAGACAAATCGCTCCACCAACTAAGAACGGCCATGCACCACCACCCACCGAATCAAGAAAGAGCTCTCAATCTGTCAATCCTTCCGG-TGTCCGGGCCTGGTGAGGTTCCCCGTGTTGAGTCAAATTAAGCCGCAGGCTCCACTCCTGGTGGTGCCCTTCCGTCAATTCCTTTAAGTTTCAGCTTTGCAACCATACTTCCCCCGGAACTCAAAGACTTT-GGTTTCCC------GGAAGCTGCCCGCCGAGTC-ATGGGA------------------------------------------ATAACGCC-GGC-GGATCGCTAGTCAGCATCGTTTATGGTTAGAACTAGGGCGGTATCTGATCGCCTTCGAACCTCTAACTTTCGTTCTTGATTAATGAGAGCATGCTTGGCAAATGCTTTCGCAGTAGTTCGTCTTGCGACGATCCAAGAATTTCACCTCTAACGTCGCAATACGAATGCCCCCGT-CTGTCCCTATTA-TTCATTACCTCG-AGTTC---------------------CGAAAACCAACAAAAT-------------------------------------------AGAACC-GAGGTCCTATTCC--ATTATTCCATGCACG-AATA--TTCA---------------------------------------------------------GGCGGCTGG----------GCCTGCTTTGAGCACTCTAATTTTTTCAAAGTAAACG-TGCCGGCCACTCGGG-----------------------------------------------------------------------------ACACTCGATGAAGAGCACCCCGCGCGAGCCGAC-------------------------------------------------------------------------------------------------------------------------------------------------------------------------------------------------------------------------------GGGCTG---------------------------------------------------------------------TTCGGA------------------AGCCGACAGTA-----------------------------------------------------GACACCGGGCGAC-----------------------------------------GAACCGT--------CGG------------------------------------------TCCGGAACT------------------------------------------------------------------------------------------------------------------------------------------------------------------------------------GAGA-TCCAACTACGAGCTTTTTAACCGCAACAACTTTAATATACGCTATTGGAGCTGGAATTACCGCGGCTGCTGGCACCAGACTTGCCCTCCAATAGATCCTC-GTTAAAGGATTTAAAGT-GTACTCATTCCGATTGCGA--GG-CCTCGGAAGAGT--CTCGCATCGTTATTTTTCGTCACTACCTCCCC------GAGCTGGGAGTGGGTAATTTGCGTGCCTGCTGCCTTCCTTAGATGTGGTAGCCG-TTTCTCAGGCTCCCTCTCCGGAATCGAACCCTGATTCCCCGTTACCCGTTATA-GCCATT-GTAGGCGCATAGCCTACAATCGAAAGCTGATAAGGCAGACACTTGAAAG-ATGCGG-CGCCGGCGCG---------AAGGCCGT---GCGCTCAGC---CCAAAGTTATTCAGAT-TC-ACCAAGTGTGAC--------------------------------GGACCGAGG------------------CCCGAT-TGGTTTT----GATCTAATAAAAGCGCTCTTCCCTTGC------------------------------------------------GG-TCGGAGCTT-GAGT--GCATGTATTAGCTCTAGAATTACCACAGTTATCCAGGTAGG-TG---------------GGTAAGATCCAAT-GAACCACAACTGATTTAATGAGCCATTCGCGGT-TTCGCCTTAGA------TCGGCCTGTACTTAGACATGCATGGCTTAATCTTTGAGACAAGCATATGACTACTGGCAGGATCAA-----------------------------------------------------------------------------------------------------------------------------------------------------------------------------------------------------------------------------------------------------------------------------------------------------------------------------------------------------------------------------------------------------------------------------------------------------------------------------------------------------------------------------------------------------------------------------------------------------------------------------------------------------------------------------------------------------------------------------------------------------------------------------------------------------------------------------------------------------------------------------------------------------------------------------------------------------------------------------------------------------------------------------------------------------------------------------------------------------------------------------------------------------------------------------------------------------------------------------------------------------------------------------------------------------------------------------------------------------------------------------------------TCTAAACACGGACCAAGGAGTCTAACATGTGTGC-GAGTCATTGGGCGCACTAAACCCAA--AGGCGGAATGA-AAGTAAA--GGGCCTCCCCC--------------GAGGAGGCC----CGA--GGGCCGATCCG--CT---------------CGCAGCCTCACCA------------------------------------------------------------------------------------------------------------------------------CCGTGGGGAGCGGCGGCGCAGGCTCGGGACTTGC----------------------------------------------------------------------------------------------------------------------------------ACACCCC----------------------------------------ACC-------------------GTGGGTGGTGAGTACCAAG---AGCAG----ACATGTTGG--GACCCGAAAGA-----TGGTG-AACT-ATGCCTGGCCAGGACGAAGCCAGAAGAAATTCTGGTGGAGGTC--C-GT--AGCGATTCTGA--CGTGCAAATCGATCGTCGGAGCTGGGTATAG---GGGCGAAAGACTAATCGAACC--------ATCTAGTA------------------------------------------------------------------------------------------------------------------------------------------------------------------------------------------------------------------------------------------------------------------------------------------------------------------------------------------------------------------------------------------------------------------------------------------------------------------------------------------------------------------------------------------------------------------------------------------------------------------------------------------------------------------------------------------------------------------------------------------------------------------------------------------------------------------------------------------------------------------------------------------------------------------------------------------------------------------------------------------------------------------------------------------------------------------------------------------------------------------------------------------------------------------------------------------------------------------------------------------------------------------------------------------------------------------------TGATCAGGAATGGTAGGAACAGCTCTTAGTTTAATTATTCGAGCAGAGCTAGGACAACCTGGTAGACTAATTGGAGATGATCAGATTTACAATGTTGTAGTTACAGCTCACGCTTTTATTATGATTTTCTTTATGGTTATACCAATTATAATTGGGGGATTTGGAAACTGATTGGTTCCTTTAATATTAGGAGCCCCTGATATGGCTTTCCCACGAATAAACAACATAAGTTTTTGACTTCTACCTCCTGCCCTTACTTTACTTCTTTCTAGAGGTATAGTAGAAAGAGGAGTAGGAACAGGATGAACTGTTTATCCACCCTTATCGGCTGGAATTGCTCATGCTGGGGCTTCAGGTGATTTAGGTATTTTTTCCCTACATATAGCAGGAGCGTCATCAATTTTGGGAGCCGTAAATCTTATGACGACAGTTCCTGACACCCGACCCCATGGTATAACTATGGATCGAATGCCATTATTTGTGTGAGCCGTTTTTATTACAGCAATCCTTTTACTACTATCCTTACCAGTTTTAGCAGGGGCTATTACTATGCTACTAACAGATCGTAACTTGAATACATCATTTTTCGACCCAGCTGGAGGAGGGGACCCAGTA--------------TTTAT-ATGGTCTG---------------G--CCTGCCCACTG----AGA----TAAAG---------------TTAAA------------------------------------------------------------------------------------------------------------------------------------------------------------GGGCCGCGGTATTTTGACCGTGCGAA-GGTAGC--ATAATAATTAGTCTCCTAATT----AGAGGC-TTGTATGA-ATGGTCGGACA-AGAT-GGAAACTGT---CT-CAG----TACAAAATA------TAAAATTTAATATTTAAGTAAAAAAGCTTAAATAATATGGAGGGACGATAAGACCCTATAAAGCTTTATAGTAGTTCCTTTTTATTC--------AAATTA--TAAAATGTTAAC----CTTTTGA-AAGATTACT-ACTATTTTACTG--GGGCGGT-----AGAAGTATATTTATGATTAACTGCTTT----T--GTTTTGACAAACAATAATAATTG-----AATATTTA----TGTGATCCATTAT------TAATGATC-AAAAGTACA-AGTTACTTTAGGGATAACAGCGTAATTTTT-CTTGAGAGTCCTTATCGAAAGA-AAAGTTTGCGACCTCGATGTTGAATTAAGGG--AGCCTTAAGGTGCAGCAGT-TTTAAT--AGG-CAGATCTGTTCGATCT----------------------------------------------------------------------------------------------------------------------------------------------------------------------------------------------------------------------------------------------------------TT---------------------C------------------------------------------------   [3260]
Isopoda1            TCCGCAGGTTCACCTACGGAAACCTTGTTACGACTTTTACTTCCTCTAAATGATCAAGTTCGGACATCTTTCCGTCAGCCTAAGACG----------------CCGGCAACACGAGGTAT--ACC---------GGACGATCGAAGGCGCCAGTCCAATGCCCTCACTGAATCATTCAATCGGTAGTAGCGACGGGCGGTGTGTACAAAGGGCAGGGACGTAATCAACGCAAGCTG-ATGA-CTTGCGCTTACTGGGAATTCCTCGTTCATGGGAAACAATTGCAAGCCCCAATCCCAATCGG----------------------------------------------------------GAAGGAGTTTCAAAGGGTTACCCG-CTCTTTTCAGAGGGGG-----ATAG---------CACGCTGATTCCTTCATTGTAGCGCGCGTGCGGCCCAGAACATCTAAGGGCATCACAGACCTGTTATTGCTC--TATTTCGTGCGGC--TG-GAC-------GCC---GCTGATCCCTCTAAGAAGATGTTGCGACGGA----------------CGCCCCT-----AAGATGG-AC--CGACCACGAGGACACC-AG-------------------CCGCCGCTTACCCAACGCGCTG----------------C-CGACGA---------AC-----CGACAACGA-CG------------------CC-------GGGAG----CGCCGAACTAGTGTTAACCTCGGGAAGGCCCCCCG---------------CGGGAG----ACGATCCGACGACTAGTTAGGAGGGTAGAGTCTCGTTCGTT----ATCGGAATCAACCAGACAGATCGCTCCACCAACTAAGAACGGCCATGCACCACCACCCACCGAATCAAGAAAGAGGTCTTAATCTGTCAATCCTTCCGG-TGTCCGGGCCTGGTGAGGTTTCCCGTGTTGAGTCAAATTAAGCCGCAGGCTCCACTCCTGGTGGTGCCCTTCCGTCAATTCCTTTAAGTTTCAGCTTTGCAACCATACTTCCCCCGGAACTCAAAGACTTT-GGTTTCCC------GGGGGCTCCCCGTCGAGTC-GTGGGA------------------------------------------ATGACGCC-GAC-GGATCGCCAGTTAGCATCGTTTATGGTTAGAACTAGGGCGGTATCTGATCGCCTTCGATCCTCTAACTTTCGTTCTTGATTAATGAAAACATTCTTGGCAAATGCTTTCGCAGTAGTTAGTCTTGCGACGGTCCAAGAATTTCACCTCTAGCGTCGCAATACTAATGCCCCCGT-CTGTTCCCGTTA-ATCATTACCTCG-GGTTC---------------------AGAAAACCAATGAAA?---------------------------------------GGACAGAACC-GAGGTCCTGTTCC--ATCATTCCATGCATC-ACCA--TTCA---------------------------------------------------------GGCGTGAGTTGTT------GCCTGCT?TGAGCACTCTAATTTTTTCAAAGTGAACT-TGTCAGCCACGCGAG-----------------------------------------------------------------------------ACACTCGGTGAAGAGCACCCCGTGTGAGCCGA--------------------------------------------------------------------------------------------------------------------------------------------------------------------------------------------------------------------------------CGGCATTTTCAATCCGGAA--CCGGACAGTGA----------ACCACCGGGATCGCTTGACCGCCTGT-AAGAGCGCCCAGCCAAC---CAACCGCGTT---TGATCCGAGGCCAGG--------------------------------ACCCGAACCACACTACCCTCGCGAGGAGAGAGTGGGCCGCGACACTGAAC---------CAAGGCACGAGAGGAAGAGAAAAGCAACTCCCATTTTCAGCGAGGGCCACCCTTGA-GTGGACCGCCGGTCCAAATCA------------------------------------------------------------------------------------------------------------------------------------------------------------------------------------GAGA-TCCAAC?ACGAGCTTTTTAACCACAGCAACTTTAATATACGCTATTGGAGCTGGAATTACCGCGGCTGCTGGCACCAGACTTGCCCTCCAATGGATCCTC-GTCCAAGGATTTAAGGT-GAACTCATTCCGATTGTGA--GG-CCTCGGAAGAGT--CCCACATCGTTATTTTTCGTCACTACCTCCCC------GGGCTGGGAGTGGGTAATTTGCGTGCCTGCTGCCTTCCTTAGATGTGGTAGCCGCTTTCTCAGGCTCCCTCTCCGGAATCGAACCCTGATTCCCCGTTACCCGTTACA-GCCATT-GTAGTCGTATAAACTACAATCGAAAGCTGATAAGGCAGACACTTGAAAG-ATACGG-CGCCGGCACG---------AAGACCGTA--GCGCTCGGC-----TAAGTTATTCAGAG-TC-ACCACTACTCATTTGAGAC-------------------------AGACCGAAG------------------TCCGAT-TGGTTTTT---GATCTAATAAAAGCGCCCTTCCCCAGTCTGACGACC---------------------------------------GGGTCGGAGCTC-AGTT--GCATGTATTAGCTCTAGAATTACCACAGTTATCCAAGTAAGTTT-------------TTGGCTTAATCTAAT-GAATCATGACTGATTTAATGAGCCATTCGCGGT-TTCGCCTTAGT------AAGGCCTGTACTGAGACATGCATGGCTTAATCTTTGAGACAAGCATATGACTACTGGCAGGATCAA------------------------------------------------------------------------------------------------------------------------------------------------------------------------------------------------------------------------------------------------------------------------------------------------------------------------------------------------------------------------------------------------------------------------------------------------------------------------------------------------------------------------------------------------------------------------------------------------------------------------------------------------------------------------------------------------------------------------------------------GACTT--GAAGAA-GAGTCAAGAGAACGTGAA-ACTACC-ACGAGGTTAAAGCGGATGTACATTCGTGGCTGA-----------A--CGGGGGGTCTCATCTCCTC---------GAACCTCTAGG-----CGTC--GTCGCGTTCGGACCGTC--TT-CGTCCTGCCTCGCGAGG-GGCGGGCTCCGGA---GCTGGC-CGTCGCGGCGTCGGACTCGGGGGAAAGGGGGGTGGATTTCC------------------------------------------TCCCTTAGTACGCAGTCGCGGCCGCTCGTC--GGTCGTCTAAG-GCTCGGAAGTTG-GGAACAGTCC----------------------------------------GGCGCTCA-CGCGCCGGCTGGGACGCTA-----------CCTTGATTCTGGCGGACCTTCGGG-------------CGGTTTAACGGACGAGACG--------------------------------------------------------------------------GGGATTTCAAACGCCTCGCCTCGTACGCGGCCGAATGAGCGATCGTTCATCCG----TCCCGTCTTGAAACACGGACCAAGGAGTCTAACATGTGCGC-GAG--TCAAAGGGCTGGCTAAACCCCTAGGCGCAACGA-AAGCGAAAAAGGCCTCTTC----------------------------------------------------------------------------------------------------------------------------------------------------------------------------------------------------------------------------------------------------------------------------------------------------------------------------------------------------GGAGGCCGTTGGGTCGATCCGTGCTCCCTTTAGTGGACCGGCGCAGACCCGG-GGCTCGCCGTTACCTCTTCGTTCCCTCGCAAGGGGGTTCGCGGCGGGCGGCGGGCACCTTG---AGCGT----ACATGCTAG--TACCCGAAAGA-----TGGTG-ATCT-ATGCCTGGCCAG-ACGAAGCCAGAGGAAACTCTGGTGGAGGTC--C-GT--AGCGATTCTGA--CGTGCAAATCGATCGTCAGAGCTGG-TATAG----GGCGAAAGCC-AATCGA-CC--------ATCTAGTAGCTGGTT-----------------------------------------------------------------------------------------------------------------------------------------------------------------------------------------------------------------------------------------------------------------------------------------------------------------------------------------------------------------------------------------------------------------------------------------------------------------------------------------------------------------------------------------------------------------------------------------------------------------------------------------------------------------------------------------------------------------------------------------------------------------------------------------------------------------------------------------------------------------------------------------------------------------------------------------------------------------------------------------------------------------------------------------------------------------------------------------------------------------------------------------------------------------------------------------------------------------------------------------------------------------------------------------------------------------TGATCAGGCAGGGTAGGAACTGCTCTTAGTATGTTAATTCGAACAGAACTGGGGCAACCAGGTAGATTTATTGGCAATGACCAGATTTATAACGTAATTGTAACTGCTCATGCTTTTGTTATGATTTTTTTCTTAGTAATACCAGTGATAATCGGAGGGTTTGGAAATTGACTAATTCCCCTAATACTAGGTGCCCCAGATATAGCATTTCCTCGTATAAATAATATAAGATTCTGACTATTGCCTCCTTCTCTAACCCTACTCCTGTCTAGAGGGTTAATTGAAAGAGGAGTAGGAACTGGCTGAACAGTATATCCTCCGCTAGCTGCAAGTATTGCACACAGTGGCCCTTCTGTAGATTTAGGAATTTTTTCTTTACACTTAGCCGGGGCTAGTTCTATTCTAGGCTCTGTTAATTTTATCTCAACAGTTATTAATATGCGTGCAGAGGGCATAAGATTTGATAAGGTTCCTTTGTTTGTGTGGTCAGTGTTTTTAACTACTATTTTACTCCTACTTTCTCTACCTGTGTTAGCAGGGGCCATTACTATATTACTTACAGATCGTAATTTAAACACATCTTTTTTTGACCCCAGAGGAGGAGGAGACCCTATTCTCTTGAA---AAATTTC---AAGTAAT---------------C--TCTGCCCAATG----AA--------AG-------------GTTTAAA------------------------------------------------------------------------------------------------------------------------------------------------------------TGGCTGCAGTATCCTGACTGTGCAAA-GGTAGC--ATAATCATTTGTTTTTTAATT----GGAAAC-TGGAATGA-AAGAGGCGACG-AGAG-GTAGGCTTT----T-TAT----TACACAAGT------T--AATTTGACATGAAAGTTAAAAGGCTTTTATATTTCGGCGGGACGATAAGACCCTATAAAACTTTACTAA--------------C--------AACTTA----TACTATTATT--GAATTAGTAGCAGGTTGTTG---GTTAAGCTG--GGGCGGC-----AAATATATAA---------ACAATAT-----TAATAT----TAAATATTTAAAATAG-----AAAAT--------TAGAACTTAAGT------TAAAAATT-TA---AACA-AGTTACTTTAGGGATAACAGCATAATTTTT-CTCGATAGTTCTTATTGGCAGA-AAAGTTTATGACCTCGATGTTGAATTGAGAG--TCCTTTAAGGTGCAGCAGC-TTTAAA--AGG-CA-GTCTGTTCGACTG----------------------------------------------------------------------------------------------------------------------------------------------------------------------------------------------------------------------------------------------------------TT----------------------------------------------------------------------   [3962]
Isopoda2            TCCGCAGGTTCACCTACGGAAACCTTGTTACGACTTTTACTTCCTCTAAATGATCAAGTTCGGACATCTTTCCGTCAGNCCGGGGTG-TCCGCGGCCGCAGCCCCGCCGAAACGAGACTTTTATTGCGAGCCGAAGGCTACCGAGGGCGCCAGTCCGATGCCCTCACTGAATCATTCAATCGGTAGTAGCGACGGGCGGTGTGTACAAAGGGCAGGGACGTAATCAACGTGAGCTG-ATGA-CTCGCGCTTACTGGGAATTCCTCGTTCATGGGAAATATTTACAAGCCCCAATCTCAATCGG----------------------------------------------------------GAAGGGGTTTCAACGGGTTACCCT-CTCCTTGGGGAGGGGG-----AGAG---------CACGCTGATCCCTTCATTGTAGCGCGCGTGCGGCCCAGAGCATCTAAGGGCATCACAGACCTGTTATTGTTC--TTTCTCGTGCGGC--TG-GAC-------GCC---GCCGATCCCTCTAAGAAGATGTTGCGACGG------------------ACGCCCCTCGCTGGGCCCGACGCTCGGAGCAACGACGCTTCCCCCAGGCGCTGATCCCTCTCCGCCGGCGACGACAAACCGCACGGGAGCGAAGCATCGCAACGAATAAATTCGAAAACGAGCTCGCGCCACCCGAACGGATGCGCCGCCGACCGCAAAAGGGGGCGTAAGAAAGGAAGGGACGCCGAAAACTACCGGGCGAGG---------GCCCTTCTCGGGAG----ACGATCCGCCGACTAGTTAGTAGGGTAGAGTCTCGTTCGTT----ATCGGAATCAACCAGACAGATCGCTCCACCAACTAAGAACGGTCATGCACCACCACCCACCGAATCGAGAAAGAGCTCTTAATCTGTCAATCCTTCCGG-CGTCTGGGCCTGGTGAGGTTCCCCGTGTTGAGTCAAATTAAGCCGCAGGCTCCACTCCTGGTGGTGCCCTTCCGTCAATTCCTTTAAGTTTCAGCTTTGGAACCATACTTCCCCCGGAACTCAAAGACTTT-GGTTTCCC------GGGGGGTTCCCGCTCAGNC-GTGGGA------------------------------------------ATGACTTA-AGC-GGATCGCCAGTTAGCATCGTTTATGGTTAGAACTAGGGCGGTATCTGATCGCCTTCGATCCTCTAACTATCGTTCTTGATTAATGAAAACATTCTAGGCAAATGCTTTCGCAGTAGTTAGTCTTGCGACGGTCCAAGAATTTCACCTCTAGCGTCGCAATACTAATGCCCCCGT-CTTTTTCTGTTA-ATCATTACCTCG-GGTTC--------------------TGACGAACCGAGCCAAA-----------------------------------AAAATTACAGAACC-GAGGTCCTGTTCC--ATCATTCCATGCACC-ACCA--TTCA---------------------------------------------------------GGCGTTAGTTATT------GCCTGCTCTGAGCACTCTAATTTCTTCAAAGTGAACG-TATCGGCCACGCGGG-----------------------------------------------------------------------------ACACTCGGTAAAGAGCACCCCGTGAAAGCCGACGGATTTCTCAATTCGGGGGCGGGCAGTTGGACCACCGGGCGCACTTACTCGCCCGGAACGGGAAGTACCCATACAGGGTACTCCCGCTTTTTACCCCCGGGGGCAACGCCGAACGAGAGCAGAGAGAATAAGATATGCGAGCGGGTGAGCGAAGGATTGGAAGATNCATCCCAANCACGATATGNTATTTAANACGCGTCGCCNNTAGAAGGAGGGGGGGAAGGAGGACGANAGCGAGCTGGAATCGAGAAGGCCCCTTCTTANNGTCTTCCCGACGGGCCCCCGNAAGAAGACGAGAAGTTGGAAATCNGGCNCCGACGGGGAGGGATGATCCCGGGGGTGTGAAAAGGGTACGAAACTCCAATCTCCTTCCCGCGGTCCCTTGATTCCCCGCGCGCCGAAAGTACTCTCGCCCTTCGCTAAACCGCCGATCAACACCCATGAGGGGAAAGATCCAACTCGCCCGGATTCGCTCCGTCTCCAACCTCGCTTGAGTCCTTCTCCGCGACGCACGCACCAAAGCGCGCCGTATAACGGGAGAGGTTCCGTGTTATCCAACGCCACCACCGACTGCGCAATATATATAAGTACTCGCTCTCGCTCACGCGACCACCGAGACGGGTGAAGCCAAAGATATCCCGCTCGCGCGTGACGAGGGTGCGCCTTGGATGGGCCGCCGGACCGAATCAGAAG-TCCAACTACGAGCTTTTTATCCGCAGCAACTTTAATATACGCTATTGGAGCTGGAATTACCGCGGCTGCTGNCACCAGACTTGCCCTCCAATGGATCCTC-GTCCNAGGATTTAGGGT-AGACTCATTCCGATTGCGA--GG-CCTCGGAAGAGT--CCCGCATCGTTATTTTTCGTCACTACCTCCCC------GTGCCGGGAGTGGGTAATTTGCGTGCCTGCTGCCTTCCTTAGATGTGGTAGCNG-TTTCTCAGGCTCCCTCTTCGGAATCGAACCCTGATTCCCCGTTACCCGTTACA-GCCATT-GTAGGCGTATAACCTACAATCGAAAGCTGATAAGGCAGACACTTGAAAG-ATACGG-CGCCGGTACG---------AAGACCGCA--GCGCTCGGC-----TAGGTTATTCAGAT-TC-ATCACTGACTCTTTATGGGAGAT---------------------GGACCGAAG------------------TCCACT-CGGTTTGT---GATCTAATAAAAGCGCACTTCCCTCGACGCCTTTGACAGCGACGA------------------------------GG-TCGGAGCTC-AATT--GCATGTATTAGCTCTAGAATTACCACAGTTATCCATGTAAGGGA------------TTTTACGACATCCAAT-AAATCATGACTGATTTAATGAGCCATTCGCGGT-TTCGCCCTGGG------TAGGCCTGTACTTAGACATGCATGGCTTAATCTTTGAGACAAGCATATGACTACTGGCAGGATCAA--------------------------------------------------------------------------------------------------------------------------------------------------------------------------------------------------------------------------------------------------------------------------------------------------------------------------------------------------------------------------------------------------------------------------------------------------------------------------------------------------------------------------------------------------------------------------------------------------------------------------------------------------------------------------------------------------------------------------------------------------ACCAAGGAGTCTAGC--------A-AGTG-C-GCGAGTC-------------------------------------A--TAAGGGTTCACT----------------AAACCT-TAGA-----TGGC--GTAACGAAAGTGATGTA--AAGCGAGATTTATCTCGACGATGCGGTTATGGGA---GCAATCTCATAACCTCGTTGGA-----------------------------------------------------------------------------------------CCGATC---------------C-CCTCGGAAATG-------------------------------------------------------------------------------------------CCTCGTTT---CCCACCCTTCGCG-------------GGGT------GGCGAGGCC--------------------------------------------------------------------------G---CTACCAATGTATGAG-GGGCGCAGGTCCGGAGGCCCGCCATATTATCCTCTCTCTCCGTTTT-----ACCGACC--------TCCCTCGTTCGC-GGGGATCAAATGG-----------------------------------------------------------------------------------------------------------------------------------------------------------------------------------------------------------------------------------------------------------------------------------------------------------------------------------------------------------------------------------------------------------------------------------GGCCGGGCGGAGAAG----------------------------------------------ACGATAGGCGGGTTCCAAG---AGCGT----TCGTGCTAG--TACCCGAAAGA-----TGGTG-ATCT-ATGCCTGGCCAGGATGAAGCCAGAGGAAACTCTGGTGGAGGTC--C-GT--AGCGGTTCTGA--CGTGCAAATCGATCGTCGGAGCTGGGTATAG---GGGCGAAAGACCAATCGAACC--------ATCTAGTAG-------------------------------------------------------------------------------------------------------------------------------------------------------------------------------------------------------------------------------------------------------------------------------------------------------------------------------------------------------------------------------------------------------------------------------------------------------------------------------------------------------------------------------------------------------------------------------------------------------------------------------------------------------------------------------------------------------------------------------------------------------------------------------------------------------------------------------------------------------------------------------------------------------------------------------------------------------------------------------------------------------------------------------------------------------------------------------------------------------------------------------------------------------------------------------------------------------------------------------------------------------------------------------------------------------------------------------------------------------------------------------------------TAGGCCTGATTTATGAATTCATCTAAAGGGTTGCACAGCTCATGCTTTTGTGATAATCTTTTTTATAGTGATACCTGTGATGATTGGCGGGTTTGGAAATTGGTTGGTACCTTTAATATTAGGGGCTCCAGATATAGCCTTCCCTCGAATGAACAATATAAGCTTTTGGCTACTTCCCCCATCTCTAATACTACTATTAAGGAGAGGGCTGGTAGAGAGGGGGGTTGGAACTGGTTGAACTGTATACCCTCCACTTGCTGCCGGTATTGCCCATAGAGGGGCCTCTGTGGACTTAGGTATTTTTTCCCTACACCTAGCAGGGGCCTCCTCTATCTTAGGGGCTGTTAACTTTATTACCACTGTAATTAACATACGTCCGGCTGGTATAAGGTTTGATTGTATCCCGTTGTTTGTATGGTCAGTCTTCATTACAGCCATTCTTTTACTCCTGT-----------------------------------------------------------------------------------------------------------------------------------TTAAGCACCGCCTGCCCAATG----AAT--A---------------------ATGAA------------------------------------------------------------------------------------------------------------------------------------------------------------TGGCCGCAGTATCCTGACTGTGCAAA-GGTAGC--ATAATCACTTGTCTCTTAATT----GGAGGC-TGGAATGA-ATGGTAAGACGA-GAG-AAAAACTTT---CT-T--G---ATTAAAATA-A----TAAAAATTATCTTAAAAGTTAAAAGGCTTTTATAATCTAAGGGGACGACAAGACCCTATAAAACTTTA---TCCCCTTTGTA--ATCTATCTTTAAGAG---TTAAGATTTTATG-------------------AACGGGATTTTGCTG--GGGCGGC-----AAATTTTTAAGTC----TAACA----TAATTTAATTTA-ACTTC---------ACCAAG------ATT---TTTACA-AACCTTTAT------TAAGA-----AATAACCA-AGTTACTTTAGGGATAACAGCGTTATACCT-TTTTAGAGCCCCTATCGCCAAA-GGTGTTTACGACCTCGATGTTGAATTGAAGTA--CCTATTTTAAGCAGCC---TTAAAACAAGG--AAGTCTGTTCGACT----------------------------------------------------------------------------------------------------------------------------------------------------------------------------------------------------------------------------------------------------------TTTAAT-TT--------------------------TTCA----------------------------------   [4116]
Isopoda3            TCCGCAGGTTCACCTACGGAAACCTTGTTACGACTTTTACTTCCTCTAAATGATCAAGTTCGGACATCTTTCCGTCAGCCCAAGGGTGCCTTCGGCAGTTCCCCCGCCGAAACGAGAAGAAGGCAAACCG---AAAGTCACCGAAGGGGGCAGTCCGATGCCCTCACTGAATCATTCAATCGGTAGTAGCGACGGGCGGTGTGTACAAAGGGCAGGGACGTAATCAACGCAAGCTG-CTGA-CTTGCGCTTACTGGGAATTCCTCGTTCATGGGAAACACTTGCAATCCCCAATCCCAATCGG----------------------------------------------------------GAAGGGGTTTCATTGGGTTACCCG-CTCCTTTCGGAGGGGG-----AGAG---------CGCGCTGATCCCTTCATTGTAGCGCGCGTGCGGCCCAGAACATCTAAGGGCATCACAGACCTGTTATTGCTC--TATCTCGTGCGCC--TG-GAC-------GAC---GCCGATCCCTCTAAGAAGACGTTGCG-----ACGGAC-----------GCCCCT------CGTCGG-GACCTAAGCACGAGGAGACCACCCGCCAC------CCATTCCTCGCGCCGGGCACCCG-CGTTC----------------GCCGATAAACCACGGAGGC--TAACG--ACGAAGCG-CG-GGACCAACGG-------AGGGTTAAGCGA-ACGGATG-GTC--CGACACACCCGGCTAGGACC--------------CTTCTAGGGAG----ACGATCCGCCGACTAGTTAGCAGGGGAGAGTCTCGTTCGTT----ATCGGAGTCAACCAGACAGATCGCTCCACCAACTAAGAACGGGCATGCACCACCAACCACCGATTCGAGAAAGAGCTCTCAATCTGTCAATCCTTACGG-TGTCTGGGCCTGGTGAGGTTCCCCGTGTTGAGTCAAATTAAGCCGCAGGCTCCACTCCTGGTGGTGCCCTTCCGTCAATTCCTTTAAGTTTCAGCTTTGGAACCATACTTCCCCCGGAACTCAAAGACTTT-GGTTTCCC------GGGGG?TTCCCGCCGAGTC-GTGGGA------------------------------------------ATGACTCC-GGC-GGATCGCCAGTTAGCATCGTTTATGGTTAGAACTAGGGCGGAATCTGATCGCCTTCGATCCTCTAACTTTCGTTCTTGATTAATGAGAGCATTCTTGGCAAATGCTTTCGCAGTAGTTAGTCTTGCGACGGTCCAAGAATTTCACCTCTAGCGTCGCAATACTAATGCCCCCGT-CTGTCTCCGTTA-ATCATTACCTCT-GGTTC---------------------GGAAAACCGACCAAAA---------------------------------------ATACAGAACC-GAGGTCCTGTTTT--ATCATTCCATGCATC-ACCA--TTCA---------------------------------------------------------AGCGTAAGTTATT------GCTTGCTTTGAGCACTCTAATTTTCTCAAAGTGAAAG-TGTCGGCCACGCGGG-----------------------------------------------------------------------------ACACTCGGTAAAGAGCACCCCGTGCG--------------------------------------------------AGCCCGACGGTTTTTTCA--ATCCGAAGCCGGCCATAGAACCACCGGGCGCGCTGTTCTCGCAAGGAG-------ACGGCCCCTAAACGCGCCGACCCGCATAAATTCCCAACCTCCGCATCCCGCTTCCGCCAGAACCCTTTCGCCGCGTACGACGACGACGAAGAGGCTAAACC---GCGGCTTACTAAACCGCCCGAGTAACCCACCTA----------GTTAAAGGAGGGG--------------------CCCGG?CG----------------ACCTGGCAGAGGCCGTAGTAAAGCTTACGCCATCGACGCAG-------TGAACGACGAGGGATAGAG?CGGCGCGAAGAAGGGAAGGAGGGACGG--ATCG--------AGCGTAGGGAAACCGA--------CCCCGTAAGACGAGGACG-------CGCCTTGGATGGGTGTCCGGTCCGGATCC------------------------------------------------------------------------------------------------------------------------------------------------------------------------------------AAGA-TCCAACTACGAGCTTTTTAACCGCAGCAACTTTAATATACGCTATTGGAGCTGGAATTACCGCGGCTGCTGGCACCAGACTTGCCCTCCAATGGATCCTC-GTCCAAGGATTTAGAGT-GAGCTCATTCCGATTGCGA--GG-CCTCGGAAGAGT--CCCGCATCGTTATTTTTCGTCACTACCTCCCC------GAACCGGGAGTGGGTAATTTGCGTGCCTGCTGCCTTCCTTAGATGTGGTAGCCG-TTTCTCAGGCTCCCTCTCCGGAATCGAACCCTGATTCCCCGTTACCCGTTACAAGCCATTTGTAAGCGTATAACTTACAATCGACAGCTGATAAGGCAGACACTCAAAGG-ATACGGGCGCCGGTACT---------AAGACCTCA--GCGCTCGGC-----TAAGTTATTCAGAG-TC-ATCACTGCTCTTTTTATGAGAGAC--------------------GGACCGAAG------------------TCCGAT-CGGTTTTT---GATCTAATAAAAGCGCCCTTTCCCCTCCTTACGTCGG--------------------------------------GG-TCGGAGCTC-AGGT--GCATGTATTAGCTCTAGAATTACCACAGTTATCCAAGTATGTTT--------------GGGCAACATCCAAT-GAATCATGACTGATTTAATGAGCCATTTGCGGT-TTCGCCTTAGG------TAGGCTTGTACTGAGACATGCATGGCTTAATCTTTGAGACAAGCATATGACTACTGGCAGGATCAA---------------------------------------------------------------------------------------------------------------------------------------------------------------------------------------------------------------------------------------------------------------------------------------------------------------------------------------------------------------------------------------------------------------------------------------------------------------------------------------------------------------------------------------------------------------------------------------------------------------------------------------------------------------------------------------------------------------------------------------------------------------------------------------------------------------------------------------------------------------------------------------------------------------------------------------------------------------------------------------------------------------------------------------------------------------------------------------------------------------------------------------------------------------------------------------------------------------------------------------------------------------------------------------------------------------------------------------------------------------------------------------------------------------------------------------------------------------------------------------------------------------------------------------------------------------------------------------------------------------------------------------------------------------------------------------------------------------------------------------------------------------------------------------------------------------------------------------------------------------------------------------------------------------------------------------------------------TTG---AGCGT----ACATGTTGG--TACCCGAAAGA-----TGGTG-ATCT-ATGCCTGGCCAGGATGAAGCCAGAGGAAACTCTGGTGGAGGTC--CCGT--AGCGGTTCTGA--CGTGCAAATCGATCGTCGGAGCTGGGTATAG---GGGCGAAAGACCAATCGAACC--------ATCTAGTAGCTGGTTCCCTCCGAA----GTT----TCCCTCAGGATAGTTGGCATTCGCTAAAATGGCGATAACGCGCGGCCGGGAATGGCTGGCGGGCCGCTTGCTTCGGCGGAGGGGTCGCTTGGCGGCGGCGTAAGGAGCGGGATGGGCTGACGCCTACCTCGTTTTCCCGAAACCGCCTAACCTCGCGCCCTCTCTCGTTCGGGTAAGGTCTTGGTCCGTCTTAGCCCTCTCGCGTCGTTCGCGTAACCCGAGCAATTTCGAAA-GACTTTCATCTTGTAAAG-AGAATGATTAGGGGTCCTTGGGGAC--GAAATGTCCTCAGCCCATTCTCAAACTCTAAACGGGTGAGAAACCGGGCTTGCT---TCATT----GAAGCCGCGGTT--TTCGAATCT-CGAATGCCTAATGGGCCATTTTTGGT----AAGCAGAACTGGCGATGTGGG--ATGAACCAAACGC-CGAGTTAAGGGGCCTAAGTGTTGGCCGATT-TCAGATCCCGT-GAAAGGCGT----TGGTCGCTTA---------------------------------------------------------------------------------------------------------------------------------------------------------------------------------------------------------------------------------------------------------------------------------------------------------------------------------------------------------------------------------------------------------------------------------------------------------------------------------------------------------------------------------------------------------------------------------------------------------------------------------------------------------------------------------------------------------------------------------------------------------------------------------------------------------------------------------AGGAAGATTTATTGGCAATGACCAAATTTATAACGTAATTGTGACAGCACATGCATTTGTAATAATTTTCTTTATAGTTATACCTATATTAATCGGAGGATTCGGTAACTGACTAGTCCCATTAATACTAGGAGCTCCAGATATAGCTTTTCCACGCATAAACAACATAAGATTCTGATTATTGCCTCCCTCATTAACTTTATTATTAAGAAGAGGCCTAGTAGAAAGTGGAGCAGGAACAGGATGAACAGTATACCCTCCTCTTGCTGCTAGTACAGCACACAGAGGAGCATCAGTAGATTTAGCAATTTTCTCACTCCATCTAGCTGGGGTCTCCTCTATTCTTGGAGCAGTAAATTTTATCACTACAGTGATTAATATACGAACATACAATATATCATTTGACCGGGTTCCTTTATTTGTGTGATCAGTACTAATTACAGCAGTTTTATTACTATTGTCGTTACCTGTACTAGCAGGAGCTAT-----------------------------------------------------------------------------------------------------------------------GCTCACTG----AA--------A---------------ATTAAA------------------------------------------------------------------------------------------------------------------------------------------------------------GAGCCGCAGTATACTAACTGTGCTAA-GGTAGC--AAAATAATTTGTCTCCTAATT----AGAGAC-CAGAATGA-AAGGAGTGACG-AAAA--TATACTAT---CT-CAT----TTAACTATT------TAAAAATTAGCTTTTAGGTCAAAAGACCTAAATAACTTAGCAAGACGATAAGACCCTATAAAACTTAACTTT--------------T--------TAAAC-------CTTTGATA--CAACAA--AAAAGATCCAAAAAAGTTTTACTG--GGGCAGT-----ATTTATATAAC---TATTAACTATAC-----TAAAC-----AAAACATTTATTTATG-----AAAAA--------TAAATCTTAAAT------TAAATATA-AA---ACCA-AGTTACTTTAGGGATAACAGCATAATACTT-TTTAAGAGTTCTTATCAACAAA-AGTGATTATGACCTCGATGTTGAATTGGGAA--TACATTAAAAAGCAGCCAT-TTTAAA--TGA-AA-GTC--------------------------------------------------------------------------------------------------------------------------------------------------------------------------------------------------------------------------------------------------------------------------------------------------------------------------------------------   [3919]
Anaspidacea         TCCGCAGGTTCACCTACGGAAACCTTGTTACGACTTTTACTTCCTCTAAATGATCAAGTTTGGACATCTTTCCGTCAACCCAGGACG------------------ACCCCGAAGAGC--------------------CGTCCA-GGGTGCCAGTCCGAAGGCCTCACTAAATCATTCAATCGGTAGTAGCGACGGGCGGTGTGTACAAAGGGCAGGGACGTAATCAACGCAAGCTG-ATGA-CTTGCGCTTACTGGGAATTCCTCGTTGATGGGAAACAATTGCAAGCCCCAATCCCTATCAC----------------------------------------------------------GAAGGGGTTTCAACGGGTTACCCG-CTCCTCTCGGAGAGGG-----AGAA---------CACGCTGATCCCTTCAGTGTAGCGCGCGTGCGGCCCAGAACATCTAAGGGCATCACAGACCTGTTATTGCTC--AATCTCGTGCGGC--TA-GAGA------GCC---GCTTATCCCTCTAAGAAGATGCGA------------------------------------------------------------------------------------------------------------------------------------------------------------------------------------------------------CGGGCACCGTA------CTAAGG----------------------------------TAGACCCGCCGACTAGTTAGTAGGCCAGAGTCTCGTTCGTT----ATCGGAATTAACCAGACAAATCGCTCCACCAACTAAGAACGGCCATGCACCACCACCCACCGAATCATAAAAGAGCTCTCAGTCTGTCAATCCTGTCGG-TGTCCGGGCCTGGTGAGGTTCCCCGTGTTGAGTCAAATTAAGCCGCAGGCTCCACTCCTGGTGGTGCCCTTCCGTCAATTCCTTTAAGTTTCAGCTTTGCAACCATACTTCCCCTGGAACTCAAAGACTTT-GGTTTCCC------GGAAGCTGCCCGCCGCGTC-ATGGGA------------------------------------------ATAACGAC-GGC-GGATCGCTGGTCAGCATCGTTTATGGTTAGAACTAGGGCGGTATCTGATCGCCTTCGAACCTCTAACTTTCGTTCTTGATTAATGAAGACATTCTTGGCAAATGCTTTCGCAGTTGTTAGTCTTGCGACGGTCCAAGAATTTCACCTCTAGCGTCGCAATACTGATGCCCCCGT-CTGTCCCTCTTA-ATCATTACCTTG-GGTTC---------------------CGAAAACCAACAAAAT-------------------------------------------AGAACC-AAGGTCCTATTCC--ATCATTCCATGCACA-AGTA--TCCA---------------------------------------------------------GGCGGGGA-----------GCCTGCTCTGAGCACTCTAATTTTTTCAAAGTAAACG-TGCCGGCCGCTCGGG-----------------------------------------------------------------------------ACACTCGATGAAGAGCAACCCCGACCGAGC-------------------------------------------------------------------------------------------------------------------------------------------------------------------------------------------------CGACGGTATA-----------------------TGGGCTGT-------------------------------------------------------------------TCTGAGC--------------------CGACAGTAAGCAC---------------------------------------------------CGGGCG---------------------------------------------------------------------------------------------GTGAACCGTCGGTCAGGAACT------------------------------------------------------------------------------------------------------------------------------------------------------------------------------------GAGA-TCCAACTACGAGCTTTTTAACCACAACAACTTTAATATACGCTATTGGAGCTGGAATTACCGCGGCTGCTGGCACCAGACTTGCCCTCCAATAGATCCTC-GTTAAAGGATTTAAAGT-GTACTCATTCCGATTGCGA--GG-CCTCGGATGAGT--CTCGCATCGTTATTTTTCGTCACTACCTCCCC------GGGCCGGGAGTGGGTAATTTGCGTGCCTGCTGCCTTCCTTAGATGTGGTAGCCG-TTTCTCAGGCTCCCTCTCCGGAATCGAACCCTGATTCCCCGTTACCCGTTATA-GCCATT-GTAGGCGCATAACCTACAATCGACAGCTGATAAGGCAGACACTTGAAAG-ATACGG-CGCCGGTGCG---------AGGACCGT---GCGCTCAGC---ACAAAGATATTCAGAG-TC-ACCACTAGTCTGGC------------------------------GGACCGAGG------------------CCCGAT-TGGTTTT----GATCTAATAAAAGCGCTCGTCCCTGGC------------------------------------------------GG-TCGGAGCTG-AGTT--GCATGTATTAGCTCTAGAATTACCACAGGTATCCAAGTAGTATG---------------GGTAAGATCCAAT-GAACCATAACTGATTTAATGAGCCATTCGCGGT-TTCGCCTTAGT------TCGGCCTGTACTTAGACATGCATGGCTTAATCTTTGAGACAAGCATATGACTACTGGCAGGATCAA------------------------------------------------------------------------------------------------------------------------------------------------------------------------------------------------------------------------------------------------------------------------------------------------------------------------------------------------------------------------------------------------------------------------------------------------------------------------------------------------------------CTAGCCCTGAAA-------------ATGGATGG-----------------------------------------------------------------------------------------------------------------------------------------------------------------------------------------------------------CGCTCAAGCGTTCTC-----CCGAT----------------------ACTAGACCGTCGGGGCAGTACCGGCCAGGGTAGCTTGCGCTCCCC---------GGTCTC-----------------------------------------------------------------------------GAAGCCCCGAC------------GAGTAGGAGGG------TCG------------------------------------------CAGCGG-------------------------TGAGCGTCGAAG-GGACT-----------------CCGGCG----------------TGAGCCGG---CCT-------------------------GGAGCCGC-----------CG-----------------------------------------------------------------------------------------------------------------------------------------------------------------------------------------------------------------------------------------------------------------------------------------------------------------------------------------------------------------------------------------------------------------------------------------------------CTGGTGCAGATCTT-----------------------------------------------------------------------------------------------------------------------------------------------------------------------------------------------------------------------------------------------------------------------------------------------G---GTGGT----AGTAGCAAA--TACTCGAGAGAGACCCTAGAG-GGCTGATG--TGG--AGCAGGGTTCCATGTGAACATCAGTTGGACATG--G-GTCAGTCGGTCCTAA---GTCCATGGCGAAGGCCAGTTCC---TACCGCGCAGGCAAATGTCAAAACGTGTCGTACTTCTTACGAATACATTGTCAAAAGGGAATGAGGTTGATATTCCTCA----AGCTGGATGTGG--------------------------------------------------------------------------------------------------------------------------------------------------------------------------------TGGCAGCGTG---GCAACA----------------CAAACAAGCTCGGAAACG-C----------CGGTA-TGTGCAACTGGAAGAGTTCTCTTTTC-------------------TTCTTAA--CAATCTATCTCCCTGAATGGATTATCC-------------AAAGC--A---------AGGG--ATATATGGT----TGGCAGAGCAG-------------TTCACCA----T-TGAATTG-------TCAGTG-ATGCTCAT--AACGGC--CCTTGAAAATCTGAGTAAGGTATCCAAACACACCAGGTCG-TACCCAT----------------------------------------------------------------------------------------------------------------AACC--GCATC----------------------------------AGGTCTCCAAG------------------------------------------------GTTAGCAGCCTCTGGTCGATAGAATAATGCAGATA-------------------------------------------------------AGGGA-----------------------------AGTCG--------------------------------------------------------------------------------------------GCAAAT---------------------------------------------------------------------------------------------------------------------------------------------------------------------------------------------------------------------------------------------------------------------------TA---------TGGTCTGGCATAGTAGGCACCGCCCTAAGACTTATTATTCGGGCTGAATTAGGACAACCTGGTAGACTTATTGGTGATGATCAAATTTACAACGTGGTCGTAACAGCTCATGCTTTTGTGATAATTTTTTTTATAGTTATGCCCATTATAATTGGTGGATTTGGAAATTGACTTGTTCCCTTAATATTAGGTGCTCCTGATATAGCTTTTCCTCGTATAAATAATATAAGATTTTGACTTCTTCCACCTTCTTTAACTCTTCTCCTATCCAGAGGAATAGTTGAAAGAGGTGTTGGCACAGGATGAACTGTTTATCCTCCTTTAGCTGCTGGAATCGCCCATGCAGGCGCTTCTGTGGACTTAGGAATTTTTTCTCTTCATATAGCGGGAGCTTCTTCTATTTTAGGGGCGGTAAATTTTATTACTACTTCTATTAATATGCGTGCCAATGGTATAACTTTAGATCGAATACCTTTATTTGTCTGATCCGTTTTTATTACTGCTATTCTTTTACTACTCTCTCTTCCCGTTTTAGCAGGGGCAATCACAATACTTCTCACTGACCGTAACTTAAATACTTCTTTCTTTGACCCCGCTGGAGGAGGAGATCCATTC--------------TATAT-AAAGTCTA---------------A--CCTGCCCACTG----AA---AT-------------------ATTAAA------------------------------------------------------------------------------------------------------------------------------------------------------------GGGCCGCGGTATATTGACCGTGCGAA-GGTAGC--ATAATCATTAGTCTTTTAATT----GAAGGC-TGGAATGA-ATGGTTGAACA-AAAA-ATATCCTGT---CT-CACT---AT-TAAAAT------TAAAATTTGACTTTTAAGTAAAAAGGCTTAAATAGCATAGAATGACGATAAGACCCTATAAAGCTTTATATTAA---AAAAATAACT--------A-ATAAGTTTGA-ATTTAA---AAATTATTTATT--TTAA-AAATATTGTGTTG--GGGCGAC-----AAAAATAAAAA---TTGTAACTGTTTA-------TTTATTAAA---AACTATAATAA-----AAGAAAA-----AGTGATCCTTTAG------TAAAGATT-AAAAGATTA-AGTTACTTTAGGGATAACAGCGTAATCTTT-TTTAAGAGTTCATATCGACAAA-AAGACTTGCGACCTCGATGTTGAATTAAGAA--GTCCTTTTGGTGTAGCAGT-TAAAA---AGG-AAGGTCTGTTCGGCCT----------------------------------------------------------------------------------------------------------------------------------------------------------------------------------------------------------------------------------------------------------TTA---------------------------------------------------------------------   [3592]
Mysida1             TCCGCAGGTTCACCTACGGAAACCTTGTTACGACTTTTACTTCCTCTAAATAATCAAGTTTGGGCATCTTTCCGGCAAGCCCGAAGC--------------------AATCCA---GAGGA----------------CCGCAAAGAGCGCCAGTCCGAAGACCTCACTAAATCATTCAATCGGTAGTAGCGACGGGCGGTGTGTACAAAGGGCAGGGACGTAATCAACGCAAGCTG-ATGA-CTTGCGCTTACTGGGAATTCCTCGTTGATGGGGAACAGTTTCAAGCCCCAATCCCTATCAC----------------------------------------------------------GAAGCTGTTTCAACGGGTTACCCG-CGCCTCTCGGCGAGGG-----AGCA---------CACGCTGATAGCTTCAGTGTAGCGCGCGTGCGGCCCAGAACATCTAAGGGCATCACAGACCTGTTATTGCTC--AATCTCGTGCGGC--TA-GAT-------GCC---GCTTATCCCTCTAAGAAGCTACGGAGCGCAA-----CAATATA--------------------------------------------------------------------------------------------------------------------------------------------------------------------------------------------------------------------------------------------CAGACGCTCCGACTATTTAGTAGGCTAGAGTCTCGTTCGTT----ATCGGAATTAACCAGACAAATCGCTCCACCAACTAAGAACGGCCATGCACCACCACCCACTGAATCAAGAAAGAGCTCTCAATCTGTCAATCCTTCCAG-TGTCCGGGCCTGGTGAGTTTTCCCGTGTTGAGTCAAATTAAGCCGCAGGCTCCACTCCTGGTGGTGCCCTTCCGTCAATTCCTTTAAGTTTCAGCTTTGCAACCATACTTCCCCCGGAACTCAAAGACTTT-GGTTTCCC------GGAAGCTGCCCGCCTAGTC-ATGGGA------------------------------------------TTAACACA-GGC-GGATCGCTAGTCAGCAACGTTTATGGTTAGAACTAGGGCGGTATCTGATCGCCTTCGAGCCTCTAACTTTCGTTCTTGATTAATGGGAACGTGCTTGGCAAATGCTTTCGCAGTAGTGCGTCTTGCGACGGTCCAAGAATTTCACCTCTAGCGTCGCAATACGGATGCCCCCGT-CCGTCGCTATTA-ATCATTACCTCG-GGTTC---------------------CGAAAACCAACAAAAT-------------------------------------------AGAACC-GAGGTCCTTTTCC--ATCATTCCATGCACA-ACTA--TTCA---------------------------------------------------------GGCAATA------------GCCTGCTTTGAGCACTCTAATTTTTTCAAAGTAAACG-TGCTGGCCCCAAGAG-----------------------------------------------------------------------------ACACTTGATTAAGAGCATCCC-AAGAAACCAGCGAGCTGCT-------------------------------------------------------------------------------------------------------------------------------------------------------------------------------------------------------------------------------------------------------------------------------------------------------------------------------------------------------------------------------------------------------------------------------------------------------------------CGGA--CCAACAGT--ATTCACC--AGAGGCGAACCACCGGTCCAGAACT------------------------------------------------------------------------------------------------------------------------------------------------------------------------------------GAGA-TCCAACTACGAGCTTTTTAACCGCAACAACTTTAATATACGCTATTGGAGCTGGAATTACCGCGGCTGCTGGCACCAGACTTGCCCTCCAATGGATCCTC-GTACAAGGATTTAGGTT-GAGCTCATTCCGATTGCGA--AG-CCTCGGAAGAGT--CCCGCATCGTTATTTTTCGTCACTACCTCCCC------GAGCTGGGAGTGGGTAATTTGCGTGCCTGCTGCCTTCCTTAGATGTGGTAGCCG-TTTCTCAGGCTCCCTCTCCGGAATCGAACCCTGATTCCCCGTTACCCGTTATA-GCCATT-GTAGGCGCATAGCCTACAATCGAAAGCTGATAAGGCAGACACTTGAAAG-ATGCGG-CGTCGGTTCG---------AAGACCGT---ACGCTCAGA---ACAAAGTTATTCAGAG-TC-AACACGACATG-AC------------------------------GGCCCGAAG------------------ACCGAT-TGGTTTT----GATCTAATAAAAGCGCCCTTCCCTTGC------------------------------------------------GG-TCGGAGCTT-GGTT--GCATGTATTAGCTCTAGAATTACCACAGTTATCCAAGTAACTTG---------------GTTAAGATCTAAT-GAACCATAACTGATTTAATGAGCCATTCGCGGT-TTCACCTTAAAGA----TTGGTATGTACTGAGACATGCATGGCTTAATCTTTGAGACAAGCATATGACTACTGGCAGGATCAA-------------------------------------------------------------------------------------------------------------------------------------------------------------------------------------------------------------------------------------------------------------------------------------------------------------------------------------------------------------------------------------------------------------------------------------------------------------------------------------------------------------------------------------------------------------------------------------------------------------------------------------------------------------------------------------------------------------------------------------------------------------------------------------------------------------------------------------------------------------------------------------------------------------------------------------------------------------------------------------------------------------------------------------------------------------------------------------------------------------------------------------------------------------------------------------------------------------------------------------------------------------------------------------------------------------------------------------------------------------------------------------------GAAACACGGACCAAGGAGTCTATCATGTGCAC-GAGTCATTGGGTTTACTAAACCCAT--AGGCGAAGTGA-AAGCGAAG--------------GTTTCT--ATGTTACAGTTAC----CGA--GGGCTGATCCC--------G---TTTCTACTTGTAGA-GCGGGCGCAAGCCCGGGACT--------------TGCATTCCCCATTGT-----------------------------------------------------------------------------------------------------------------------------------------------------------------------------------------------------------------------------------------------------------------------------------------------------------------------------GGGAAGTGAGTACCATG---AGTGG----ACATGGTAG--TACCCGAAAGA-----TGGTG-AACT-ATGCCTGGCCAGGATGAAGCCAGAGGAAACTCTGGTGGAGGTC--C-GT--AACGGTTCTGA--CGTGCAAATCGATCGTTGGAGCTGGGTATAG---GGGCGAAAGACTAATCGAACT--------ATCTAGTAGCTGGTTCCCTCCGAA----GTT----TCCCTTAGGATAGCTGGTGCTCGTT-------------------------------------------------------------------------------------------------------------------------------------------------------------------------------------------------------------ACA-GAGTTTCATCCGGTAAAG-CGAATGATTAGAGGTC-TTGGGGAC--GAAACGTCCTCAACCTATTCTCAAACTTTAAATGGGTGAGAAGTCGGGCTTGCT---TCGGT----GAAGCTCCGACATTTTTAAATCTTTGAGTGCCTAGTGGGCCATTTTTGGT----AAGCAGAACTGGCGCTGTGGG--ATGAACCAAACGT-TGAGTTAAGGGGCCTAAA-GAACGCTCATG---AGAACCCAT-GAAAGGTGT----TGGTTGCTATAGACAGCAGGACGGTGGCCATGGAAGTCGGAATCCGCTAAGGAGTGTGTAACAACTCACCTGCCGAAG--------------------------------------------------------------------------------------------------------------------------------------------------------------------------------------------------------------------------------------------------------------------------------------------------------------------------------------------------------------------------------------------------------------------------------------------------------------------------------------------------------------------------------------------------------------------------------------------------------------------------------------------------------------------------------------------------TGGGCTGGAATAGTTGGGTCTTCTTTAAGAGTTCTAATTCGATTAGAGTTAGGACAACCTGGGCATTTGATTGGGGATAGACAAATCTATAACGTAATTGTTACTGCACATGCTTTTGTTATAATTTTCTTTATAGTTATACCTATTATAATTGGTGGGTTTGGAAATTGATTAGTGCCGTTGATATTAGGAGCACCTGATATAGCTTTTCCTCGTATAAATAATATAAGGTTTTGGCTTCTGCCACCTTCTTTAGCTCTTTTATTAATAAGAGGCATAGTCGAGAGAGGGGTAGGAACCGGTTGAACCGTTTACCCCCCATTGGCTTCAAACATTTCTCATGCGGGAGCCGCAGTAGATATGGGAATTTTTTCTTTACATTTGGCTGGGGCTTCTTCAATTTTAGGTGCTGTAAATTTTATTTCAACTGTCATTAATATACGGGCACCGGGGGTGGGAATAGATAGATTGCCTCTTTTTGTTTGGTCAGTTTTTATTACAGCGGTTCTTTTATTACTTTCTTTACCAGTGTTAGCAGGGGCTATCACAATACTTTTAACAGATCGTAACTTAAATACTTCTTTTTTTGACCCTGTAGGTGGGGGTGACCCTATT-GCCTGTTTATCAAA--AACATTGCTTTATTTCATATAAAGTAGGACCTGCCCACTG----TAA--ATT-------------------ATAAA------------------------------------------------------------------------------------------------------------------------------------------------------------GGGCTGCAGTATTTTGACTGTGCGAA-GGTAGC--ATAATAGCTTGCCTTTTAAAA----GGGGGC-TGGAATGA-ACGGTTTCACAA-AGT-GAAAGCTGT---CT-TTGG---AATTAA----A----TTGAACTTGACTTTGTTGTAAAAATGCAGCAATTTAAGTAAGGGACGATAAGACCCTATAAAT-TTTAGA-----GGGTAAA-----GACCTA---------TTAAGAAATTAAC-------------AACTCTAACT-CTCTTTGTTG--GGGCAAC-----ATGA--ATAA------ATAACT-----ATTTTAA-----TTTTAACACTTTAAAT---G------AAT---TTTA--GAGCCAAAGA------TTTGCAAA----AGAAAC-AAATACTTTAGGGATAACAGCGTAATTGTC-CCGGAGAGCTCGCATCAATGGG-ACAGTTTGCGACCTCGATGTTGAATTAAAGAA--CCTCCTTGGGGCAGCT---CTTAAGCGAGGT---GCCTGTTCGGCC----------------------------------------------------------------------------------------------------------------------------------------------------------------------------------------------------------------------------------------------------------ATAAAA-TC-----------TTTACGTGATCTGAGTTCAGACC------------------------------   [3615]
Mysida2             TCCGCAGGTTCACCTACGGAAACCTTGTTACGACTTTTACTTCCTCTAAATGATCAAGTTTGGACATCTTTCCGGCAGGCTCGAAGC--------------------CGTCC----GAAGA----------------CTGCAAAGAGCGCCAGTCCGAAGGCCTCACTAAATCATTCAATCGGTAGTAGCGACGGGCGGTGTGTACAAAGGGCAGGGACGTAATCAACGCAAGCTG-ATGA-CTTGCGCTTACTGGGAATTCCTCGTTGATGGGGACAC-TTTCAAGCCCCAATCCCTATCAC----------------------------------------------------------GAAGGGGTTTCAACGGGTTACCCG-CACCTCTCGGTGTAGG-----CAAA---------CACGCTGATCCCTTCAGTGTAGCGCGCGTGCGGCCCAGAACATCTAAGGGCATCACAGACCTGTTATTGCTC--AATCTCGTGCGGC--TA-GAT-------GCC---GCTTATCCCTCTAAGAAGCTGC----GACAG-----ACCGAAA--------------------------------------------------------------------------------------------------------------------------------------------------------------------------------------------------------------------------------------------TCAATCTGCCGACTAGTTAGCAGGCTAAAGTCTCGTTCGTT----ATCGGAATTAACCAGACAAATCGCTCCACCAACTAAGAACGGCCATGCACCACCACCCACCGAATCAAGAAAGAGCTCTCAATCTGTCAATCCTTCCGG-TGTCCGGGCCTGGTGAGGTTCCCCGTGTTGAGTCAAATTAAGCCGCAGGCTCCACTCCTGGTGGTGCCCTTCCGTCAATTCCTTTAAGTTTCAGCTTTGCAACCATACTTCCCCCGGAACTCAAAGACTTT-GGTTTCCC------GGAAGCTGCCCGTCTAGTC-ATGGGA------------------------------------------TTAACACA-GAC-GGATCGCTAGTCAGCATCGTTTATGGTTAGAACTAGGGCGGTATCTGATCGCCTTCGAACCTCTAACTTTCGTTCTTGATTAATGAGAACGTTCTTGGCAAATGCTTTCGCAGTAGTACGTCTTGCGACGGTCCAAGAATTTCACCTCTAGCGTCGCAATACGAATGCCCCCGT-CCGTCTCTATTA-ATCATTACCTCG-GGTTC---------------------CGAAAACCAACAAAAT-------------------------------------------AGAACC-GAGGTCCTATTCC--ATTATTCCATGCACA-ACTA--TTCA---------------------------------------------------------GGCATTA------------GCCTGCTTTGAGCACTCTAATTTTTTCAAAGTAAACG-TGCCGGCCACAAGGG-----------------------------------------------------------------------------ACACCCGATAAAGAGCACCCCGAGCGAGCCGACGAGCTGTT-------------------------------------------------------------------------------------------------------------------------------------------------------------------------------------------------------------------------------------------------------------------------------------------------------------------------------------------------------------------------------------------------------------------------------------------------------------------CGGA--CCCACAGT-AAATCGCC--GAGGGCGCACCGCAGGTCCAGAACT------------------------------------------------------------------------------------------------------------------------------------------------------------------------------------GAGA-TCCAACTACGAGCTTTTTAACCGCAACAACTTTAATATACGCTATTGGAGCTGGAATTACCGCGGCTGCTGGCACCAGACTTGCCCTCCAATAGATCCTC-GTACAAGGATTTAAAGT-GAACTCATTCCGATTGCGA--AG-CCTCGGAAGAGT--CCCGCATCGTTATTTTTCGTCACTACCTCCCC------GAGCTGGGAGTGGGTAATTTGCGTGCCTGCTGCCTTCCTTANATGTGGTANCCG-TTTCTCAGGCTCCCTCTCCGGAATCGAACCCTGATTCCCCGTTACCCGTTATA-GCCATT-GTAGGCGCATAACCTACAATCGAAAGCTGATAANGCANACACTTGAAAG-ATGCGG-AGCTGGTGCG---------TAGACCAT---GCGCTCAGC---ACAAAGTTATTCAGAG-TC-ATCACAAAAGGAAC------------------------------GGACCGAAG------------------CCCGAT-TGATTTT----GATCTAATAAAAGCGCTCTTCCCTTGC------------------------------------------------GG-TCGGAGCTT-GGTT--GCATGTATTAGCTCTAGAATTACCACAGTTATCCAAGTAACTTG---------------GGTAAGATCCAAT-GAACCATAACTGATTTAATGAGCCATTCGCGGT-TTCACCGTTAAAA----TCGGTCTGTACTTAGACATGCATGGCTTAATCTTTGAGACAAGCATATGACTACTGGCAGGATCAA---------------------------------------------------------------------------------------------------------------------------------------------------------------------------------------------------------------------------------------------------------------------------------------------------------------------------------------------------------------------------------------------------------------------------------------------------------------------------------------------------------------------------------------------------------------------------------------------------------------------------------------------------------------------------------------------------------------------------------------------------------------------------------------------------------------------------------------------------------------------------------------------------------------------------------------------------------------------------------------------------------------------------------------------------------------------------------------------------------------------------------------------------------------------------------------------------------------------------------------------------------------------------------------------------------------------------------------------------------------------------------------------AACACGGACCAAGGAGTCTATCATGTGCAC-GAGTCATTGGGTCTACTAAACCCAT--AGGCGAAGTGA-AAGCAAAG--------------GTGTTTGTTTGGAAC----AC----CGA--GGGCCGATCCG--------GCGGATTCATC------C-GCTGGCGCAGGCTCGGGACT--------------TGCGCTCCCCATTGT-----------------------------------------------------------------------------------------------------------------------------------------------------------------------------------------------------------------------------------------------------------------------------------------------------------------------------GGGAGGTGAGTACCATG---AGTGC----ACCTGGTAG--TACCCGAAAGA-----TGGTG-AACT-ATGCCTGGCCAGGACGAAGCCAGAGGAAACTCTGGTGGAGGTC--C-GT--AGCGATTCTGA--CGTGCAAATCGATCGTCGGAGCTGGGTATAG---GGGCGAAAGACTAATCGAACT--------ATCTAGTAGCTGGTTCCCTCCGAA----GTT----TCCCTTAGGATAGCTGGTGCTCGTT-------------------------------------------------------------------------------------------------------------------------------------------------------------------------------------------------------------ACA-GAGTTTCATCCGGTAAAG-CGAATGATTAGAGGTC-TTGGGGAC--GAAACGTCCTCAACCTATTCTCAAACTTTAAATGGGTGAGAAGTCGGGCTTGCT---TAATT----GAAGCTCCGACAG---CGAATC--TGAGTGCCTAGTGGGCCATTTTTGGT----AAGCAGAACTGGCGCTGTGGG--ATGAACCAAACGT-TGAGTTAAGGGGCCTAAACGAACGCTCATC---AGAACCCAT-GAAAGGTGT----TGGTTGCTATAGACAGCAGGACGGTGGCCATGGAAGTCGGAATCCGCTAAGGAGTGTGTAACAACT--------------------------------------------------------------------------------------------------------------------------------------------------------------------------------------------------------------------------------------------------------------------------------------------------------------------------------------------------------------------------------------------------------------------------------------------------------------------------------------------------------------------------------------------------------------------------------------------------------------------------------------------------------------------------------------------------------------TGGGCTGGTATAGTTGGTTCTTCGTTAAGGGTTCTTATTCGATTAGAATTAGGGCAATCAGGTAGATTAATTGGGGATGACCAGATCTATAATGTGATTGTAACTGCCCATGCGTTTGTTATAATTTTTTTTATGGTTATACCTATTATAATTGGTGGGTTCGGAAACTGGTTAGTGCCATTAATAATTGGTGCTCCAGATATGGCTTTTCCTCGTATAAATAATATAAGATTTTGGCTATTACCACCTTCTTTAAGATTATTACTGGCAAGGGGTTTAGTAGAAGGAGGGGTAGGTACAGGCTGGACAGTGTACCCCCCCTTAGCTTCAAATATTTCTCATATAGGGGCTGCGGTGGATATAGGGATTTTCTCCCTTCATCTTGCTGGAGCTTCGTCTATTTTAGGTGCCGTGAATTTTATTTCTACTGTAATTAACATACGGACTCCTGGGATAAGATTTGACAGGATACCTTTATTTGTTTGGTCGGTATTCATTACGGCGATTCTTTTGTTACTTTCTTTGCCTGTGTTGGCTGGAGCGATTACTATGCTTTTAACAGATCGAAACTTAAATACTTCATTTTTTGACCCGGTAGGAGGCGGCGACCCAATT-------------------------------------------------------------------------------------------------------------------------------------------------------------------------------------------------------------------------------------------------------------------------------------------------------------------------------------------------------------------------------------------------------------------------------------------------------------------------------------------------------------------------------------------------------------------------------------------------------------------------------------------------------------------------------------------------------------------------------------------------------------------------------------------------------------------------------------------------------------------------------------------------------------------------------------------------------------------------------------------------------------------------------------------------------------------------------------------------------------------------------------------------------   [3074]
Thermosbaenacea     TCCGCAGGTTCACCTACGGAAACCTTGTTACGACTTTTACTTCCTCTAAACGATCGAGTTCGGACAACTTCTCATCTTCTCCCGCGC----------------TACAAAACTTAAAAAGTAAAGT--------AGCGGAGAGGGAGACAACGGTCCGAAGCCCTCACCCTATCGTTCGATCGGTAGTAGCGACGGGCGGTGTGTACAAAGGGCAGGGACGTAATCGTCGCAAGCTG-ATGA-CTCGCGGCTACTGGGAATTCCTCGTTCACGGGGCAC--TTGCATGCCCCGATCCCAATCAC----------------------------------------------------------GAAGGGGTTTCAACGGTTCACCCA-CTCCTCTCGGAGATGG-----TAAT---------CCCGCTGATCCCTCCATTGTAGCGCGCGTGCGGCCCGGAACATCTAAGGGCATCACAGAC-TGTTATTGCTC--CATCTCGTGTGGC--TA-GAA-------GCC--ACTGATTCCTCTAAGAAGACTATACAATTCGACGGACCAGCTCTCCTGGAAACTAAAGGCCGTCGTTAGTTCTACTACAAGAGCATCACTCGCGACTAAGCCAACAGCCCCAATGAGCACCCGTCAAGCAGGTGGGCAAAGGGCGGCAGACAAAAGACGAAAACGGAAGCGAAACTAAGCTTCAAGGCCCAGCAGACTCCTCAGAAAGGAGTGCCAAAACCATATCCACAAAGTCCACGACCGAACGCACAATTGCCCCGTACCCCTCACCAGCCGTTTACGTGTCCGCCGTCTAGTTAGCAGGTTGGAGTCTCGTTCGTT----ATCGGAATTAG?CAGACAGATCGCTCCACCA?CTAAGAACGGCCATGCACCACCACCCACCGATTCGAGAAAGAGCTCTCAATCTGTCAATCCTTCCGG-TGTCCGGGCCCGGTGAGGTTCCCCGTGTTGAGTCAAATTAAGCCGCAGGCTCCACTCCTGGTGGTGCCCTTCCGTCAATTCCTTCAAATTTCGTATTTGCAAACATAATCTCCCCAGAATGCAAAGACTCT-GGTTTCCC------GGAGACTTCCCGCTGAGCC-GTCGTGCT----------------------------------------GGGCGTTC-AGC-GGATCGCTGGTTCATATAGTTTACGGTCAGAACTAGGGCGGTATCTGATCGCCTTCGATCCTCTGACTTTCGTTCTTGATTAATGAAAGCGTTCTTGGCAAATGCTTTCGCTTTTGTTCGTCCTGCGACGGTCCAAGAATTTCACCTCTAGCGTCGCAGTACGGATGCCCCCGT-CCGTTCCTGTTA-ATCATTACCTCA-GCCTC---------------------GTCAGACCAACAGAGA------------------------------------------TTGAGCC-GAGGTCTTGTTCA--ATCATTCCATGCGAT-GTTG--TGCAGGCGTTTC-------------------------------------------------GGCCCCAAGGGCCGC----GCCTGCTCTGAGCACTCCAGTTTCTTCAAGGTGAACC-GGCGGGTCGCACGAG-----------------------------------------------------------------------------ACACCCGACAAAGGGCACCTCGCGCTCCAACCACTAAT----------------------------------------------------------------------------------------------------AAAGG-----------------------GTCAGC------------------------------------------------------------------------------------CCGCCA---------------------------------------------------------------------TTGGGG------------------CCCCAAGGGGAC----------------------------------------------------GCCACCGACCGCCTCT-------ACTCTTCC--ATTC--------GAGAGAACAGGAACGA--------TGGCGCT-------------------------------TACCCC-TTAGGTACC------------------------------------------------------------------------------------------------------------------------------------------------------------------------------------GAGG-TTCAACTACGAGCTTTTTAACTGCAGCAACTTTAATATACGCTATTGGAGCTGGAATTACCGCGGCTGCTGGCACCAGACTTGCCCTCCAATGGATCCTC-GTTGAAGGATTTAGAGT-GTACTCATTCCGGTGCGGA--CA-CCTCC-ATAAGT--CACACACCGTTATCTTTCGTCACTACCTCCCC------GTGCTGGGAGTGGGTAATTTGCGCGCCTGCTGCCTTCCTTAGATGTGGTAGCCG-TTTCTCAGGCTCCCTCTCCGGAATCGAACCCTGATTCCCCGTCACCCGTGACA-GCCACT-GTAGTCATTTAAACTACAGACGAAAGCTGATAAGGCAGACACTCGAAGG-ATACAG-CGACGGCTCA--------TAAGGCCAT---ACGCTCGGC---ACTAGGTTATCCAGAG-TC-ACCACCAGTTTCTCACATAAATGCGAGATGTATGGGAGAGTGCCAAAGCGAGTTAACACAGATGCTACTACTCCCGT-TGGTCTGTGT-GGTCTAATAACTGCGCTCATTCCCGTTAACGACGTTCGCTGCTACTCTACAATGAGAGCCGCT?CAAAACGACAAGGGTCAGAGCCT-TGAT--GCATGTATTAGCTCTAGAATTACCACAGTTATCCAAGTAGGGACATTATTTATTTT-ACAGCAAGATCCAGT-AGACTACAGCTGATTTAATGAGCCGTTCGCGGT-CTCGCCTTTGAT-ACTAAAGGGCTGTACTTAGACATGCATGGCTTAATCTTTGAGACGAGCATATGACTACTGGCAGGATCAA-----------------------------------------------------------------------------------------------------------------------------------------------------------------------------------------------------------------------------------------------------------------------------------------------------------------------------------------------------------------------------------------------------------------------------------------------------------------------------------------------------------------------------------------------------------------------------------------------------------------------------------------------------------------------------------------------------------------------------------------------------------------------------------------------------------------------------------------------------------------------------------------------------------------------------------------------------------------------------------------------------------------------------------------------------------------------------------------------------------------------------------------------------------------------------------------------------------------------------------------------------------------------------------------------------------------------------------------------------------------------------------------------------CCAAGGAGTCTGGCAGATGCGCCGAGTCCGAGGGTTGTAAGAATCCTATTGGGCGAAGTGA-AAGCGAATTTGGGCC------CATCTCTTTTTTTTTTAAAAAA----AGAAGGA----------------------------------------GCGCAAGCCCGGGACTCTCT------GGATTTTATATACCACTG--------------------------------------------------------------------------------------------------------------------------------------------------------------------------------------------------------------------------------------------------------------------------------------------------------------------------------------AGTACCCTG---AGCGC----ATATGCCAG--GACCCGAAAGA-----TGGTG-AACT-ATGCCTGATCAGGACGAAGCCAGGGGAAACTCTGGTGGAGGTC--C-GC--ACTGGTTCTGA--CGTGCAAATCGATCAGACGAGTTGGGCATAG---GGGCGAAAGACTAATCGAACC--------ATCTAGTAGCTGGTTCCCCCCGAA----ATT----TCCCTCAG-ATAGCTGGCACTC---------------------------------------------------------------------------------------------------------------------------------------------------------------------------------GGG-----------------------------AG-GAGTTTCACCCTGTAAAG-CTAACGATTAGGGTG-ATCGGGGGC--GCAATGCCCTCGAACCATTCTCGAACTCTAAATGGGTGAGAGGCTGGACCTGCC---AAATG----GAGGTACCGGC---GTAGAATCC-AGAGTGCCTAGTGGGCCATTTTTGGT----AAGCAGAACTGGCGATGTGGG--ATGAACCAAGAGC-CGGGCTAAGGTGCCAAAGGGGACGGTCATC---AGATCCCAA-GAAGGGTGT----TGGTCGCTATAGACAGCAGGGCGGTGGCCATGGAAGTCGGAATCCGCCAAGGAGTGTGTAACAACTCACCTGCCGAAGCGAGCAGCCCCTAAAATGG-ATGTGCGCTGAAACGTCCCACCGATGCCTGGCCGTTGGA-GCAGGAGAG--GCCTGCCAGAAGGCTCCTTCATTGAAGATGAGTGGCAGGAGACCTCTAAGCTCCAACGAGTAGGAGGGTCGCAGCAGTG-GCGCTGAAGGGATTCAGGGTGACCTGG-CCTGTAGCCGCTGTTGGCGCAGATCTTGGTGGTAGT-GCAAATAATCGAGAT---------------------------------------------------------------------------------------------------------------------------------------------------------------------------------------------------------------------------------------------------------------------------------------------------------------------------------------------------------------------------------------------------------------------------------------------------------------------------------------------------------------------------------------------------------------------------------------------------------------------------------------------------------------------------------------------------------------------------------------------------------------------------------------------------------------------------------------------------------------------------------------------------------------------------------------------------------------------------------------------------------------------------------------------------------------------------------------------------GGCTT--------T--AAG---------TTTAATTTAAGGTCAGGCCTGCTCACTG----AGT--AT--------------------TTAAA------------------------------------------------------------------------------------------------------------------------------------------------------------GAGCCGCAGTATTTTGACTGTGTTAA-GGTAGC--ATAATCATTAGTTTCTTAATT----AGAAGC-TTGTATGA-AAGGTTTGATG-AGGG-AAGAAC--T---GT-CTTA----TTAAATATCA----GTGAATTTTAAGTCTTTGAAAGAATTCTTAGATGGGCTAGAGGGACGATAAGACCCTATAAATCT----TATGG-----------------------------------------------------------------------GCTG--GGGCGGT-----TTA--TATAAAAT------GGATCTGTATAGTAAAGAA-CATTAATT--------TATG------AT----TTTATTGAACTTTTAT------TAGAG--T--AAAAAATA-AGTTACTTTAGGGATAACAGCACAATCCTT-TTTTGGAGCTCGAATCTACAAG-AGGGATTGTGACCTCGATGTTGAATTACTAAT--TTTTTTATGTGCAGAGGC-ATAAATAAA----GAGTCTGTTCG--------------------------------------------------------------------------------------------------------------------------------------------------------------------------------------------------------------------------------------------ACTT--------------TTAAT-AT-----------AGTA-------------CA----------------------------------   [3572]
Spelaeogriphacea    TCCGCAGGTTCACCTACGGAAACCTTGTTACGACTTTTACTTCCTCTAAACGCCCAAGTTCGGCTCTCTTTCCGATCCGTCCGCCAG------------------GCGAGC-ATTCACGC-----------------GCGGNATTCGGTCCAGTCCATGATCCTGACCAGGACGTCCA-TCGGTAGTAGCGACGGGCGGTGTGTACAAAGGGCAGGGACTCAATCGGAGCGGGTTG-ATGA-CCAACACATACTGGGAATTCCTGGTTCATGGAAAATAATTTCAGGCTCCAATCCCAACCTA----------------------------------------------------------GTCGTGAGAATGGGTGATTGCCCG-CCCCTTTCGGGGTAGA-----GTAG---------CACGTCGACCTCACCACTGTCGCACGCGTGCCGCCCAGGGNATCTAAGGGCATCACAGACCTGTTATTGCCC--CATTTCTCACGGT--TT-CGA-------TCC---GCTTCTCCCTCCAAGAAGATCGAAG------GCA--------------------------------------CCCTGCTAGACGCA-----C---G-------TTCGCGCTTATAGAGGCAGTCCGG--------------------CTTAACG----CCGAAACC-------GCTCCATCCACGCTC----------------GCGA---TGCGCCA-GCATGGGTATTAGCCTCCA-----------------------------------------TTCTGATATGATCTATNTGATAGGTCGGAGTCTCGTTCGTT----ATCGGAATCAACCAGACAGATCACTCCACCATCTAGGAACGGACATGCACCACTGTCTACAGCATTGGGAAAGGTCATT-AGCCTGTCGGTCAGTTGAG-CGTTTTGGCCTGGTAAGATTTCCCGTGTTGAGTCAAATTAAGCCGCAAGCTCCACTCCTGGTGGTGCCCTTCCGTCAATTCCTTTAAGTTTCAGACTTGCGACCGTACTCCCCCCGGAGTCCGAAGACTCT-GGTTTCCC------GGGAGCCGCACGTCGTGTC-CA----------------------------------------------GAGACATC-GAC-GCATTGCCGGTCGACATAGTTTACAGTTAGAACTAGGGCGGTATCTGATCGCCTTCGATCCTCTAACTTTCGTTCTTGATTAATGGAAGAATCCTGGGCACATGCTTTCGCTTTAGGTCGTCTTGTCGGGGTCATTGGATTTCACCCCTAGCCTGACAATACGTGTGCCCCCGT-CATCCCCTGTTA-ATCATTACAACC-GCATG--------------------CCGGGAACCAGCCCAAG-------------------------------------------CGGTGCGACTGTCCTTTTCA--TTCGTGCCATTTGGA-ACGATCTACA---------------------------------------------------------AGCGTGTAGTTTTCACCC-GCCTGCTTTGATCACTCAAATTTGTGCAAGGCGAGTG-CGACCTTTGCGGTGA-----------------------------------------------------------------------------TAGGTAAGCCC-GAAGGCTCGCCTACCC------------------------------------------------GTTCGGGTCGGTT----------------------------------------------------GT---------------CTT--CTTCGGGGCACACCTC---------------------------CCCGGGACCGAGACGAAGGGAAGAGTAGAAACGCGGGTGTACT-------GAAGGGACCCCTGTTGCCA----------GAA-----------------------------------------AGTC--GACCTCC------------AATACCGCGCGAGACACTCGT----------------------------------------------CTCCCCAC--------------------------------------------GAAAGGTC---------CCGTT-----------------------GTACAGGAAATGCGTTCCCGAGAG------------------------------------------------------------------------------------------------------------------------------------------------------------------------------------GNCG-CCCAACTACGAGCGTTTTAACCGCAGCAACTTTCACATACGCCATTGGAGCTGGAATTACCGCGGCTGCTGGCACCAGACTTGCCCTCCAATCTTGCCTC-ACAGATCA--CTGGCCC-ATACTTAGCCCGGATGCGAATGG-CC----AAGCCA--CCCACTCCGGGATGCCTCGTAACTACCTCCTC------GGGCCGAGAGTGGGTAAGTTGCGCGCCTGCTGCCCTCCATAGAGGTGGTAGCCA-TTTCTCAGGCTCCCTCTCCGGAATCGAACCCTGATTCCCCGTTACCCGTCGAA-GCCATG-CTAGAGGTGTGGACTAGCATC-AAGCCTGATAAGACAGACATTCGTAGG-TGCGGG-CGCCGGCGCG----------AGGCCTAA--GCGCTCTAC-------CATTGTGTGGCT-TCGACCGGGTCATTTT-------------------------------GGGCTAGAAAGC---------------ACCGGT-GGTTCCTTA--GGCACAGTGGTTGCCGGGGGACGTTACT-----------------------------------------------CCCCCGGACATT-TTGC--ACATGTATTAGCTCTAGAATTGCCAAAGTTATCCAACCGGGCTCG------AAAGCCAGGACACAGTCCTTT-GGGCTGCGACCGTATTAAGGAGCCGTTCGCGGTACTCCACGGAAAGG----CAGCAGGGCACTGACACATGCATGGCTTAATCTGTGAACCAAGCGTATGGTGACTGGCAGGATCAA---------------------------------------------------------------------------------------------------------------------------------------------------------------------------------------------------------------------------------------------------------------------------------------------------------------------------------------------------------------------------------------------------------------------------------------------------------------------------------------------------------------------------------------------------------------------------------------------------------------------------------------------------------------------------------------------------------------------------------------------------------------------------------------------------------------------------------------------------------------------------------------------------------------------------------------------------------------------------------------------------------------------------------------------------------------------------------------------------------------------------------------------------------------------------------------------------------------------------------------------------------------------------------------------------------------------------------------------------------------------------------------------------------------------------------------------------------------------------------------------------------------------------------------------------------------------------------------------------------------------------------------------------------------------------------------------------------------------------------------------------------------------------------------------------------------------------------------------------------------------------------------------------------------------------------------------------------------------------------------------------------------------------------------------------------------------------------------------------------------------------------------------------------------------------------------------------------------------------------------------------------------------------------------------------------------------------------------------------------------------------------------------------------------------------------------------------------------------------------------------------------------------------------------------------------------------------------------------------------------------------------------------------------------------------------------------------------------------------------------------------------------------------------------------------------------------------------------------------------------------------------------------------------------------------------------------------------------------------------------------------------------------------------------------------------------------------------------------------------------------------------------------------------------------------------------------------------------------------------------------------------------------------------------------------------------------------------------------------------------------------------------------------------------------------------------------------------------------------------------------------------------------------------------------------------------------------------------------------------------------------------------------------------------------------------------------------------------------------------------------------------------------------------------------------------------------------------------------------------------------------------------------------------------------------------------------------------------------------------------------------------------------------------------------------------------------------------------------------------------------------------------------------------------------------------------------------------------------------------------------------------------------------------------------------------------------------------------------------------------------------------------------------------------------------------------------------------------------------------------------------------------------------------------------------------------------------------------------------------------------------------------------------------------------------------------------------------------------------------------------------------------------------------------------------------------------------------------------------------------------------------------------------------------------------------------------------------------------------------------------------------------------------------------------------------------------------------------------------------------------------------------------------------------------------------------------------------------------------------------------------------------------------   [2031]
MIctacea            TCCGCAGGTTCACCTACGGAAACCTTGTTACGACTTTTACTTCCTCTAGATTGCAAAGCTTGGACATCTTCTCAGCTGGCCCGAGGT-------------G-ACTCTCCACCCGAAGATGGAAAAAGA--------GATCACAAAGGGGCTGATCCAACGACCTCACCTCACCATCCAATCGGTAGTAGCGACGGGCGGTGTGTACAAAGGGCAGGGACGTAATCAGCACCAGTTG-ATGA-CTGGCACTTACTTGGAATTCCTTGTTCATGGAGGAAACTTTCAACTTCCAAGCCCAAGCAC----------------------------------------------------------GAAGTAGTTTTATAGGATTACCCAGCACTCTTCAGTGAAGG-----ATCAT--------CCTCTTGTCTACTTCATTGTAGCGCGCGTGCAGCCCAGAACATCTAAGGGCATCACAGACCTGTTATTGCTC--TCTCTTTCTTGTGG-TT-AAG-------CAA-CCACTAATCCTTCTAAGAAGCGCATAAGGTGGG-----------------ACCCAAGTTTCTTGCCG--ACAGTACCCGCCACAG--C--A-------------------------------GAGACGAGCTC----------------CACCACAA-----------------------------------------------------------------CCAGCACGCCAGCAACACATCATGAGA--------------------------------ACAACCCACCAACTTGTTAGCAAGTTAGAGTCTCGTTCGTT----ATCGGAATTAACCAGACAAATCGTTCCACCAACTAAGAACGGCCATGCACCACCACCCACTGTATCGAGAGAGAGATCTCAATCTGTCAGTCCTTTCAG-TGTTCGGGCCTGGTCAGTTTCCCCGTGTTGAGTCAAATTAAGCCGCAGGCTCCACTCCTGGTGGTGCCCTTCCGTCAATTCCTTTAAGTTTCAGCTTTGCAACCATACTTCCCCTGGAACCCAAAAACTTT-GGTTTCCC------ACAAGCTTCCTGCCAGGTC-ATGGGT------------------------------------------ACGACTCC-GGC-AGATCGCTGGTCGGCATAGTTTACGGACTGGACTAGGGCGGTATCTGATCGCCTTCGAGCCCCAGGCTTTCGTCCTTGATCAACGAAAACATTCTTGGCAAATGCTTTCGCAGTTGTTCGTCATGCGACGGTCCAAGAATTTCACCTCTAGCGCCGCAGTACGAATGCCCCCGC-CTGCCTCCGTTA-ATCATTTCTTCGATGCTC---------------------TTAAAACCAATCCAAA-----------------------------------------CAGGAGCC-AAAGACCTTTTCT--ATTATTCCATGCACC-ACCA--TACA---------------------------------------------------------GACACAATAC---------GCCTGCTTTGAGCACTCTAATTTTTTCAAAGTAAACA-CTAACCAACAGCGCG-----------------------------------------------------------------------------ACACCCAGTTAAGGGCATCTCGCAGCATGGCAA-------------------------------------------------------------------------------------------------------------------------------------------------------------------------------------------------------------------------------CAGGCCGCCCC-------------AGTAAAA--------------------------------------------CCCCAAC--------------------CAGCAAAGCACTTTG-------------------------------------------------CAGTTAC---------------------------------------------------------------------------------------------AGTGCCAGAGGGCTGGAGCA------------------------------------------------------------------------------------------------------------------------------------------------------------------------------------GGAC-TTCAACTACGAGCGTTTTAACCACAGCAACTTTAATATACGCTATTGGAGCTGGAATTACCGCGGCTGCTGGCACCAGACTTGCCCTCCAATAGGTACTC-ATGTCATCCTTTAAGCA-ACACTCATTCCGATTGCGA--GG-CCTCGGATGAGCA-CCCGCATCGTTATTTTTCGTCACTACCTCTCC------GTGCTGGAAGTGGGTAATTTGCGCGCCTGCTGCCTTCCTTAGACGTGGTAGCCA-TTTCTCAGGCTCCCTCTCCGGAATCGAACCCTGATTCCCCGTCACCTGTTACA-GCCACT-TTAGGAGCTTAACCTAAAGTC--AAGCTGATAAGGCAGACACTTCAAAT-TCAATG-CATTGGTCTC---------ACAACCAAATTTTGCTCCCT-----ACACTTATCCAGAT-TC-AACACGACTAC---------------------------------AGGCCGAGGC-----------------CTATAT-TGGCTTT----GGCAAAATAAGGGCACCCGCACCTCAAC-----------------------------------------------GG-AAGCGGATG-CAGC--GCATGTATTAGCTCTAGAATTGCCACAGTTGTCCATTTGGGCAC----------------AGGTACAACAGC-AGATAATGACTGTTTTACTGAGCCTTGTGCGGT-TTCGATTCTCAAA----TCACTCGGAACTCAGACATGCATGGCTTAGTCTTTGAGACGAGCATATGACTACTGGCAGGATCAA---------------------------------------------------------------------------------------------------------------------------------------------------------------------------------------------------------------------------------------------------------------------------------------------------------------------------------------------------------------------------------------------------------------------------------------------------------------------------------------------------------------------------------------------------------------------------------------------------------------------------------------------------------------------------------------------------------------------------------------------------------------------------------------------------------------------------------------------------------------------------------------------------------------------------------------------------------------------------------------------------------------------------------------------------------------------------------------------------------------------------------------------------------------------------------------------------------------------------------------------------------------------------------------------------------------------------------------------------------------------------------------------------------------------------------------------------------------------------------------------------------------------------------------------------------------------------------------------------------------------------------------------------------------------------------------------------------------------------------------------------------------------------------------------------------------------------------------------------------------------------------------------------------------------------------------------------------------------------------------------------------------------------------------------------------------------------------------------------------------------------------------------------------------------------------------------------------------------------------------------------------------------------------------------------------------------------------------------------------------------------------------------------------------------------------------------------------------------------------------------------------------------------------------------------------------------------------------------------------------------------------------------------------------------------------------------------------------------------------------------------------------------------------------------------------------------------------------------------------------------------------------------------------------------------------------------------------------------------------------------------------------------------------------------------------------------------------------------------------------------------------------------------------------------------------------------------------------------------------------------------------------------------------------------------------------------------------------------------------------------------------------------------------------------------------------------------------------------------------------------------------------------------------------------------------------------------------------------------------------------------------------------------------------------------------------------------------------------------------------------------------------------------------------------------------------------------------------------------------------------------------------------------------------------------------------------------------------------------------------------------------------------------------------------------------------------------------------------------------------------------------------------------------------------------------------------------------------------------------------------------------------------------------------------------------------------------------------------------------------------------------------------------------------------------------------------------------------------------------------------------------------------------------------------------------------------------------------------------------------------------------------------------------------------------------------------------------------------------------------------------------------------------------------------------------------------------------------------------------------------------------------------------------------------------------------------------------------------------------------------------------------------------------------------------------------------------------------------------------------------------------------------------------------------------------------------------------------------------------------------------------------------------   [1918]
Bathynellacea       -----------------------------------------------------------------------------------------------------------------------------------------------------------------------------------------------------------------------------------------------------------------------------------------------------------------------------------------------------------------------------------------------------------------------------------------------------------------------------------------------------------------------------------------------------------------------------------------------------------------------------------------------------------------------------------------------------------------------------------------------------------------------------------------------------------------------------------------------------------------------------------------------------------------------------------------------------------------------------------------------------------------------------------------------------------------------------------------------------------------------------------------------------------------------------------------------------------------------------------------------------------------------------------------------------------------------------------------------------------------------------------------------------------------------------------------------------------------------------------------------------------------------------------------------------------------------------------------------------------------------------------------------------------------------------------------------------------------------------------------------------------------------------------------------------------------------------------------------------------------------------------------------------------------------------------------------------------------------------------------------------------------------------------------------------------------------------------------------------------------------------------------------------------------------------------------------------------------------------------------------------------------------------------------------------------------------------------------------------------------------------------------------------------------------------------------------------------------------------------------------------------------------------------------------------------------------------------------------------------------------------------------------------------------------------------------------------------------------------------------------------------------------------------------------------------------------------------------------------------------------------------------------------------------------------------------------------------------------------------------------------------------------------------------------------------------------------------------------------------------------------------------------------------------------------------------------------------------------------------------------------------------------------------------------------------------------------------------------------------------------------------------------------------------------------------------------------------------------------------------------------------------------------------------------------------------------------------------------------------------------------------------------------------------------------------------------------------------------------------------------------------------------------------------------------------------------------------------------------------------------------------------------------------------------------------------------------------------------------------------------------------------------------------------------------------------------------------------------------------------------------------------------------------------------------------------------------------------------------------------------------------------------------------------------------------------------------------------------------------------------------------------------------------------------------------------------------------------------------------------------------------------------------------------------------------------------------------------------------------------------------------------------------------------------------------------------------------------------------------------------------------------------------------------------------------------------------------------------------------------------------------------------------------------------------------------------------------------------------------------------------------------------------------------------------------------------------------------------------------------------------------------------------------------------------------------------------------------------------------------------------------------------------------------------------------------------------------------------------------------------------------------------------------------------------------------------------------------------------------------------------------------------------------------------------------------------------------------------------------------------------------------------------------------------------------------------------------------------------------------------------------------------------------------------------------------------------------------------------------------------------------------------------------------------------------------------------------------------------------------------------------------------------------------------------------------------------------------------------------------------------------------------------------------------------------------------------------------------------------------------------------------------------------------------------------------------------------------------------------------------------------------------------------------------------------------------------------------------------------------------------------------------------------------------------------------------------------------------------------------------------------------------------------------------------------------------------------------------------------------------------------------------------------------------------------------------------------------------------------------------------------------------------------------------------------------------------------------------------------------------------------------------------------AATTGATTAGTTCCTTTGATATTAAATTGTCCTGATATAGCTTTTCCTCGTATAAATAATATAAGATTTTGATTACTTCCTCCTTCTTTATTATTATTAATAATGAGAGGATTAATTGAAAGGGGGGTAGGAACTGGTTGAACTGTCTATCCTCCTTTGGCTTTAAATTTATTTCATAGAGGAGCCGCAGTAGATTTAGCTATCTTTTCTTTACATTTAGCCGGGGCTTCTTCTATTTTGGGGGCTATTAATTTTATTACAACTATAATTAATATACGTACTTATGGGTTATTAATAGATCGTCTTTCTTTATTTTGTTGGGCAGTATTTATTACAGCTATTTTATTGTTGTTATCTTTACCTGTTTTGGCAGGGGGAATTACTATATTATTAACAGACCGAAATTTAAATACTTCGTTTTTTGATCCCGCTGGTGGGGGAGATCCAATT------TTCTTCTAGAC--TATAC-CTTA--------GAAGTAAGTTCTGCCCAGTGA----------------------TATTTA-ATTTAA------------------------------------------------------------------------------------------------------------------------------------------------------------CGGCCGCAGTATTTTAACTGTGCAAA-GGTAGC--ATAATAATTTGTTTTCTAATT----AAAAAC-TTGAATGA-AAGAATATATT-ATTAATTAT--TT----TTTAAAAAAAT-------ACTGT-TAAAAATTTGGAGCTCAAGTAAAAACACTTGTAAGAAAGAGAAAGACGATAAGACCCTATAAAGCTTTAA-ATCTTTA---ATTATTC--------AATA-------CATATTAAGTTGAATTACTAA--GAATTT------TTTAATTG--GGGCAAT--AGTAATAATAA----------AACAA--TT----ACAA-----------AATAATAATTA-----AATAATAAGTTTTTAGATCCTACAAATATAATAATGACT-ATTAGA-AA-AGTTACTTTAGGGATAACAGCGTAATTTTT-CTGGAGAGTTCTTATCAATAGA-AAAGATTTCGACCTCGATGTTGAATTATATAAATTATATA---TGTAAAAGTATATATTT-TT---AAGTCTGTTCGACTA----------------------------------------------------------------------------------------------------------------------------------------------------------------------------------------------------------------------------------------------------------CTAAGA-T-----------TAT--------------------------------------------------   [954]
;
END;


BEGIN mrbayes;
	charset 18S = 1-3249;
	charset 28S = 3250-6590;
	charset COI = 6591-7205;
	charset 16S = 7206-8316;
	partition by_gene = 4: 18S, 28S, COI, 16S;
	exclude 82-140 303-361 403-420 547-810 1125-1169 1379-1409 1422-1466 1514-1589 1636-1719 1737-2446 2824-2834 2881-2955 2986-3043 3099-3126 3175-3186 3250-4590 4621 4646-4648 4660 4667-4712 4723-4754 4763-5116 5134-5145 5155 5156 5168-5172 5178-5183 5227-5234 5246 5247 5279-5281 5303-5310 5335-5345
5369-5579 5598 5599 5615 5624 5625 5680-5691 5703-5716 5742-5745 5767 5768
5781-5783 5812-5815 5825 5835-5838 5876-6590 7206-7225 7233-7251 7263-7293 7299-7455 7481 7488 7489 7511-7514 7521
7530 7542-7549 7557-7569 7577-7584 7657-7687 7698-7704 7712-7724 7734 7735
7743-7747 7758-7764 7775-7778 7785-7787 7803-7821 7834-7840 7848 7849 7859
7890 7913 7944-7948 7965 7966 7972-7979 7994-8316;
	set partition = by_gene;
END;


BEGIN CODONS;
	CODONPOSSET * CodonPositions = 
		N: 1-8316;
	CODESET  * UNTITLED = Universal: all ;
END;


BEGIN ASSUMPTIONS;
	OPTIONS  DEFTYPE=unord PolyTcount=MINSTEPS ;
END;


BEGIN MacClade;
	Version 4.0  87;
	LastModified -996592939;
	FileSettings editor  '0' '0' '1' '1';
	Singles 100;
	Editor 00011001111111100100010010 '1' '24' Geneva '9' '222' '1' all;
	EditorPosition  '56' '26' '627' '1397';
	TreeWindowPosition  '46' '6' '855' '1390';
	ListWindow Characters closed Geneva '9' '50' '10' '129' '406' 000;
	ListWindow Taxa closed Geneva '9' '50' '10' '129' '490' 100000000;
	ListWindow Trees closed Geneva '9' '50' '10' '276' '490' ;
	ListWindow TypeSets closed Geneva '9' '50' '10' '276' '490' ;
	ListWindow WtSets closed Geneva '9' '50' '10' '276' '490' ;
	ListWindow ExSets closed Geneva '9' '50' '10' '276' '490' ;
	ListWindow CharSets closed Geneva '9' '50' '10' '276' '490' ;
	ListWindow TaxSets closed Geneva '9' '50' '10' '276' '490' ;
	ListWindow CharPartitions closed Geneva '9' '50' '10' '276' '490' ;
	ListWindow CharPartNames closed Geneva '9' '50' '10' '276' '490' ;
	ListWindow WtSets closed Geneva '9' '50' '10' '276' '490' ;
	ChartWindowPosition  '52' '30' '686' '964';
	StateNamesSymbols closed Geneva '9' '10' '50' '30' '148' '220';
	WindowOrder  Data;
	OtherSymbols &/ 00 ?-;
	Correlation  '0' '0' '1000' '0' '0' 10011010;
	Salmo 00000001;
	EditorFile  '2';
	ExportHTML _ MOSS  '100' 110000;
	PrettyPrint 10;
	EditorToolsPosition  '713' '10' '115' '165';
	TreeWindowProgram 10;
	TreeWindow 0000;
	Continuous  '0' '3' 1;
	Calculations 0000001;
	SummaryMode  '0' '0' 0;
	Charts  Geneva '9' (normal) 0010;
	NexusOptions  '0' '0' '50' 001011001;
	TipLabel  '1';
	TreeFont  Geneva '9' (normal);
	TreeShape  1.0 1.0 0100;
	TraceLabels 0101;
	ChartColors  '0' '0' '65535' '9' '0' 1;
	ChartBiggestSpot 1;
	ChartPercent 10;
	ChartBarWidth  '10' 1;
	ChartVerticalAxis 10101;
	ChartMinMax  '0';
	TraceAllChangesDisplay  '1' 1;
	BarsOnBranchesDisplay  '0' '0' '60000' '10000' '10000' '10000' '10000' '60000' '65000' '65000' '65000' '6' '1' 0000101;
	ContinuousBranchLabels 0;
	AllStatesBranchLabels 1;
	IndexNotation  '2' 1;
	PrintTree  10.00 '2' '2' '2' '2' '2' '2' '2' '2' '2' '2' '2' Geneva '9' (normal) Geneva '10' (normal) Geneva '9' (normal) Geneva '9' (normal) Geneva '9' (bold ) Geneva '9' (normal) Geneva '9' (normal) '0' '0' '0' '0' '0' '0' '0' '0' '0' '0' '0' '0' '0' '0' '0' '0' '0' '0' '0' '0' '0' '0' '0' '0' '0' '0' '0' '0' '0' '0' '1' '1' '1' '1' '12108' '26978' '-39' '4' '-40' '0' '1' '2' '1' '8' '0' '0' '0' '2' 1000111000000000000100000111000;
	MatchChar 00 .;
	EntryInterpretation 01;
	ColorOptions 00;
	TreeTools  '0' '5' '4' '0' '10' '4' '0' 00100111111101110;
	EditorTools  '0' '0' '0' '1000' '0' '0' '6' '3' '1' 100010101110011;
	PairAlign  '2' '2' '3' '2' '1' '1' '2' '1' '3' 1010;
	BothTools  '1';
END;
