# Supplementary material for: Eumalacostracan phylogeny and total evidence: limitations of the usual suspects
Source: BMC Evol Biol. 2009 Jan 27;9:21. doi: 10.1186/1471-2148-9-21 (PMC2640363; doi:10.1186/1471-2148-9-21)
Supplement: Additional File 8 — Total evidence data file. Combined molecular and morphological data dataset. [file 1471-2148-9-21-S8.dat]

#NEXUS 

Begin data;
	Dimensions ntax=15 nchar=8493;
	Format datatype=mixed (Standard:8317-8493,DNA:1-8316) interleave=yes gap=- missing=?;
	Matrix
Lophogastrida    TCCGCAGGTTCACCTACGGAAACCTTGTTACGACTTTTACTTCCTCTAAGTACACCAGCT
Tanaidacea       TCCGCAGGTTCACCTACGGAAACCTTGTTACGACTTTTACTTCCTCTAAATGATCAAGTT
Reptantia        TCCGCAGGTTCACCTACGGAAACCTTGTTACGACTTTTACTTCCTCTAAATGATCAAGTT
Amphipoda        TCCGCAGGTTCACCTACGGAAACCTTGTTACGACTTTTACTTCCTCTAAGTGCACCAGTT
Leptostraca      TCCGCAGGTTCACCTACGGAAACCTTGTTACGACTTTTACTTCCTCTAAATGATCAAGTT
Cumacea          TCCGCAGGTTCACCTACGGAAACCTTGTTACGACTTTTACTTCCTCTAAACAGCCGAGCT
Euphausiacea     TCCGCAGGTTCACCTACGGAAACCTTGTTACGACTTTTACTTCCTCTAAATGATCAAGTT
Stomatopoda      TCCGCAGGTTCACCTACGGAAACCTTGTTACGACTTTTACTTCCTCTAAATGATCAAGTT
Isopoda          TCCGCAGGTTCACCTACGGAAACCTTGTTACGACTTTTACTTCCTCTAAATGATCAAGTT
Anaspidacea      TCCGCAGGTTCACCTACGGAAACCTTGTTACGACTTTTACTTCCTCTAAATGATCAAGTT
Mysida           TCCGCAGGTTCACCTACGGAAACCTTGTTACGACTTTTACTTCCTCTAAATAATCAAGTT
Thermosbaenacea  TCCGCAGGTTCACCTACGGAAACCTTGTTACGACTTTTACTTCCTCTAAACGATCGAGTT
Spelaeogriphacea TCCGCAGGTTCACCTACGGAAACCTTGTTACGACTTTTACTTCCTCTAAACGCCCAAGTT
Mictacea         TCCGCAGGTTCACCTACGGAAACCTTGTTACGACTTTTACTTCCTCTAGATTGCAAAGCT
Bathynellacea    ------------------------------------------------------------

Lophogastrida    CGGACATCTTCCCATCAAGCCA-AGGC--------------------------GGGGAGA
Tanaidacea       TGGGCATCTTCCCGTCTTCTCTAATAG---------------------------------
Reptantia        TGGACATCTTTCCGTCAGCTCGAGGCG-----------------CCGAGANCCGGCGGNA
Amphipoda        CGGACCTCTTTCCGTCGGACCCGCTTG-----------------TCA--CTCTTGCGAG-
Leptostraca      TGGACATCTTCCCGGTTGCCCGAGGTA---------------------------------
Cumacea          GGGACGTCATTCCGTCTTAGACCCTAG--------------GCGACGCATCGCGAAGAT-
Euphausiacea     TGGACATCTTTCCGGCAGCTCGAGGCG-----------------ACCAAGG---------
Stomatopoda      TGGACATCTTTCCGGCAGCCCGGGGTG--------------------ACCCGTGAG----
Isopoda          CGGACATCTTTCCGTCAGCCTAAGACG----------------CCGGCAACACGAGGTAT
Anaspidacea      TGGACATCTTTCCGTCAACCCAGGACG------------------ACCCCGAAGAGC---
Mysida           TGGGCATCTTTCCGGCAAGCCCGAAGC--------------------AATCCA---GAGG
Thermosbaenacea  CGGACAACTTCTCATCTTCTCCCGCGC----------------TACAAAACTTAAAAAGT
Spelaeogriphacea CGGCTCTCTTTCCGATCCGTCCGCCAG------------------GCGAGC-ATTCACGC
Mictacea         TGGACATCTTCTCAGCTGGCCCGAGGT-------------G-ACTCTCCACCCGAAGATG
Bathynellacea    ------------------------------------------------------------

Lophogastrida    AC---------------CCACCAAGGATGCCAGTCCAAAGCCCTCACTGGTGCACTCAAT
Tanaidacea       ---------ATTACGAGAATCAAAGAGCGACAGTCCAACGTCCTCACTGAATCATTCAAT
Reptantia        GAACCGCTCGGGCCCGGCNTCCAAGAGCGCCAGTCCGAAGGCCTCACTAAATCATTCAAT
Amphipoda        -----------------TAACAACGGACGCCAGTCCAAGGCTCTCACTGGTACACCCAAT
Leptostraca      --------------ATAAAACCAAGAGCACCAGTCCAAAGCCCTCACTAAATCATTCAAT
Cumacea          ---TT----------GTCGGCCCTGGGCGCCAGTCCGANGTCCTCGCTCGATCACTCAAT
Euphausiacea     -----------------CCGCCAGGAACGCCAGTCCGGAGGCCTCACTAAATCATTCAAT
Stomatopoda      -----------------CCACCAGGGGCGCCAGTCCGAAGGCCTCACTAAATCATTCAAT
Isopoda          --ACC---------GGACGATCGAAGGCGCCAGTCCAATGCCCTCACTGAATCATTCAAT
Anaspidacea      -----------------CGTCCA-GGGTGCCAGTCCGAAGGCCTCACTAAATCATTCAAT
Mysida           A----------------CCGCAAAGAGCGCCAGTCCGAAGACCTCACTAAATCATTCAAT
Thermosbaenacea  AAAGT--------AGCGGAGAGGGAGACAACGGTCCGAAGCCCTCACCCTATCGTTCGAT
Spelaeogriphacea -----------------GCGGNATTCGGTCCAGTCCATGATCCTGACCAGGACGTCCA-T
Mictacea         GAAAAAGA--------GATCACAAAGGGGCTGATCCAACGACCTCACCTCACCATCCAAT
Bathynellacea    ------------------------------------------------------------

Lophogastrida    CGGTAGTAGCGACGGGCGGTGTGTACAAAGGGCAGGGACTTAATCGATGCAGGCTA-AGG
Tanaidacea       CGGTAGTAGCGACGGGCGGTGTGTACAAAGGGCAGGGACGTAATCAGCACGGCTTGAATG
Reptantia        CGGTAGTAGCGACGGGCGGTGTGTACAAAGGGCAGGGACGTAATCAACGCAAGCTC-ATG
Amphipoda        CGGTAGTAGCGACGGGCGGTGTGTACAAAGGGCAGGGACTGAGTCACAGCGGGCTCAGTG
Leptostraca      CGGTAGTAGCGACGGGCGGTGTGTACAAAGGGCAGGGACGTAATCAACGCAAGCTG-ATG
Cumacea          CGGTAGTAGCGACGGGCGGTGTGTACAAAGGGCAAAAACTCAATCGACGCGGGCTG-GTG
Euphausiacea     CGGTAGTAGCGACGGGCGGTGTGTACAAAGGGCAGGGACGTAATCAACGCAAGCTG-ATG
Stomatopoda      CGGTAGTAGCGACGGGCGGTGTGTACAAAGGGCAGGGACGTAATCAACGCAAGCTG-ATG
Isopoda          CGGTAGTAGCGACGGGCGGTGTGTACAAAGGGCAGGGACGTAATCAACGCAAGCTG-ATG
Anaspidacea      CGGTAGTAGCGACGGGCGGTGTGTACAAAGGGCAGGGACGTAATCAACGCAAGCTG-ATG
Mysida           CGGTAGTAGCGACGGGCGGTGTGTACAAAGGGCAGGGACGTAATCAACGCAAGCTG-ATG
Thermosbaenacea  CGGTAGTAGCGACGGGCGGTGTGTACAAAGGGCAGGGACGTAATCGTCGCAAGCTG-ATG
Spelaeogriphacea CGGTAGTAGCGACGGGCGGTGTGTACAAAGGGCAGGGACTCAATCGGAGCGGGTTG-ATG
Mictacea         CGGTAGTAGCGACGGGCGGTGTGTACAAAGGGCAGGGACGTAATCAGCACCAGTTG-ATG
Bathynellacea    ------------------------------------------------------------

Lophogastrida    A-CCTGCGCCTACTAGGAATTCCTAGTTCATGGGAAACAATTGCAAGCCCCAATCCCAAC
Tanaidacea       A-GCCGTGCTTACTGGGAATTCCTCGTTCATGGGAAATATTTGCAAGCCCCAATCCCGAG
Reptantia        A-CTTGCGCTTACTGGGAATTCCTCGTTCATGGGAGACAATTGCAAACCCCAATCCCTAT
Amphipoda        A-CCCGCCGCTACTAGGCATTCCTCGTTGGTGGGAAAGAATTGCAAGTCCCAGGCCCAAG
Leptostraca      A-CTTGCGCTTACTGGGAATTCCTCGTTCATGGGGAAAAATTTCAAGCCCCAATCCCTAT
Cumacea          A-CTCGCGACTACTGGGAATTCCACGTTCGTGGGGTATAATTGCAATCCCCAGTTCCTAC
Euphausiacea     A-CTTGCGCTTACTGGGAATTCCTCGTTGATGGGGAAAAATTTCAAGCCCCAATCCCTAT
Stomatopoda      A-CTTGCGCTTACTGGGAATTCCTCGTTCATGGGGAACAATTTCAAGCCCCAATCCCTAT
Isopoda          A-CTTGCGCTTACTGGGAATTCCTCGTTCATGGGAAACAATTGCAAGCCCCAATCCCAAT
Anaspidacea      A-CTTGCGCTTACTGGGAATTCCTCGTTGATGGGAAACAATTGCAAGCCCCAATCCCTAT
Mysida           A-CTTGCGCTTACTGGGAATTCCTCGTTGATGGGGAACAGTTTCAAGCCCCAATCCCTAT
Thermosbaenacea  A-CTCGCGGCTACTGGGAATTCCTCGTTCACGGGGCAC--TTGCATGCCCCGATCCCAAT
Spelaeogriphacea A-CCAACACATACTGGGAATTCCTGGTTCATGGAAAATAATTTCAGGCTCCAATCCCAAC
Mictacea         A-CTGGCACTTACTTGGAATTCCTTGTTCATGGAGGAAACTTTCAACTTCCAAGCCCAAG
Bathynellacea    ------------------------------------------------------------

Lophogastrida    CAC---------------------------------------------------------
Tanaidacea       CGA---------------------------------------------------------
Reptantia        CAT---------------------------------------------------------
Amphipoda        CACGCCTCTGTGCAACTCCACGAGGGAGGAAGCACTTGCAAGAA----------------
Leptostraca      CAC---------------------------------------------------------
Cumacea          CGAGGCCT---------CGAGATGTTTGCGACGCGAA--CGACGCAAACCGTACACGCCA
Euphausiacea     CAC---------------------------------------------------------
Stomatopoda      CAC---------------------------------------------------------
Isopoda          CGG---------------------------------------------------------
Anaspidacea      CAC---------------------------------------------------------
Mysida           CAC---------------------------------------------------------
Thermosbaenacea  CAC---------------------------------------------------------
Spelaeogriphacea CTA---------------------------------------------------------
Mictacea         CAC---------------------------------------------------------
Bathynellacea    ------------------------------------------------------------

Lophogastrida    -GGTACCATTTCAA-TGATTGACAC-CTCCTCTCAGAGATGC-----TCAG---------
Tanaidacea       -GAATGGGTTTGATATGATTTCCCA-CTCCTGTCGGAGCA-G-----AAA----------
Reptantia        -GAAAGGATTTCAACGGGTTACCCG-CTCCTCTCGGAGGGGG-----AGGA---------
Amphipoda        -CACTGGCTTTCAGAGGGTTACCCG-CTCCTGTCGGAGCAGG-----AGAAACA------
Leptostraca      -GAAGGGGTTTCAACGGGTTACCCG-CTCTTCTCAGAGAGGG-----AAAA---------
Cumacea          TCTGCGGCTTTCCGGTGACTACCCG-CTCCTTTCGGAGGAGG----ACTGTGCA------
Euphausiacea     -GAAGGGGTTTCAACGGGTTACCCG-CTCCTCTCGGAGAGGG----AAGGA---------
Stomatopoda      -GAAGGGGTTTCAACGGGTTACCCG-CTCCTCTCGGAGAGGG-----AGGA---------
Isopoda          -GAAGGAGTTTCAAAGGGTTACCCG-CTCTTTTCAGAGGGGG-----ATAG---------
Anaspidacea      -GAAGGGGTTTCAACGGGTTACCCG-CTCCTCTCGGAGAGGG-----AGAA---------
Mysida           -GAAGCTGTTTCAACGGGTTACCCG-CGCCTCTCGGCGAGGG-----AGCA---------
Thermosbaenacea  -GAAGGGGTTTCAACGGTTCACCCA-CTCCTCTCGGAGATGG-----TAAT---------
Spelaeogriphacea -GTCGTGAGAATGGGTGATTGCCCG-CCCCTTTCGGGGTAGA-----GTAG---------
Mictacea         -GAAGTAGTTTTATAGGATTACCCAGCACTCTTCAGTGAAGG-----ATCAT--------
Bathynellacea    ------------------------------------------------------------

Lophogastrida    CACGCTGACGCTACCATTGTAGCGCGCGTGCGGCCCAGAGCATCTAAGGGCATACCAGAC
Tanaidacea       CACACTACACCATCCATTGTAGCGCGCGTGCAGCCCAGGACATCTAAGGGCATCACAGAC
Reptantia        CACGTTGATCCCTTCAGTGTAGCGCGCGTGCGGCCCAGAACATCTAAGGGCATCACAGAC
Amphipoda        CCTGCTGTGCCCGGCATTGTAGCGCGCGTGCGGCCCAGAGCATCTAAGGGCATCACAGAC
Leptostraca      CACGCTGATCCCTTCAGTGTAGCGCGCGTGCGGCCCAGGACATCTAAGGGCATCACAGAC
Cumacea          CACGTTGAACCGACCATTGTAGCGCGCGTGCGGCCCGGGACATCTAAGGGCATCACAGAC
Euphausiacea     CACGCTGATCCCTTCAGTGTAGCGCGCGTGCGGCCCAGAACATCTAAGGGCATCACAGAC
Stomatopoda      CACGCTGATCCCTTCAGTGTAGCGCGCGTGCGGCCCAGAACATCTAAGGGCATCACAGAC
Isopoda          CACGCTGATTCCTTCATTGTAGCGCGCGTGCGGCCCAGAACATCTAAGGGCATCACAGAC
Anaspidacea      CACGCTGATCCCTTCAGTGTAGCGCGCGTGCGGCCCAGAACATCTAAGGGCATCACAGAC
Mysida           CACGCTGATAGCTTCAGTGTAGCGCGCGTGCGGCCCAGAACATCTAAGGGCATCACAGAC
Thermosbaenacea  CCCGCTGATCCCTCCATTGTAGCGCGCGTGCGGCCCGGAACATCTAAGGGCATCACAGAC
Spelaeogriphacea CACGTCGACCTCACCACTGTCGCACGCGTGCCGCCCAGGGNATCTAAGGGCATCACAGAC
Mictacea         CCTCTTGTCTACTTCATTGTAGCGCGCGTGCAGCCCAGAACATCTAAGGGCATCACAGAC
Bathynellacea    ------------------------------------------------------------

Lophogastrida    CTGTTATCGCTC--AATCTCTTGCTGC--TG-AAA-------GCA---GCTTATCCCTCT
Tanaidacea       CTGTTATTGCTC--TTTCTCAGACGAC--TA-GAC-------GTC---GCTTATCTCTCT
Reptantia        CTGTTATTGCTC--AATCTCGTGCGGC--TA-GAATT-----GCC---G-TTATCCCTCT
Amphipoda        CTGTTATTGCTCTCAGTCTCTTACGGC--TT-CAGT------GCC---GTGAATCCCTCT
Leptostraca      CTGTTATTGCTC--AATTTCGTGCGAG--TA-GAG-------TTC---GCTTATCCCTCT
Cumacea          CTGTTTTTGCCC--TGTTTCGTGCGGCTATTCTTATATTCGTCGCCC-GCCGATCACTCT
Euphausiacea     CTGTTATTGCTC--AGTCTCTTGCGTC--TA-GAT-------GAC---GCGGATCCCTCT
Stomatopoda      CTGTTATTGCTC--AATCTCGTGCGGC--TA-GAC-------GCC---GCTTATCCCTCT
Isopoda          CTGTTATTGCTC--TATTTCGTGCGGC--TG-GAC-------GCC---GCTGATCCCTCT
Anaspidacea      CTGTTATTGCTC--AATCTCGTGCGGC--TA-GAGA------GCC---GCTTATCCCTCT
Mysida           CTGTTATTGCTC--AATCTCGTGCGGC--TA-GAT-------GCC---GCTTATCCCTCT
Thermosbaenacea  -TGTTATTGCTC--CATCTCGTGTGGC--TA-GAA-------GCC--ACTGATTCCTCTA
Spelaeogriphacea CTGTTATTGCCC--CATTTCTCACGGT--TT-CGA-------TCC---GCTTCTCCCTCC
Mictacea         CTGTTATTGCTC--TCTCTTTCTTGTGG-TT-AAG-------CAA-CCACTAATCCTTCT
Bathynellacea    ------------------------------------------------------------

Lophogastrida    AAGAAGACACCGCAGGCGA-----------------------------------------
Tanaidacea       AAGAAGATTATGCG-----TCAAAGTA-----------CC-----------CGACATATT
Reptantia        AAGAAGAAGCTGCGA---------------------------------------------
Amphipoda        AAGAAGAGTTATAGC----ATAAGC-----------GGCGGA------CTTGGG-GT--G
Leptostraca      AAGAAGAATGTTCGACGGG-----------------------------------------
Cumacea          AAGAAGAGAGAGCCGAAAG----------AGCAGCCATGCTGGCTCAATGCTTAGGCTCA
Euphausiacea     AAGAAGAAGTTGCGACGGG-----------------------------------------
Stomatopoda      AAGAAGGTGCGACGGAC-------------------------------------------
Isopoda          AAGAAGATGTTGCGACGGA----------------CGCCCCT-----AAGATGG-AC--C
Anaspidacea      AAGAAGATGCGA------------------------------------------------
Mysida           AAGAAGCTACGGAGCGCAA-----CAATATA-----------------------------
Thermosbaenacea  AGAAGACTATACAATTCGACGGACCAGCTCTCCTGGAAACTAAAGGCCGTCGTTAGTTCT
Spelaeogriphacea AAGAAGATCGAAG------GCA--------------------------------------
Mictacea         AAGAAGCGCATAAGGTGGG-----------------ACCCAAGTTTCTTGCCG--ACAGT
Bathynellacea    ------------------------------------------------------------

Lophogastrida    ----------------------------------------TCA-----------------
Tanaidacea       GGCTATAACGACAATGCT-----------------AACCACAA?C?GCGCCACTCACG--
Reptantia        ------------------------------------------------------------
Amphipoda        CAGTGTGA------TCCAAGGCAT----------CCAACACCACGCGAGAGCAC-ACGCA
Leptostraca      --CTGCGA----------------------------------------------------
Cumacea          AAATGCGACGAACGCTTCGCGACCTTGGCTTCTCATTCGCTCAAGAGCTTCAACGAGTAA
Euphausiacea     ---------------------CG-------------------------------------
Stomatopoda      ------------------------------------------ACATATGGTA--------
Isopoda          GACCACGAGGACACC-AG-------------------CCGCCGCTTACCCAACGCGCTG-
Anaspidacea      ------------------------------------------------------------
Mysida           ------------------------------------------------------------
Thermosbaenacea  ACTACAAGAGCATCACTCGCGACTAAGCCAACAGCCCCAATGAGCACCCGTCAAGCAGGT
Spelaeogriphacea CCCTGCTAGACGCA-----C---G-------TTCGCGCTTATAGAGGCAGTCCGG-----
Mictacea         ACCCGCCACAG--C--A-------------------------------GAGACGAGCTC-
Bathynellacea    ------------------------------------------------------------

Lophogastrida    ------------------------------------------------------------
Tanaidacea       --------------ACGCAACAGCACAAGGTA-------CGAGACCAAGCACCGCGCATC
Reptantia        -------------------------------------------ACTG-------------
Amphipoda        AC------------GAACCGCGAAGCCCGAAACG------CACACAACCCACGCA-----
Leptostraca      ------------------------------------------------------------
Cumacea          AGCCGCCGCGTCCGAAACTCGCGCGTCAAAGTCTGCCACTCGCGCGATAAACGCGCGTCG
Euphausiacea     -------------------------------------------ACCGAC-----------
Stomatopoda      -----------------T------------------------------------------
Isopoda          ---------------C-CGACGA---------AC-----CGACAACGA-CG---------
Anaspidacea      ------------------------------------------------------------
Mysida           ------------------------------------------------------------
Thermosbaenacea  GGGCAAAGGGCGGCAGACAAAAGACGAAAACGGAAGCGAAACTAAGCTTCAAGGCCCAGC
Spelaeogriphacea ---------------CTTAACG----CCGAAACC-------GCTCCATCCACGCTC----
Mictacea         ---------------CACCACAA-------------------------------------
Bathynellacea    ------------------------------------------------------------

Lophogastrida    ------------------------------------------------------------
Tanaidacea       GGCAA---CAACAGAAAGCAGCTTCACAAAGCCGTA-ATGAAGCCTCGGGTT--------
Reptantia        -----------------------------------GACAC--------------------
Amphipoda        ----------------GCGAGAGTTA-CTCAGCACGCAACCCGCTGATCA----------
Leptostraca      ------------------------------------------------------------
Cumacea          AATACGGACAGCGCAACGAGCCCGACCGCGAACGACCCCCCTATCGCCCGAGAGACGAAA
Euphausiacea     ----------------------------------CGAAGC--------------------
Stomatopoda      ------------------------------------------------------------
Isopoda          ---------CC-------GGGAG----CGCCGAACTAGTGTTAACCTCGGGAAGGCCCCC
Anaspidacea      ------------------------------CGGGCACCGTA------CTAAGG-------
Mysida           ------------------------------------------------------------
Thermosbaenacea  AGACTCCTCAGAAAGGAGTGCCAAAACCATATCCACAAAGTCCACGACCGAACGCACAAT
Spelaeogriphacea ------------GCGA---TGCGCCA-GCATGGGTATTAGCCTCCA--------------
Mictacea         ----------------------------CCAGCACGCCAGCAACACATCATGAGA-----
Bathynellacea    ------------------------------------------------------------

Lophogastrida    ---------------------------ACAACCTGCTCCCTATTTAGTAGGCCAGAGTCT
Tanaidacea       ---------------------------GAAGTTTGACGACTAGTTAGTAGACTAGAGTCT
Reptantia        -----------CAATTGCTG-------GAGATCCGTCGACTAGTTAGTAGGCCAGAGTCT
Amphipoda        ---------------------------AGATCCAACCGACTAGTTAGCAGGGGAGAGTCT
Leptostraca      ---------------------------AGAACCCGTCGACTAGTTAGTAGGCTAGAGTCT
Cumacea          TGGCCAGGTCGCGTCGAAAGGAGCGCGTTCGTTCGTCGACTATTTAGTAAGGCAGAGTCT
Euphausiacea     -----------CGGTACAAG-------ACAACCCGACGACTAGTTAGTAGGCCAGAGTCT
Stomatopoda      ---------------------------GAGATCCGTCGACTAGTTAGCAGGCTAGAGTCT
Isopoda          CG---------------CGGGAG----ACGATCCGACGACTAGTTAGGAGGGTAGAGTCT
Anaspidacea      ---------------------------TAGACCCGCCGACTAGTTAGTAGGCCAGAGTCT
Mysida           ---------------------------CAGACGCTCCGACTATTTAGTAGGCTAGAGTCT
Thermosbaenacea  TGCCCCGTACCCCTCACCAGCCGTTTACGTGTCCGCCGTCTAGTTAGCAGGTTGGAGTCT
Spelaeogriphacea ---------------------------TTCTGATATGATCTATNTGATAGGTCGGAGTCT
Mictacea         ---------------------------ACAACCCACCAACTTGTTAGCAAGTTAGAGTCT
Bathynellacea    ------------------------------------------------------------

Lophogastrida    CGTTCGTT----ATCGGAATAAACCAGACAAATCACTCCACCAACTAAGAACGGCCATGC
Tanaidacea       CGTTCGTT----ATCGGAATTAACCAGACAGATCGCTCCACCAACTAAGAACGGCCATGC
Reptantia        CGTTCGTT----ATCGGAATTAACCAGACAAATCGCTCCACCAACTAAGAACGGCCATGC
Amphipoda        CGTTCGTT----ATCGGAATTAACCAGACAG-TGACTCCACCAACTAAGAACGGCCATGC
Leptostraca      CGTTCGTT----ATCGGAATTAACCTGACAAATCGCTCCACCAACTAAGAACGGCCATGC
Cumacea          CGCTCGTT----ATCGGAATCAACCAGACAATTCGCACCACCAACCTGAAACGGCCATGC
Euphausiacea     CGTTCGTT----ATCGGAATTAACCAGACAAATCGCTCCACCAACTAAGAACGGCCATGC
Stomatopoda      CGTTCGTT----ATCGGAATTAACCAGACAAATCGCTCCACCAACTAAGAACGGCCATGC
Isopoda          CGTTCGTT----ATCGGAATCAACCAGACAGATCGCTCCACCAACTAAGAACGGCCATGC
Anaspidacea      CGTTCGTT----ATCGGAATTAACCAGACAAATCGCTCCACCAACTAAGAACGGCCATGC
Mysida           CGTTCGTT----ATCGGAATTAACCAGACAAATCGCTCCACCAACTAAGAACGGCCATGC
Thermosbaenacea  CGTTCGTT----ATCGGAATTAG?CAGACAGATCGCTCCACCA?CTAAGAACGGCCATGC
Spelaeogriphacea CGTTCGTT----ATCGGAATCAACCAGACAGATCACTCCACCATCTAGGAACGGACATGC
Mictacea         CGTTCGTT----ATCGGAATTAACCAGACAAATCGTTCCACCAACTAAGAACGGCCATGC
Bathynellacea    ------------------------------------------------------------

Lophogastrida    ACCACCAACCAATAAATTGAGAAAGAGCTTTCAATCTGTCAATCATTCTAC-TGTCTGGG
Tanaidacea       ACCACTACCCACCGTATCGAGAAAGAGCTTTTAATCTGTCAATCCTTTCGG-TGTCCGGG
Reptantia        ACCACCACCCACCGAATCGAGAAAGAGCTCTCAATCTGTCAATCCTTCCGG-TGTCTGGG
Amphipoda        ACCACCATCCACTGAATCGAGAAAGAGCTCTCAATCTGTCAATCGTACAAG-AGTGCTGG
Leptostraca      ACCACCACCCACCGAATCAAGAAAGAGCTCTCAATCTGTCAATCCTTCCAG-TGTCCGGG
Cumacea          ACCACCTACCGCTAAATCGAGAAAGAGCTCTCAATCTGTCAATCCTTTCAG-CGTCCGGT
Euphausiacea     ACCACCACCCACCGAATCGAGAAAGAGCTCTCAATCTGTCAATCCTTCCGG-TGTCCGGG
Stomatopoda      ACCACCACCCACCGAATCAAGAAAGAGCTCTCAATCTGTCAATCCTTCCGG-TGTCCGGG
Isopoda          ACCACCACCCACCGAATCAAGAAAGAGGTCTTAATCTGTCAATCCTTCCGG-TGTCCGGG
Anaspidacea      ACCACCACCCACCGAATCATAAAAGAGCTCTCAGTCTGTCAATCCTGTCGG-TGTCCGGG
Mysida           ACCACCACCCACTGAATCAAGAAAGAGCTCTCAATCTGTCAATCCTTCCAG-TGTCCGGG
Thermosbaenacea  ACCACCACCCACCGATTCGAGAAAGAGCTCTCAATCTGTCAATCCTTCCGG-TGTCCGGG
Spelaeogriphacea ACCACTGTCTACAGCATTGGGAAAGGTCATT-AGCCTGTCGGTCAGTTGAG-CGTTTTGG
Mictacea         ACCACCACCCACTGTATCGAGAGAGAGATCTCAATCTGTCAGTCCTTTCAG-TGTTCGGG
Bathynellacea    ------------------------------------------------------------

Lophogastrida    CCTGGTAAAGTTTCCCGTGTTGAGTCAAATTAAGCCACAGGCTCCACTCCTTGTGGTGCC
Tanaidacea       CCTGGTAAGGTTTCCCGTGTTGAGTCAAATTAAGCCGCAGGCTCCACTCCTGGTGGTGCC
Reptantia        CCTGGTGAGGTTCCCCGTGTTGAGTCAAATTAAGCCGCAGGCTCCACTCCTGGTGGTGCC
Amphipoda        CCTGGTGAGATGGCCCGTGTTGAGTCAAATTAAGCCGCAGGCTCCACGCCTGGTGGTGCC
Leptostraca      CCTGGTGAGGTTCCCCGTGTTGAGTCAAATTAAGCCGGAGGCTCCACTCCTGGTGG?GCC
Cumacea          CTCGGTAAGCTTCTCCGTGTTGAGTCAAATTAAGCCGCAGGCTCCACTCCTGGTGGTGCC
Euphausiacea     CCTGGTGAGGTTCCCCGTGTTGAGTCAAATTAAGCCGCAGGCTCCACTCCTGGTGGTGCC
Stomatopoda      CCTGGTGAGGTTCCCCGTGTTGAGTCAAATTAAGCCGCAGGCTCCACTCCTGGTGGTGCC
Isopoda          CCTGGTGAGGTTTCCCGTGTTGAGTCAAATTAAGCCGCAGGCTCCACTCCTGGTGGTGCC
Anaspidacea      CCTGGTGAGGTTCCCCGTGTTGAGTCAAATTAAGCCGCAGGCTCCACTCCTGGTGGTGCC
Mysida           CCTGGTGAGTTTTCCCGTGTTGAGTCAAATTAAGCCGCAGGCTCCACTCCTGGTGGTGCC
Thermosbaenacea  CCCGGTGAGGTTCCCCGTGTTGAGTCAAATTAAGCCGCAGGCTCCACTCCTGGTGGTGCC
Spelaeogriphacea CCTGGTAAGATTTCCCGTGTTGAGTCAAATTAAGCCGCAAGCTCCACTCCTGGTGGTGCC
Mictacea         CCTGGTCAGTTTCCCCGTGTTGAGTCAAATTAAGCCGCAGGCTCCACTCCTGGTGGTGCC
Bathynellacea    ------------------------------------------------------------

Lophogastrida    CTTCCGTCAATTCCTTTAAGTTTCAGATTTGCAACCATACTTCCCCTGGAACTCAGAAAC
Tanaidacea       CTTCCGTCAATTCCTTTAAGTTTCAGCTTTGCAACCATACTTCCCCCGGAGC---ATTAC
Reptantia        CTTCCGTCAATTCCTTTAAGTTTCAGCTTTGCAACCATACTTCCCCCGGAACCCAAAGAC
Amphipoda        TTTCCGTCAATTCCTTTAAGTTTCAGCTTTGCAACCAGACTCCCCCCGGAACCCAGAGGC
Leptostraca      CTTCCGTCAATTCCTTTAAGTTTCAGCTTTGGAACCATACTTCCCCCGGAACCCAAAGAC
Cumacea          CTTCCGTCAATTCCTTTAAGTTTCACTTTTGCAACCATACTTCCCCCGGAGCTCGAAAAC
Euphausiacea     CTTCCGTCAATTCCTTTAAGTTTCAGCTTTGCAACCATACTTCCCCCGGAACTCAGAGAC
Stomatopoda      CTTCCGTCAATTCCTTTAAGTTTCAGCTTTGCAACCATACTTCCCCCGGAACTCAAAGAC
Isopoda          CTTCCGTCAATTCCTTTAAGTTTCAGCTTTGCAACCATACTTCCCCCGGAACTCAAAGAC
Anaspidacea      CTTCCGTCAATTCCTTTAAGTTTCAGCTTTGCAACCATACTTCCCCTGGAACTCAAAGAC
Mysida           CTTCCGTCAATTCCTTTAAGTTTCAGCTTTGCAACCATACTTCCCCCGGAACTCAAAGAC
Thermosbaenacea  CTTCCGTCAATTCCTTCAAATTTCGTATTTGCAAACATAATCTCCCCAGAATGCAAAGAC
Spelaeogriphacea CTTCCGTCAATTCCTTTAAGTTTCAGACTTGCGACCGTACTCCCCCCGGAGTCCGAAGAC
Mictacea         CTTCCGTCAATTCCTTTAAGTTTCAGCTTTGCAACCATACTTCCCCTGGAACCCAAAAAC
Bathynellacea    ------------------------------------------------------------

Lophogastrida    TCT-GGTTTCCC------GGAAGCGGCCTGCCGAGTC-ATGGGA----------------
Tanaidacea       TCT-GGTTTCCC------GTGGGTAGCACGTCGAGTC-GTGGGA----------------
Reptantia        TTT-GGTTTCCC------GGAAGCTGCCCGCCGGGTC-ATGGGA----------------
Amphipoda        TCT-GGTTTCCCGTGAGTGGGGAGCTGCCCGCCGAGCCCGTTAAGAAGG-----------
Leptostraca      TTT-GGTTTCCC------GGAAGCTGCCCGCAGAGTC-ATTGAA----------------
Cumacea          TTT-GGTTTCCC------GGGGACTTCCCGCCGAGTC-TAGGGA----------------
Euphausiacea     TTT-GGTTTCCC-----GGGAAGCTGCCCGCCGAGTC-ATGGGA----------------
Stomatopoda      TTT-GGTTTCCC------GGAAGCTGCCCGCCGAGTC-ATGGGA----------------
Isopoda          TTT-GGTTTCCC------GGGGGCTCCCCGTCGAGTC-GTGGGA----------------
Anaspidacea      TTT-GGTTTCCC------GGAAGCTGCCCGCCGCGTC-ATGGGA----------------
Mysida           TTT-GGTTTCCC------GGAAGCTGCCCGCCTAGTC-ATGGGA----------------
Thermosbaenacea  TCT-GGTTTCCC------GGAGACTTCCCGCTGAGCC-GTCGTGCT--------------
Spelaeogriphacea TCT-GGTTTCCC------GGGAGCCGCACGTCGTGTC-CA--------------------
Mictacea         TTT-GGTTTCCC------ACAAGCTTCCTGCCAGGTC-ATGGGT----------------
Bathynellacea    ------------------------------------------------------------

Lophogastrida    --------------------------ATAACGCC-GGC-AGATAGCTGGTCAGCATAGTT
Tanaidacea       --------------------------ATAACTCC-GAC-GTATGACCGGTTTGCATAGTT
Reptantia        --------------------------ATAACACC-GGCAGGATCGCTGGTCAGCATCGTT
Amphipoda        --------------------------GTGCTACG-CGC-GGATTGATGGTTGGCATCGTT
Leptostraca      --------------------------ATAACTTC-TGC-GGATCGCTAGTTGGCATCGTT
Cumacea          --------------------------ACGACATC-GGC-GGATTGTCAGGTAGCATAGTT
Euphausiacea     --------------------------TTAACGCC-GGC-GGATCGCTAGTCAGCATCGTT
Stomatopoda      --------------------------ATAACGCC-GGC-GGATCGCTAGTCAGCATCGTT
Isopoda          --------------------------ATGACGCC-GAC-GGATCGCCAGTTAGCATCGTT
Anaspidacea      --------------------------ATAACGAC-GGC-GGATCGCTGGTCAGCATCGTT
Mysida           --------------------------TTAACACA-GGC-GGATCGCTAGTCAGCAACGTT
Thermosbaenacea  --------------------------GGGCGTTC-AGC-GGATCGCTGGTTCATATAGTT
Spelaeogriphacea --------------------------GAGACATC-GAC-GCATTGCCGGTCGACATAGTT
Mictacea         --------------------------ACGACTCC-GGC-AGATCGCTGGTCGGCATAGTT
Bathynellacea    ------------------------------------------------------------

Lophogastrida    TACAGTTAGAACTAGGGCGGTATCTGATCGCCTTCGATCCTCTAACTTTCGTTCTTGATT
Tanaidacea       TACGGTTAGAACTAGGGCGGTATCTGATCGCCTTCGATCCTCTAACTTTCGTTCTTGATT
Reptantia        TATGGTTAGAACTAGGGCGGTATCTGATCGCCTTCGAACCTCTAACTTTCGTTCTTGATT
Amphipoda        TAGGGTTAGAACTAGGGCGGTATCTGATCGCCTTCGATCCTCTAACTTTCGTTCATGATT
Leptostraca      TAAGGTTAGAACTAGGGCGGTATCTGATCGCCTTCGAACCTCTAACTTTCGTTCTTGATT
Cumacea          TACGGTCAGAACTAGGGCGGTATCTAATCACCTTCGATCCTCTGACTTTCGTTCTTGACT
Euphausiacea     TATGGTTAGAACTAGGGCGGTATCTGATCGCCTTCGAACCTCTAACTTTCGTTCTTGATT
Stomatopoda      TATGGTTAGAACTAGGGCGGTATCTGATCGCCTTCGAACCTCTAACTTTCGTTCTTGATT
Isopoda          TATGGTTAGAACTAGGGCGGTATCTGATCGCCTTCGATCCTCTAACTTTCGTTCTTGATT
Anaspidacea      TATGGTTAGAACTAGGGCGGTATCTGATCGCCTTCGAACCTCTAACTTTCGTTCTTGATT
Mysida           TATGGTTAGAACTAGGGCGGTATCTGATCGCCTTCGAGCCTCTAACTTTCGTTCTTGATT
Thermosbaenacea  TACGGTCAGAACTAGGGCGGTATCTGATCGCCTTCGATCCTCTGACTTTCGTTCTTGATT
Spelaeogriphacea TACAGTTAGAACTAGGGCGGTATCTGATCGCCTTCGATCCTCTAACTTTCGTTCTTGATT
Mictacea         TACGGACTGGACTAGGGCGGTATCTGATCGCCTTCGAGCCCCAGGCTTTCGTCCTTGATC
Bathynellacea    ------------------------------------------------------------

Lophogastrida    AACGGAAACATCCTTGGCAGATGCTTTCGCTTTAGTTTGTCATGCTACGGTCCAAGAATT
Tanaidacea       AATGAAAACATTCTTGGCGAATGCTTTCGCAGTAGGTCGTCCTGCGACGGTCAACGCATT
Reptantia        AATGAAAACATCCTTGGCAAATGCTTTCGCAGTAGTTCGTCTTGCGACGGTCCAAGAATT
Amphipoda        AATGAAAACGTCCTTGGGAGACGCTTTCGCTTCAGGAGGTCTTGCGGGGGTCACAGAATT
Leptostraca      AATGAAAACATTCTTGGCAAATGCCTTCGCTGTGGTTCGTCTTGCGACGGTCCAAGAATT
Cumacea          AATGAAAACGTTCTCGACGAGCGCCTTCGCCTCGGATCGTCTTGCGACGGTCAACGAATT
Euphausiacea     AATGAAAACATTCTTGGCAAATGCTTTCGCAGTAGTTCGTCTTGCGACGATCCAAGAATT
Stomatopoda      AATGAAAACATTCTTGGCAAATGCTTTCGCAGTAGTTCGTCTTGCGACGATCCAAGAATT
Isopoda          AATGAAAACATTCTTGGCAAATGCTTTCGCAGTAGTTAGTCTTGCGACGGTCCAAGAATT
Anaspidacea      AATGAAGACATTCTTGGCAAATGCTTTCGCAGTTGTTAGTCTTGCGACGGTCCAAGAATT
Mysida           AATGGGAACGTGCTTGGCAAATGCTTTCGCAGTAGTGCGTCTTGCGACGGTCCAAGAATT
Thermosbaenacea  AATGAAAGCGTTCTTGGCAAATGCTTTCGCTTTTGTTCGTCCTGCGACGGTCCAAGAATT
Spelaeogriphacea AATGGAAGAATCCTGGGCACATGCTTTCGCTTTAGGTCGTCTTGTCGGGGTCATTGGATT
Mictacea         AACGAAAACATTCTTGGCAAATGCTTTCGCAGTTGTTCGTCATGCGACGGTCCAAGAATT
Bathynellacea    ------------------------------------------------------------

Lophogastrida    TCACCTCTAGCGTAGCAGTACAAATGCCCCCGC-TTGCTTCCATTT-ATCATTATCTCT-
Tanaidacea       TCACCGCTCGCGTCGCAATACGAACGCCCCCGT-CTGTTTCCTTTA-ATCATTATCTCAT
Reptantia        TCACCTCTAGCGTCGCAATACGAATGCCCCCGC-CTGTTCCTATTA-GTCATTACCTCG-
Amphipoda        TCACCTCTCGCCTCGCAATACCAATGCCCTCGA-CCGCCCCTTTTA-ATCATTACGTCGA
Leptostraca      TCACCTCTAGCGTCGCAATACGAATGCCCCCGT-CTGTCCCGATTT-ATCATTACCTCG-
Cumacea          TCACCTCTCGCGTCGCAATACGCTCACCTCCGG-CCGCTTCTCTTA-ATCGTTACCTCGT
Euphausiacea     TCACCTCTAACGTCGCAATACGAATGCCCCCGT-CTGTTCCTATTA-ATCATTACCTCG-
Stomatopoda      TCACCTCTAACGTCGCAATACGAATGCCCCCGT-CTGTCCCTATTA-ATCATTACCTCG-
Isopoda          TCACCTCTAGCGTCGCAATACTAATGCCCCCGT-CTGTTCCCGTTA-ATCATTACCTCG-
Anaspidacea      TCACCTCTAGCGTCGCAATACTGATGCCCCCGT-CTGTCCCTCTTA-ATCATTACCTTG-
Mysida           TCACCTCTAGCGTCGCAATACGGATGCCCCCGT-CCGTCGCTATTA-ATCATTACCTCG-
Thermosbaenacea  TCACCTCTAGCGTCGCAGTACGGATGCCCCCGT-CCGTTCCTGTTA-ATCATTACCTCA-
Spelaeogriphacea TCACCCCTAGCCTGACAATACGTGTGCCCCCGT-CATCCCCTGTTA-ATCATTACAACC-
Mictacea         TCACCTCTAGCGCCGCAGTACGAATGCCCCCGC-CTGCCTCCGTTA-ATCATTTCTTCGA
Bathynellacea    ------------------------------------------------------------

Lophogastrida    TTTAT---------------------CTCAAACCAA--CAAAC-----------------
Tanaidacea       ACCCC--------------------------GCCG-T-AACG------------------
Reptantia        GGTTC---------------------AGAAAACCGACAAAAT------------------
Amphipoda        GGCTG--------------------GCTTGTACCACTGATTT------------------
Leptostraca      GGTTC---------------------CGGAAACCAACAAAAT------------------
Cumacea          AATCC--------------------CCTAAAACCGATCGAAA------------------
Euphausiacea     GGCTC---------------------TTAAAACCAACAAAAT------------------
Stomatopoda      AGTTC---------------------CGAAAACCAACAAAAT------------------
Isopoda          GGTTC---------------------AGAAAACCAATGAAA?------------------
Anaspidacea      GGTTC---------------------CGAAAACCAACAAAAT------------------
Mysida           GGTTC---------------------CGAAAACCAACAAAAT------------------
Thermosbaenacea  GCCTC---------------------GTCAGACCAACAGAGA------------------
Spelaeogriphacea GCATG--------------------CCGGGAACCAGCCCAAG------------------
Mictacea         TGCTC---------------------TTAAAACCAATCCAAA------------------
Bathynellacea    ------------------------------------------------------------

Lophogastrida    -------------------------AGAACA-GAGATCATGTTCC--ATCATCCCATGAA
Tanaidacea       --------------------------GGGCC-GAGATCGTATTCC--ATCATTCCATGCA
Reptantia        -------------------------AGAACC-GAGGTCCTATTCC--ATTATTCCATGCA
Amphipoda        ------------ATCCTCTGAGCCAGCACAC-GACGTCGTCTTCC--GACATGCCATGCA
Leptostraca      -------------------------AGAACC-GAGGTCCTATTTC--ATCATTCCATGCA
Cumacea          ------------------CAACGGCGGGATC-GAGGTCTTTTTCGGTATCGTTCAATGCA
Euphausiacea     -------------------------AGAACC-GAGGTCCTATTCC--ATTATTCCATGCA
Stomatopoda      -------------------------AGAACC-GAGGTCCTATTCC--ATTATTCCATGCA
Isopoda          ---------------------GGACAGAACC-GAGGTCCTGTTCC--ATCATTCCATGCA
Anaspidacea      -------------------------AGAACC-AAGGTCCTATTCC--ATCATTCCATGCA
Mysida           -------------------------AGAACC-GAGGTCCTTTTCC--ATCATTCCATGCA
Thermosbaenacea  ------------------------TTGAGCC-GAGGTCTTGTTCA--ATCATTCCATGCG
Spelaeogriphacea -------------------------CGGTGCGACTGTCCTTTTCA--TTCGTGCCATTTG
Mictacea         -----------------------CAGGAGCC-AAAGACCTTTTCT--ATTATTCCATGCA
Bathynellacea    ------------------------------------------------------------

Lophogastrida    CA-TCTC--TTCA-----------------------------------------------
Tanaidacea       CG-ACCA--TACA-----------------------------------------------
Reptantia        TA-GGCA--TTCA-----------------------------------------------
Amphipoda        AA-ACCA-AGTCAGTCCGTCAAGACTGT?CACAGGGCGCAA-------------------
Leptostraca      CA-ACTA--TTCA-----------------------------------------------
Cumacea          CGTATCG--TTTT-----------------------------------------------
Euphausiacea     CA-AG-A--TTCA-----------------------------------------------
Stomatopoda      CG-AATA--TTCA-----------------------------------------------
Isopoda          TC-ACCA--TTCA-----------------------------------------------
Anaspidacea      CA-AGTA--TCCA-----------------------------------------------
Mysida           CA-ACTA--TTCA-----------------------------------------------
Thermosbaenacea  AT-GTTG--TGCAGGCGTTTC---------------------------------------
Spelaeogriphacea GA-ACGATCTACA-----------------------------------------------
Mictacea         CC-ACCA--TACA-----------------------------------------------
Bathynellacea    ------------------------------------------------------------

Lophogastrida    ----------GGCATAC------------GCCTGCTTTAAGCACTCGAATTTAGTCAAGG
Tanaidacea       ----------GGCATCGTAAAGTGCATA-GCTTGCTCTAAGCACTCTAATTTTTTCAAAG
Reptantia        ----------GGCCGTCAA-TGTA-----GCCTGCTTTGAGCACTCTAATTTTTTCAAAG
Amphipoda        ----------GGCCCCTAC----------GACTG-TTTGAGCACTCTGATTTACTCAAGG
Leptostraca      ----------GGCGTACA-----------GCCTGCTTTGAGCACTCTAATTTTTTCAAAG
Cumacea          ----------GGCGTTGACATGAGGC---GCCCGCTTTGAGCACTCTTATTTATTCAAAG
Euphausiacea     ----------GGCGCCTTG----------GCCTGCTCTGAGCACCCTAATTTTTTCAAAG
Stomatopoda      ----------GGCGGCTGG----------GCCTGCTTTGAGCACTCTAATTTTTTCAAAG
Isopoda          ----------GGCGTGAGTTGTT------GCCTGCT?TGAGCACTCTAATTTTTTCAAAG
Anaspidacea      ----------GGCGGGGA-----------GCCTGCTCTGAGCACTCTAATTTTTTCAAAG
Mysida           ----------GGCAATA------------GCCTGCTTTGAGCACTCTAATTTTTTCAAAG
Thermosbaenacea  ----------GGCCCCAAGGGCCGC----GCCTGCTCTGAGCACTCCAGTTTCTTCAAGG
Spelaeogriphacea ----------AGCGTGTAGTTTTCACCC-GCCTGCTTTGATCACTCAAATTTGTGCAAGG
Mictacea         ----------GACACAATAC---------GCCTGCTTTGAGCACTCTAATTTTTTCAAAG
Bathynellacea    ------------------------------------------------------------

Lophogastrida    TAATAG-TGCTTGACAATTCAAAAA-----------------------------------
Tanaidacea       TGATCC-TGCCACCCACGTCAC--------------------------------------
Reptantia        TAAACTCTGCCGGCCACGCGGG--------------------------------------
Amphipoda        TGACCG-TGAAACCGATGGAGC--------------------------------------
Leptostraca      TAAACG-TGCCGACCACCCGGG--------------------------------------
Cumacea          TGAAAA-TGCCGACGTCGCTAG--------------------------------------
Euphausiacea     TAAACG-TGCCGGCCGCCCGGG--------------------------------------
Stomatopoda      TAAACG-TGCCGGCCACTCGGG--------------------------------------
Isopoda          TGAACT-TGTCAGCCACGCGAG--------------------------------------
Anaspidacea      TAAACG-TGCCGGCCGCTCGGG--------------------------------------
Mysida           TAAACG-TGCTGGCCCCAAGAG--------------------------------------
Thermosbaenacea  TGAACC-GGCGGGTCGCACGAG--------------------------------------
Spelaeogriphacea CGAGTG-CGACCTTTGCGGTGA--------------------------------------
Mictacea         TAAACA-CTAACCAACAGCGCG--------------------------------------
Bathynellacea    ------------------------------------------------------------

Lophogastrida    ---------------------------------------ACACCCAGTCAAGAGCACTAT
Tanaidacea       ---------------------------------------TATCGATTACCGTACAAAGTA
Reptantia        ---------------------------------------ACACCCGGTGAAGAGCACCCC
Amphipoda        ---------------------------------------TTGACGCAGCCGGAGAAAAGA
Leptostraca      ---------------------------------------ACACTCGATGTAGAGCACCCC
Cumacea          ---------------------------------------GCGTGAGTCGA-GAGCTCAGC
Euphausiacea     ---------------------------------------ACACTCGATGAAGAGCACCCC
Stomatopoda      ---------------------------------------ACACTCGATGAAGAGCACCCC
Isopoda          ---------------------------------------ACACTCGGTGAAGAGCACCCC
Anaspidacea      ---------------------------------------ACACTCGATGAAGAGCAACCC
Mysida           ---------------------------------------ACACTTGATTAAGAGCATCCC
Thermosbaenacea  ---------------------------------------ACACCCGACAAAGGGCACCTC
Spelaeogriphacea ---------------------------------------TAGGTAAGCCC-GAAGGCTCG
Mictacea         ---------------------------------------ACACCCAGTTAAGGGCATCTC
Bathynellacea    ------------------------------------------------------------

Lophogastrida    TTGTTCTCAAGGC-----------------------------------------------
Tanaidacea       CCGTAAAA----------------------------------------------------
Reptantia        GTGCGAGCCAGCGGGCTGTTGTGGCTG---------------------------------
Amphipoda        AGCGACACGCAACCGAAGCCACG-------------------------------------
Leptostraca      GAGCAGAACGG-------------------------------------------------
Cumacea          TCTCATAC----------------------------------------------------
Euphausiacea     GACCGAGCCGACGGGCTTTAGCG-------------------------------------
Stomatopoda      GCG---------------------------------------------------------
Isopoda          GTGTGAGCCGA-------------------------------------------------
Anaspidacea      CGACCGAGC---------------------------------------------------
Mysida           -AAGAAACCAGCGAGCTGCT----------------------------------------
Thermosbaenacea  GCGCTCCAACCACTAAT-------------------------------------------
Spelaeogriphacea CCTACCC------------------------------------------------GTTCG
Mictacea         GCAGCATGGCAA------------------------------------------------
Bathynellacea    ------------------------------------------------------------

Lophogastrida    ------------------------------------------------------------
Tanaidacea       ------------------------------------------------------------
Reptantia        ------------------------------------------------------------
Amphipoda        ------------------------------------------------------C-----
Leptostraca      ------------------------------------------------------------
Cumacea          ------------------------------------------------------------
Euphausiacea     ------------------------------------------------------------
Stomatopoda      ------------------------------------------------------------
Isopoda          ------------------------------------------------------------
Anaspidacea      ------------------------------------------------------------
Mysida           ------------------------------------------------------------
Thermosbaenacea  ---------------------------------------------------------AAA
Spelaeogriphacea GGTCGGTT----------------------------------------------------
Mictacea         ------------------------------------------------------------
Bathynellacea    ------------------------------------------------------------

Lophogastrida    ------------------------------------------------------------
Tanaidacea       ------------------------------------------------------------
Reptantia        ------------------------------------------------------------
Amphipoda        AC--------------CTCAACCTCTCCAAGACCACAC----------------------
Leptostraca      ------------------------------------------------------------
Cumacea          -------------------------CGCGCCTGGCGCG----------------------
Euphausiacea     ------------------------------------------------------------
Stomatopoda      ------------------------------------------------------------
Isopoda          ------------------------------------------------------------
Anaspidacea      ------------------------------------------------------------
Mysida           ------------------------------------------------------------
Thermosbaenacea  GG-----------------------GTCAGC-----------------------------
Spelaeogriphacea GT---------------CTT--CTTCGGGGCACACCTC----------------------
Mictacea         ------------------------------------------------------------
Bathynellacea    ------------------------------------------------------------

Lophogastrida    ------------------------------------------------------------
Tanaidacea       -------------------------------------------------------CGAAT
Reptantia        ------------------------------------------------------------
Amphipoda        ---TCCGTTTGACCGATTCCCGTTATGTCCCGA--GCGAG--------------GAGGCT
Leptostraca      -------------------------------------------------------CGGAC
Cumacea          -------------------ACGGCTCAATTCGG---------------------------
Euphausiacea     ------------------------------------------------------------
Stomatopoda      -------------------------CGAGCCGG----------------------CGGGC
Isopoda          -------------------------------------------------------CGGCA
Anaspidacea      ----------------------CGACGGTATA-----------------------TGGGC
Mysida           ------------------------------------------------------------
Thermosbaenacea  -------------------------------------------------------CCGCC
Spelaeogriphacea -----CCCGGGACCGAGACGAAGGGAAGAGTAGAAACGCGGGTGTACT-------GAAGG
Mictacea         -------------------------------------------------------CAGGC
Bathynellacea    ------------------------------------------------------------

Lophogastrida    ------------------------------------------------------------
Tanaidacea       ------------------------------------------------------------
Reptantia        ------------------------------------------------------------
Amphipoda        TGTCACG------------GACGGGGGT----------------GTGTGG----------
Leptostraca      TGTTCAG-----------------------------------------------------
Cumacea          -CGGACCGAGTTTGACTTG-----------------------------------------
Euphausiacea     ------------------------------------------------------------
Stomatopoda      TGT---------------------------------------------------------
Isopoda          TTTTCAATCCGGAA--CCGGACAGTGA----------ACCACCGGGATCGCTTGACCGCC
Anaspidacea      TGT---------------------------------------------------------
Mysida           ------------------------------------------------------------
Thermosbaenacea  A-----------------------------------------------------------
Spelaeogriphacea GACCCCTGTTGCCA----------GAA---------------------------------
Mictacea         CGCCCC-------------AGTAAAA----------------------------------
Bathynellacea    ------------------------------------------------------------

Lophogastrida    ------------------------------------------------------------
Tanaidacea       ----------TTAGTG------------------ACGTAATGGTG---------------
Reptantia        ----------TTCGGAGC------------------GTGACAGTGTG-------------
Amphipoda        -----------AAAAGCCGAA---------G-GAGCCGTTGAGCAC--------------
Leptostraca      --------------AGCCA-------------------GA--------------------
Cumacea          ----------CGAGACTGGA----------------ACTTCGTCGAG-------------
Euphausiacea     ----------TTCGGAAG------------------CCGACAGTAGA-------------
Stomatopoda      -----------TCGGA------------------AGCCGACAGTAGA-------------
Isopoda          TGT-AAGAGCGCCCAGCCAAC---CAACCGCGTT---TGATCCGAGGCCAGG--------
Anaspidacea      ----------TCTGAGC--------------------CGACAGTAAGCAC----------
Mysida           ------------------------------------------------------------
Thermosbaenacea  ----------TTGGGG------------------CCCCAAGGGGAC--------------
Spelaeogriphacea --------AGTC--GACCTCC------------AATACCGCGCGAGACACTCGT------
Mictacea         ----------CCCCAAC--------------------CAGCAAAGCACTTTG--------
Bathynellacea    ------------------------------------------------------------

Lophogastrida    ------------------------------------------------------------
Tanaidacea       ---------------------------------------ACATATTTTAACCTC------
Reptantia        ----------------------------------------CACCGGGCGGTG--------
Amphipoda        --------------------------------------GAAGCCCCCCGGACATCCA---
Leptostraca      -----------------------------------ATTAACTCCGGGCGGAGAAA-----
Cumacea          ----------------------------------------TCTCGGCTCGCAA-------
Euphausiacea     ----------------------------------------CGCCGGGCGGCG--------
Stomatopoda      ----------------------------------------CGCCGGGCGGCG--------
Isopoda          ------------------------ACCCGAACCACACTACCCTCGCGAGGAGAGAGTGGG
Anaspidacea      -----------------------------------------CGGGCG-------------
Mysida           ------------------------------------------------------------
Thermosbaenacea  --------------------------------------GCCACCGACCGCCTCT------
Spelaeogriphacea ----------------------------------------CTCCCCAC------------
Mictacea         -----------------------------------------CAGTTAC------------
Bathynellacea    ------------------------------------------------------------

Lophogastrida    -------------------------------------------AAAAGCCTGAACTCTAT
Tanaidacea       -AACTCAAT--AT-----------A---AAAAAAAATAA--------TAATTTT------
Reptantia        ------------------------------------------------------------
Amphipoda        -ACAGCCCGTACTTC--------CACG---C---CCCAACG-------TCCACCTGA---
Leptostraca      ------------------------------------------------------------
Cumacea          -----------------------------------------------TTGCGTCAGTTCG
Euphausiacea     ------------------------------------------------------------
Stomatopoda      -----------------------------------------------AACCGT-------
Isopoda          CCGCGACACTGAAC---------CAAGGCACGAGAGGAAGAGAAAAGCAACTCCCATTTT
Anaspidacea      ------------------------------------------------------------
Mysida           ---------------------------------------------------CGGA--CCA
Thermosbaenacea  -ACTCTTCC--ATTC--------GAGAGAACAGGAACGA--------TGGCGCT------
Spelaeogriphacea --------------------------------GAAAGGTC---------CCGTT------
Mictacea         ------------------------------------------------------------
Bathynellacea    ------------------------------------------------------------

Lophogastrida    AGA-AGA-AAA--CCATTCGGCTTCCACTAACTCCTCAGGC-------------------
Tanaidacea       -------------------------TTCTGAGTTTTAAAAT-------------------
Reptantia        -----------------------AACCGTCAGTCCAGAACT-------------------
Amphipoda        ---------------------------CCTGCGCTCGATAC-------------------
Leptostraca      --------------------------CACTGGTCTGGAACT-------------------
Cumacea          GCC--------------------------------GCGCGC-------------------
Euphausiacea     -----------------------TACCGTCGGTCCGGAACT-------------------
Stomatopoda      -----------------------------CGGTCCGGAACT-------------------
Isopoda          CAGCGAGGGCCACCCTTGA-GTGGACCGCCGGTCCAAATCA-------------------
Anaspidacea      --------------------GTGAACCGTCGGTCAGGAACT-------------------
Mysida           ACAGT--ATTCACC--AGAGGCGAACCACCGGTCCAGAACT-------------------
Thermosbaenacea  -------------------------TACCCC-TTAGGTACC-------------------
Spelaeogriphacea -----------------GTACAGGAAATGCGTTCCCGAGAG-------------------
Mictacea         ---------------------AGTGCCAGAGGGCTGGAGCA-------------------
Bathynellacea    ------------------------------------------------------------

Lophogastrida    ------------------------------------------------------------
Tanaidacea       ------------------------------------------------------------
Reptantia        ------------------------------------------------------------
Amphipoda        ------------------------------------------------------------
Leptostraca      ------------------------------------------------------------
Cumacea          ------------------------------------------------------------
Euphausiacea     ------------------------------------------------------------
Stomatopoda      ------------------------------------------------------------
Isopoda          ------------------------------------------------------------
Anaspidacea      ------------------------------------------------------------
Mysida           ------------------------------------------------------------
Thermosbaenacea  ------------------------------------------------------------
Spelaeogriphacea ------------------------------------------------------------
Mictacea         ------------------------------------------------------------
Bathynellacea    ------------------------------------------------------------

Lophogastrida    ------------------------------------------------------------
Tanaidacea       ------------------------------------------------------------
Reptantia        ------------------------------------------------------------
Amphipoda        ------------------------------------------------------------
Leptostraca      ------------------------------------------------------------
Cumacea          ------------------------------------------------------------
Euphausiacea     ------------------------------------------------------------
Stomatopoda      ------------------------------------------------------------
Isopoda          ------------------------------------------------------------
Anaspidacea      ------------------------------------------------------------
Mysida           ------------------------------------------------------------
Thermosbaenacea  ------------------------------------------------------------
Spelaeogriphacea ------------------------------------------------------------
Mictacea         ------------------------------------------------------------
Bathynellacea    ------------------------------------------------------------

Lophogastrida    -----------------------------------------AAGATTCCAACTACGAGCT
Tanaidacea       -----------------------------------------GAGG-TCCAACTACGAGCT
Reptantia        -----------------------------------------GAAA-TCCAACTACGAGCT
Amphipoda        -----------------------------------------AGACATTCAACTGCGAGCC
Leptostraca      -----------------------------------------GAGA-TCCAACTACGAGCT
Cumacea          -----------------------------------------AAAG-TCCAGCTACGAGCT
Euphausiacea     -----------------------------------------GAGA-TCCAACTACGAGCT
Stomatopoda      -----------------------------------------GAGA-TCCAACTACGAGCT
Isopoda          -----------------------------------------GAGA-TCCAAC?ACGAGCT
Anaspidacea      -----------------------------------------GAGA-TCCAACTACGAGCT
Mysida           -----------------------------------------GAGA-TCCAACTACGAGCT
Thermosbaenacea  -----------------------------------------GAGG-TTCAACTACGAGCT
Spelaeogriphacea -----------------------------------------GNCG-CCCAACTACGAGCG
Mictacea         -----------------------------------------GGAC-TTCAACTACGAGCG
Bathynellacea    ------------------------------------------------------------

Lophogastrida    TTTTAACCACAACAACTTTAATATATGCCATTGGAGCTGGAATTACCGCGGCTGCTGGCA
Tanaidacea       TTTTAACCGCAGCAAAATTAACATATGCTATTGGAGCTGGAATTACCGCGGCTGCTGGCA
Reptantia        TTTTAACCGCAACAACTTTAATATACGCTATTGGAGCTGGAATTACCGCGGCTGCTGGCA
Amphipoda        TTTTAACCGCAGCAACTTTAATAGATGCTGCTG?AGCTGGAATTACCGCGGCTGCTGGCA
Leptostraca      TTTTAACCGCAGCAACTTTAATATACGCTATTGGAGCTGGAATTACCGCGGCTGCTG?CA
Cumacea          TTTTAACCGCAGCAATTTTAATATACGCTATCGGAGCTGGAATTACCGCGGCTGCTGGCA
Euphausiacea     TTTTAACCGCAACAACTTTAATATACGCTATTGGAGCTGGAATTACCGCGGCTGCTGGCA
Stomatopoda      TTTTAACCGCAACAACTTTAATATACGCTATTGGAGCTGGAATTACCGCGGCTGCTGGCA
Isopoda          TTTTAACCACAGCAACTTTAATATACGCTATTGGAGCTGGAATTACCGCGGCTGCTGGCA
Anaspidacea      TTTTAACCACAACAACTTTAATATACGCTATTGGAGCTGGAATTACCGCGGCTGCTGGCA
Mysida           TTTTAACCGCAACAACTTTAATATACGCTATTGGAGCTGGAATTACCGCGGCTGCTGGCA
Thermosbaenacea  TTTTAACTGCAGCAACTTTAATATACGCTATTGGAGCTGGAATTACCGCGGCTGCTGGCA
Spelaeogriphacea TTTTAACCGCAGCAACTTTCACATACGCCATTGGAGCTGGAATTACCGCGGCTGCTGGCA
Mictacea         TTTTAACCACAGCAACTTTAATATACGCTATTGGAGCTGGAATTACCGCGGCTGCTGGCA
Bathynellacea    ------------------------------------------------------------

Lophogastrida    CCAGACTTGCCCTCCAATTGGTACTCAGTACAATTTTTTAAACT-CTATTCATTCCAATT
Tanaidacea       CCAGACTTGCCCTCCAATAGATCCTC-CTCCACTTATTTAAGGTAGGAGTCATTCCGATT
Reptantia        CCAGACTTGCCCTCCAATAGATCCTC-GTTAAAGGATTTAAAGT-GTACTCATTCCGATT
Amphipoda        CCAGACTTGCCCTTCAGTAGGTTCTC-AACAGGTTGTTTAGAAA-GTGCCCATTCCGATT
Leptostraca      CCAGACTTGCCCTCCAATTGATCCTC-GTTAAGGGATTTATAAT-GTACTCATTCCGATT
Cumacea          CCAGACTTGCCCTCCGATGGACGCTC-GTCCAAGTTTTTAGTTT-AAACTCAATCAGATG
Euphausiacea     CCAGACTTGCCCTCCAATAGATCCTC-GTTAAAGGATTTAAAGT-GTACTCATTCCGATT
Stomatopoda      CCAGACTTGCCCTCCAATAGATCCTC-GTTAAAGGATTTAAAGT-GTACTCATTCCGATT
Isopoda          CCAGACTTGCCCTCCAATGGATCCTC-GTCCAAGGATTTAAGGT-GAACTCATTCCGATT
Anaspidacea      CCAGACTTGCCCTCCAATAGATCCTC-GTTAAAGGATTTAAAGT-GTACTCATTCCGATT
Mysida           CCAGACTTGCCCTCCAATGGATCCTC-GTACAAGGATTTAGGTT-GAGCTCATTCCGATT
Thermosbaenacea  CCAGACTTGCCCTCCAATGGATCCTC-GTTGAAGGATTTAGAGT-GTACTCATTCCGGTG
Spelaeogriphacea CCAGACTTGCCCTCCAATCTTGCCTC-ACAGATCA--CTGGCCC-ATACTTAGCCCGGAT
Mictacea         CCAGACTTGCCCTCCAATAGGTACTC-ATGTCATCCTTTAAGCA-ACACTCATTCCGATT
Bathynellacea    ------------------------------------------------------------

Lophogastrida    ACAA--GG-CCTTGATAGATC--CTTGCACCGTTATTTTTCGTCACTACCTCCCC-----
Tanaidacea       GTGA--GG-CCTCGGAAGAGA--CTCACATCGTTAGATTTTGTCACTCCCTCTGC-----
Reptantia        GCGA--GG-CCTCGGATGAGT--CTCGCATCGTTATTTTTCGTCACTACCTCCCC-----
Amphipoda        GCGG--GGCCCCAGAAAGGGCG-CCCGCATCGTTAGATTTCGTCACTACCTCCCCCA---
Leptostraca      GCGA--GG-CCTCGGATGAGT--CCCGCATCGTTATTTTTCGTCGCTACCTCCCT-----
Cumacea          CCGA--AG-CCTCGCGAGAGACTCGCATTCTGT-ATTTTTCGTCACTACCTCCCC-----
Euphausiacea     GCGA--GG-CCTCGGATGAGT--CCCGCATCGTTATTTTTCGTCACTACCTCCCC-----
Stomatopoda      GCGA--GG-CCTCGGAAGAGT--CTCGCATCGTTATTTTTCGTCACTACCTCCCC-----
Isopoda          GTGA--GG-CCTCGGAAGAGT--CCCACATCGTTATTTTTCGTCACTACCTCCCC-----
Anaspidacea      GCGA--GG-CCTCGGATGAGT--CTCGCATCGTTATTTTTCGTCACTACCTCCCC-----
Mysida           GCGA--AG-CCTCGGAAGAGT--CCCGCATCGTTATTTTTCGTCACTACCTCCCC-----
Thermosbaenacea  CGGA--CA-CCTCC-ATAAGT--CACACACCGTTATCTTTCGTCACTACCTCCCC-----
Spelaeogriphacea GCGAATGG-CC----AAGCCA--CCCACTCCGGGATGCCTCGTAACTACCTCCTC-----
Mictacea         GCGA--GG-CCTCGGATGAGCA-CCCGCATCGTTATTTTTCGTCACTACCTCTCC-----
Bathynellacea    ------------------------------------------------------------

Lophogastrida    -GTGCTGGGATTGGGTAATTTGCGCGCCTGCTGCCATCCTTAGATGTGGTAGCCG-TTTC
Tanaidacea       -GTTCCGCAAGTGGGGAAGTTGCGTGCCTGCTGCCTTCCTTAGATGTGGTAGCCG-TTTC
Reptantia        -GTGCCGGGAGTGGGTAATTTGCGTGCCTGCTGCCTTCCTTAGATGTGGTAGCCG-TTTC
Amphipoda        TTTGCTGGGATTGGGTAATTTGCGTGCCTGCTGCCGTCCTTGGACGTGGTAGCCG-TCTC
Leptostraca      -GGACTAGGAGTGGGTAATTTGCGCGCCTGCTGCCTTCCTTGGATGTGATGGCCG-TCTC
Cumacea          -GACCCGGGATTGGGTAATTTGCGCGCCTGCTGCCTTCCTTAGATGTGGTAGCCG-TTTC
Euphausiacea     -GAGCCGGGAGTGGGTAATTTGCGTGCCTGCTGCCTTCCTTAGATGTGGTAGCCG-TTTC
Stomatopoda      -GAGCCGGGAGTGGGTAATTTGCGTGCCTGCTGCCTTCCTTAGATGTGGTAGCCG-TTTC
Isopoda          -GGGCTGGGAGTGGGTAATTTGCGTGCCTGCTGCCTTCCTTAGATGTGGTAGCCGCTTTC
Anaspidacea      -GGGCCGGGAGTGGGTAATTTGCGTGCCTGCTGCCTTCCTTAGATGTGGTAGCCG-TTTC
Mysida           -GAGCTGGGAGTGGGTAATTTGCGTGCCTGCTGCCTTCCTTAGATGTGGTAGCCG-TTTC
Thermosbaenacea  -GTGCTGGGAGTGGGTAATTTGCGCGCCTGCTGCCTTCCTTAGATGTGGTAGCCG-TTTC
Spelaeogriphacea -GGGCCGAGAGTGGGTAAGTTGCGCGCCTGCTGCCCTCCATAGAGGTGGTAGCCA-TTTC
Mictacea         -GTGCTGGAAGTGGGTAATTTGCGCGCCTGCTGCCTTCCTTAGACGTGGTAGCCA-TTTC
Bathynellacea    ------------------------------------------------------------

Lophogastrida    TCAGGCTCCCTCTCCGGAATCGAACCCTGATTCCCCGTTACCCGTTACA-GCCATT-GTA
Tanaidacea       TCAGGCTCCCTCTCCGGAATCGAACCCTAATTCCCCGTTACCCGTCAAA-GCCATT-GTA
Reptantia        TCAGGCTCCCTCTCCGGAATCGAACCCTGATTCCCCGTTACCCGTTATA-GCCATT-GTA
Amphipoda        TCAG?CTGCCTCTCCGGAATCGAACCCTGATTCCCCGTTACCCGTCAAA-GCCATC-GGT
Leptostraca      TCAGGCCCTCTCTCCGGAATCGAACCCTGATTCCCCGTTACCCGTTATA-GCCATT-GTA
Cumacea          TCAGGCTCCCTCTCCGGAATCGAACCCTGATTCCCCGTTACCCGTTATC-GCCGTC-GTA
Euphausiacea     TCAGGCTCCCTCTCCGGAATCGAACCCTGATTCCCCGTTACCCGTTATA-GCCATT-GTA
Stomatopoda      TCAGGCTCCCTCTCCGGAATCGAACCCTGATTCCCCGTTACCCGTTATA-GCCATT-GTA
Isopoda          TCAGGCTCCCTCTCCGGAATCGAACCCTGATTCCCCGTTACCCGTTACA-GCCATT-GTA
Anaspidacea      TCAGGCTCCCTCTCCGGAATCGAACCCTGATTCCCCGTTACCCGTTATA-GCCATT-GTA
Mysida           TCAGGCTCCCTCTCCGGAATCGAACCCTGATTCCCCGTTACCCGTTATA-GCCATT-GTA
Thermosbaenacea  TCAGGCTCCCTCTCCGGAATCGAACCCTGATTCCCCGTCACCCGTGACA-GCCACT-GTA
Spelaeogriphacea TCAGGCTCCCTCTCCGGAATCGAACCCTGATTCCCCGTTACCCGTCGAA-GCCATG-CTA
Mictacea         TCAGGCTCCCTCTCCGGAATCGAACCCTGATTCCCCGTCACCTGTTACA-GCCACT-TTA
Bathynellacea    ------------------------------------------------------------

Lophogastrida    GGCAGGTACCCAACAAT-G-CAGCTGATAAGGCAGACACTTGAAAG-ATTATG-TGCCAG
Tanaidacea       GGCATTTAACCTACAATCGAAGCCTGATAGGGCAGACTCTTGAATG-GTATGG-CGCCGG
Reptantia        GGCGTATAACCTACAATCGAAAGCTGATAAGGCAGACACTTGAAAG-AGGCGG-CGCCGG
Amphipoda        CGCGCATAACGAACGGTTGATAGCTGATAAGGCAGACACTCGAAAG-TGGCAG-CGCCGT
Leptostraca      GGCGCATAACCTACAATCGAGAGCTGATAAGGCAGACACTTGAAAG-ATGCGG-CGACGG
Cumacea          AGCCAATACCTTACGATTG--AGCTGATAGGGCAGTCGCCCGAAGG-ATACGG-CGCCGA
Euphausiacea     GGCGCATAACCTACAATCGAAAGCTGATAAGGCAGACACTTGAAAG-ATGCGG-CGCCGG
Stomatopoda      GGCGCATAACCTACAATCGAAAGCTGATAAGGCAGACACTTGAAAG-ATGCGG-CGCCGG
Isopoda          GTCGTATAAACTACAATCGAAAGCTGATAAGGCAGACACTTGAAAG-ATACGG-CGCCGG
Anaspidacea      GGCGCATAACCTACAATCGACAGCTGATAAGGCAGACACTTGAAAG-ATACGG-CGCCGG
Mysida           GGCGCATAGCCTACAATCGAAAGCTGATAAGGCAGACACTTGAAAG-ATGCGG-CGTCGG
Thermosbaenacea  GTCATTTAAACTACAGACGAAAGCTGATAAGGCAGACACTCGAAGG-ATACAG-CGACGG
Spelaeogriphacea GAGGTGTGGACTAGCATC-AAGCCTGATAAGACAGACATTCGTAGG-TGCGGG-CGCCGG
Mictacea         GGAGCTTAACCTAAAGTC--AAGCTGATAAGGCAGACACTTCAAAT-TCAATG-CATTGG
Bathynellacea    ------------------------------------------------------------

Lophogastrida    CACT--------ATAGGCACTTT--CACTAGGC-----AATATTATCCAGAG-TC-ACCA
Tanaidacea       TACG---------GAGACCTAA--GCGCTCGGC-----TTGGTAACTAGTAT-TA-TCCA
Reptantia        TGCG---------GAGACCGT---GCGCTCAGC---AAAAAGTTATTCAGAT-TC-AACA
Amphipoda        CTCGCTCAGAAGAGAAGTACGT--GCGCTTGTC--AAATTGGTTATCCAGAG-TC-GCCA
Leptostraca      TACT---------AGGACCAT---TCGCTCGGC---ACAAGGTTATCCAGAG-TC-ACCA
Cumacea          TCGA----GTATATCGACCGAA--GCGCTCGGC----ATCAGTTATTCAGAG-TC-CCCA
Euphausiacea     CGCG---------GAGACCGT---GCGCTCAGC---TAAAAGTTATTCAGAG-TC-ACCA
Stomatopoda      CGCG---------AGGGCCGT---GCGCTCAGC---CCAAAGTTATTCAGAT-TC-ACCA
Isopoda          CACG---------AAGACCGTA--GCGCTCGGC-----TAAGTTATTCAGAG-TC-ACCA
Anaspidacea      TGCG---------AGGACCGT---GCGCTCAGC---ACAAAGATATTCAGAG-TC-ACCA
Mysida           TTCG---------AAGACCGT---ACGCTCAGA---ACAAAGTTATTCAGAG-TC-AACA
Thermosbaenacea  CTCA--------TAAGGCCAT---ACGCTCGGC---ACTAGGTTATCCAGAG-TC-ACCA
Spelaeogriphacea CGCG----------AGGCCTAA--GCGCTCTAC-------CATTGTGTGGCT-TCGACCG
Mictacea         TCTC---------ACAACCAAATTTTGCTCCCT-----ACACTTATCCAGAT-TC-AACA
Bathynellacea    ------------------------------------------------------------

Lophogastrida    TTCCAAGT--------------------------------GGACAA--------------
Tanaidacea       GATTCATC--------------------------------AAAACTGTCCTTCG------
Reptantia        CAGTGGGGTGAC----------------------------GGACCGAGG-----------
Amphipoda        TCACACGAGTCGAAC-------------------------AAGAGAGCGCGAAGCCCCAC
Leptostraca      AATGAAC---------------------------------GGGACGAAA-----------
Cumacea          GTCCGGCGCCGCGGGCGCGT--------------------ACTTGTACGCTTCGCCGCGC
Euphausiacea     CGAAGGGGTTTGAC--------------------------CTCCCGAGG-----------
Stomatopoda      AGTGTGAC--------------------------------GGACCGAGG-----------
Isopoda          CTACTCATTTGAGAC-------------------------AGACCGAAG-----------
Anaspidacea      CTAGTCTGGC------------------------------GGACCGAGG-----------
Mysida           CGACATG-AC------------------------------GGCCCGAAG-----------
Thermosbaenacea  CCAGTTTCTCACATAAATGCGAGATGTATGGGAGAGTGCCAAAGCGAGTTAACACAGATG
Spelaeogriphacea GGTCATTTT-------------------------------GGGCTAGAAAGC--------
Mictacea         CGACTAC---------------------------------AGGCCGAGGC----------
Bathynellacea    ------------------------------------------------------------

Lophogastrida    -------CCACAT-TGGTTTG----GTACTAATAAAAGCACTCATATTCCTTTC------
Tanaidacea       -------AGAGGA-CAGTTTA----AATCTAATAATTGCGTCCTCTTCGGTTCCACAAGT
Reptantia        -------CCCGAC-CGGTTTT----GAACTAATAAAAGCGCTCTTCCCTTGC--------
Amphipoda        AAGT---CCTCAG-CGGTTT-----GGTCTAATAAAAGCATCCGTCAGGACAGTGAGAGC
Leptostraca      -------CCCGAT-TGGTTTTA---AAACTAATAACTGCGCCCTTCCCTTGC--------
Cumacea          GTTG---GCTAAT-CGGTTTTTG--GGTTTAATAAATGCGCCCTTCCCTCGCCGCGAACG
Euphausiacea     -------GAGGAC-TGGTTTT----GATCTAATAAAAGCGCTCTTCCATACGGGAGTA--
Stomatopoda      -------CCCGAT-TGGTTTT----GATCTAATAAAAGCGCTCTTCCCTTGA--------
Isopoda          -------TCCGAT-TGGTTTTT---GATCTAATAAAAGCGCCCTTCCCCAGTCTGACGAC
Anaspidacea      -------CCCGAT-TGGTTTT----GATCTAATAAAAGCGCTCGTCCCTGGC--------
Mysida           -------ACCGAT-TGGTTTT----GATCTAATAAAAGCGCCCTTCCCTTGC--------
Thermosbaenacea  CTACTACTCCCGT-TGGTCTGTGT-GGTCTAATAACTGCGCTCATTCCCGTTAACGACGT
Spelaeogriphacea -------ACCGGT-GGTTCCTTA--GGCACAGTGGTTGCCGGGGGACGTTACT-------
Mictacea         -------CTATAT-TGGCTTT----GGCAAAATAAGGGCACCCGCACCTCAAC-------
Bathynellacea    ------------------------------------------------------------

Lophogastrida    ----------------------------------------GG-TCAGAGTAT-ATTT--G
Tanaidacea       GGTACGC---------------------------------GAATCGGAACTC-GAG---G
Reptantia        ----------------------------------------GG-TCAGAGACG-TAAT--G
Amphipoda        GCAAGGCAAGCAAGCACAACCATCG---------------CCTTCGGGATATCAGTT--G
Leptostraca      ----------------------------------------GG-TTAGGGCTT-GAAT--G
Cumacea          ACGA------------------------------------GGATCGGAGCTT-AGTT--G
Euphausiacea     ----------------------------------------TG-TCGGAGCTACTGGTTGG
Stomatopoda      ----------------------------------------GG-TCGGAGCTT---GTGTG
Isopoda          C---------------------------------------GGGTCGGAGCTC-AGTT--G
Anaspidacea      ----------------------------------------GG-TCGGAGCTG-AGTT--G
Mysida           ----------------------------------------GG-TCGGAGCTT-GGTT--G
Thermosbaenacea  TCGCTGCTACTCTACAATGAGAGCCGCT?CAAAACGACAAGGGTCAGAGCCT-TGAT--G
Spelaeogriphacea ----------------------------------------CCCCCGGACATT-TTGC--A
Mictacea         ----------------------------------------GG-AAGCGGATG-CAGC--G
Bathynellacea    ------------------------------------------------------------

Lophogastrida    CATGTATTAGCTCTAGAATTGCCACAGATATCCAATTATCAAT-----------------
Tanaidacea       CATGTATTAGCTCTAGAATTACCACAGTTATCCAAATAACCAT-----TAGAATATGGTT
Reptantia        CATGTATTAGCTCTAGAATTACCACAGTTATCCAAGTAAGTGT-------------GGGT
Amphipoda        CATGTATTAGCTCTGGAATTACCACAGTTATCCAAGTAGGATTT--------------GC
Leptostraca      CATGTATTAGCTCTAGAATTACCACAGTTATCCAAGTAGGAT---------------TGG
Cumacea          CATGTATTAGCTCTAGAATTACCAAAGTTATCCAACGAGACGG--------------GAT
Euphausiacea     CATGTATTAGCTCTAGAATTACCACAGTTATCCAAGTAAGAAA--------------GGG
Stomatopoda      CATGTATTAGCTCTAGAATTACCACAGTTATCCAGGT-GGGTG---------------GG
Isopoda          CATGTATTAGCTCTAGAATTACCACAGTTATCCAAGTAAGTTT-------------TTGG
Anaspidacea      CATGTATTAGCTCTAGAATTACCACAGGTATCCAAGTAGTATG---------------GG
Mysida           CATGTATTAGCTCTAGAATTACCACAGTTATCCAAGTAACTTG---------------GT
Thermosbaenacea  CATGTATTAGCTCTAGAATTACCACAGTTATCCAAGTAGGGACATTATTTATTTT-ACAG
Spelaeogriphacea CATGTATTAGCTCTAGAATTGCCAAAGTTATCCAACCGGGCTCG------AAAGCCAGGA
Mictacea         CATGTATTAGCTCTAGAATTGCCACAGTTGTCCATTTGGGCAC----------------A
Bathynellacea    ------------------------------------------------------------

Lophogastrida    CATTAACAAAT-AAACAAAAACTGATTTAATGAGCCTTTTGCGGT-TTCACTATTT----
Tanaidacea       CTGGGCCCAAA-GAATTATGACTGATTTAATGAGCCTTTCACGGT-TTCGCCTTAATT--
Reptantia        ACAGATCCAAT-GAATCATAGCTGATTTAATGAGCCATTCGCGGT-TTCGCCTTAAT---
Amphipoda        ACTGGCCCATTTGGACCACGACTGATTTAATGAGCCGTCCGCGGT-CTCGCCGTGTGA-A
Leptostraca      CAATATCTTGT-GAACCATAACTGATTTAATGAGCCATTCGCGGT-TTCACCTTAGT---
Cumacea          CGATATCCTGT-AGGTTACGACTGGTTTAATGAACCATTCGCGGT-TTCACCATTAATT-
Euphausiacea     TAAGATCCAAT-GAACCATAACTGATTTAATGAGCCATTCGCGGT-TTCGCCTTGCT---
Stomatopoda      TAAGATCCAAT-GAACCACAACTGATTTAATGAGCCATTCGCGGT-TTCGCCTTAGA---
Isopoda          CTTAATCTAAT-GAATCATGACTGATTTAATGAGCCATTCGCGGT-TTCGCCTTAGT---
Anaspidacea      TAAGATCCAAT-GAACCATAACTGATTTAATGAGCCATTCGCGGT-TTCGCCTTAGT---
Mysida           TAAGATCTAAT-GAACCATAACTGATTTAATGAGCCATTCGCGGT-TTCACCTTAAAGA-
Thermosbaenacea  CAAGATCCAGT-AGACTACAGCTGATTTAATGAGCCGTTCGCGGT-CTCGCCTTTGAT-A
Spelaeogriphacea CACAGTCCTTT-GGGCTGCGACCGTATTAAGGAGCCGTTCGCGGTACTCCACGGAAAGG-
Mictacea         GGTACAACAGC-AGATAATGACTGTTTTACTGAGCCTTGTGCGGT-TTCGATTCTCAAA-
Bathynellacea    ------------------------------------------------------------

Lophogastrida    ---ATTGTCTGAACTTAGACATGCATGGCTTAGGCTTTGAGACGAGCATATAACTACTGG
Tanaidacea       ---AAGGCTTGTACTCAGGCATGCATGGCTTAATCTTTGAGACAAGCATAT-ACTACTGG
Reptantia        ---TCGGCTTGTACTTAGACATGCATGGCTTAATCTTTGAGACAAGCATATGACTACTGG
Amphipoda        C--ACAGCTTGGACTTAGACATGCATGGCTTAATCTTTGAGACAAGCATATGACTACTGG
Leptostraca      ---GTGGTATGTACTTAGACATGCATGGCTTAATCCTTGAGACAAGCATATGACTACTGG
Cumacea          ---TCGGTTTGTACTTAGACATGCGTGGCTTAATCTTTGAGACAAGCGTATGACTACTGG
Euphausiacea     ---TAGGCCTGTACTTAGACATGCATGGCTTAATCTTTGAGACAAGCATATGACTACTGG
Stomatopoda      ---TCGGNCTGTACTTAGACATGCATGGCTTAATCTTTGAGACAAGCATATGACTACTGG
Isopoda          ---AAGGCCTGTACTGAGACATGCATGGCTTAATCTTTGAGACAAGCATATGACTACTGG
Anaspidacea      ---TCGGCCTGTACTTAGACATGCATGGCTTAATCTTTGAGACAAGCATATGACTACTGG
Mysida           ---TTGGTATGTACTGAGACATGCATGGCTTAATCTTTGAGACAAGCATATGACTACTGG
Thermosbaenacea  CTAAAGGGCTGTACTTAGACATGCATGGCTTAATCTTTGAGACGAGCATATGACTACTGG
Spelaeogriphacea ---CAGCAGGGCACTGACACATGCATGGCTTAATCTGTGAACCAAGCGTATGGTGACTGG
Mictacea         ---TCACTCGGAACTCAGACATGCATGGCTTAGTCTTTGAGACGAGCATATGACTACTGG
Bathynellacea    ------------------------------------------------------------

Lophogastrida    CAGGATCAA---------------------------------------------------
Tanaidacea       CAGGATCAA---------------------------------------------------
Reptantia        CAGGNTCAN---------------------------------------------------
Amphipoda        CAGGATCAA---------------------------------------------------
Leptostraca      CAGGATCAA---------------------------------------------------
Cumacea          CAGGATCAA---------------------------------------------------
Euphausiacea     CAGGATCAA---------------------------------------------------
Stomatopoda      CAGGATCAACCCCCCCCCCTCCCCCAAACTCGAACGACTCTCAAGCC-CAACT-CTGCCG
Isopoda          CAGGATCAA---------------------------------------------------
Anaspidacea      CAGGATCAA---------------------------------------------------
Mysida           CAGGATCAA---------------------------------------------------
Thermosbaenacea  CAGGATCAA---------------------------------------------------
Spelaeogriphacea CAGGATCAA---------------------------------------------------
Mictacea         CAGGATCAA---------------------------------------------------
Bathynellacea    ------------------------------------------------------------

Lophogastrida    ------------------------------------------------------------
Tanaidacea       ------------------------------------------------------------
Reptantia        ------------------------------------------------------------
Amphipoda        ------------------------------------------------------------
Leptostraca      ------------------------------------------------------------
Cumacea          ------------------------------------------------------------
Euphausiacea     ------------------------------------------------------------
Stomatopoda      ----------ACCT-CGA-------------------TGCGGGTGAG-AAC---------
Isopoda          ------------------------------------------------------------
Anaspidacea      ------------------------------------------------------------
Mysida           ------------------------------------------------------------
Thermosbaenacea  ------------------------------------------------------------
Spelaeogriphacea ------------------------------------------------------------
Mictacea         ------------------------------------------------------------
Bathynellacea    ------------------------------------------------------------

Lophogastrida    ------------------------------------------------------------
Tanaidacea       ------------------------------------------------------------
Reptantia        ------------------------------------------------------------
Amphipoda        ------------------------------------------------------------
Leptostraca      ------------------------------------------------------------
Cumacea          ------------------------------------------------------------
Euphausiacea     ------------------------------------------------------------
Stomatopoda      ------------------------------------------------------------
Isopoda          ------------------------------------------------------------
Anaspidacea      ------------------------------------------------------------
Mysida           ------------------------------------------------------------
Thermosbaenacea  ------------------------------------------------------------
Spelaeogriphacea ------------------------------------------------------------
Mictacea         ------------------------------------------------------------
Bathynellacea    ------------------------------------------------------------

Lophogastrida    ------------------------------------------------------------
Tanaidacea       ------------------------------------------------------------
Reptantia        ------------------------------------------------------------
Amphipoda        ------------------------------------------------------------
Leptostraca      ------------------------------------------------------------
Cumacea          ------------------------------------------------------------
Euphausiacea     ------------------------------------------------------------
Stomatopoda      ------------------------------------------------------------
Isopoda          ------------------------------------------------------------
Anaspidacea      ------------------------------------------------------------
Mysida           ------------------------------------------------------------
Thermosbaenacea  ------------------------------------------------------------
Spelaeogriphacea ------------------------------------------------------------
Mictacea         ------------------------------------------------------------
Bathynellacea    ------------------------------------------------------------

Lophogastrida    ------------------------------------------------------------
Tanaidacea       ------------------------------------------------------------
Reptantia        ------------------------------------------------------------
Amphipoda        ------------------------------------------------------------
Leptostraca      ------------------------------------------------------------
Cumacea          ------------------------------------------------------------
Euphausiacea     ------------------------------------------------------------
Stomatopoda      ------------------------------------------------------------
Isopoda          ------------------------------------------------------------
Anaspidacea      ------------------------------------------------------------
Mysida           ------------------------------------------------------------
Thermosbaenacea  ------------------------------------------------------------
Spelaeogriphacea ------------------------------------------------------------
Mictacea         ------------------------------------------------------------
Bathynellacea    ------------------------------------------------------------

Lophogastrida    --------------------------------TGC------CGA--------A--TCAAT
Tanaidacea       ------------------------------------------------------------
Reptantia        ------------------------------------------------------------
Amphipoda        ----------------------------------GTAAAGTCCAAGCCCATCG--GTCAA
Leptostraca      ---------------------------TAATAAGC------GGAGGAAAAGAA--ACCAA
Cumacea          ------------------------------------------------------------
Euphausiacea     ---------------------GCATATTATTAAGC------GGAGGAAAAGAA--ACCAA
Stomatopoda      ------ACCCGCCAAATTTAAGCATATTAATAAGC------GGAGGAAAAGAA--ACCAA
Isopoda          ------------------------------------------------------------
Anaspidacea      ------------------------------------------------------------
Mysida           ------------------------------------------------------------
Thermosbaenacea  ------------------------------------------------------------
Spelaeogriphacea ------------------------------------------------------------
Mictacea         ------------------------------------------------------------
Bathynellacea    ------------------------------------------------------------

Lophogastrida    CAGC-------------------CCTGAAAATGGATG--GCGC----TCGAGCGTCGGGC
Tanaidacea       ------------------------------------------------------------
Reptantia        ------------------------------------------------------------
Amphipoda        TAGGCTATCCCA-ACTAACGGCG--GGAAA------GACTCCACGGAG------------
Leptostraca      CCGGGATTCCCTGAGTAACGGCGAGTGAAACGGGATGAAGCTCAGCACCAAACGTTGCAC
Cumacea          ------------------------------------------------------------
Euphausiacea     CAGGGATTCCCCTAGTAAGTGCGACCGAACAGGGAGGA-GCCCAGCGTGTAGCCTCGAAC
Stomatopoda      CAGGGATTCCCCCAGTAAGGGCGACTGAACGGGGAGGA-GCCCAGCGCGGAACCTCGCGC
Isopoda          ------------------------------------------------------------
Anaspidacea      ------------------------------------------------------------
Mysida           ------------------------------------------------------------
Thermosbaenacea  ------------------------------------------------------------
Spelaeogriphacea ------------------------------------------------------------
Mictacea         ------------------------------------------------------------
Bathynellacea    ------------------------------------------------------------

Lophogastrida    CT--ATACCCGGCCGTTG----TGG-----------------------------------
Tanaidacea       ------------------------------------------------------------
Reptantia        ------------------------------------------------------------
Amphipoda        -------------------------------GGTG--TAAGA--------------CCCG
Leptostraca      T-GCATGAAAGATTGCAGGAGCGATGATTGTGGTGTTTCAGAGGACCATTCTTCCCGCAG
Cumacea          ------------------------------------------------------------
Euphausiacea     CTCCATTCCCGGGGGCAA----GAGGGATGCCACGTTCCGGAGGGTC----TCCT---TC
Stomatopoda      --GCCTCACCGGCTGCGT--CTGAGGAATGTCGCGTTCCGGAGGGGCCTTCTCCGACCAC
Isopoda          ------------------------------------------------------------
Anaspidacea      ------------------------------------------------------------
Mysida           ------------------------------------------------------------
Thermosbaenacea  ------------------------------------------------------------
Spelaeogriphacea ------------------------------------------------------------
Mictacea         ------------------------------------------------------------
Bathynellacea    ------------------------------------------------------------

Lophogastrida    --CAGTACGGGCACAC---GGTG-CGATATGCCGCAACGAGTA-----GGAGGG------
Tanaidacea       ------------------------------------------------------------
Reptantia        ------------------------------------------------------------
Amphipoda        TGTG-----GGCGCG----TGTCA-----------------AAGCTG-------------
Leptostraca      TCTG-----GGTACGCTTAAGTCCCTTTTGAATGAGGCCAATAGCCATAGAGGGTGAAAG
Cumacea          ------------------------------------------------------------
Euphausiacea     TAGGGTCCAGGCGCAGCTAAGTC-CGCTTGAACGCGGCCACTACCCATGGAGGGTGCGAG
Stomatopoda      ACCGACC-----CCCCCCAAGTC-CGCTTGAACGCGGCCACTGCCCATGGAGGGTGCGAG
Isopoda          ------------------------------------------------------------
Anaspidacea      ---------------------CTAGCCCTGAAA-------------ATGGATGG------
Mysida           ------------------------------------------------------------
Thermosbaenacea  ------------------------------------------------------------
Spelaeogriphacea ------------------------------------------------------------
Mictacea         ------------------------------------------------------------
Bathynellacea    ------------------------------------------------------------

Lophogastrida    --CCGT-------GGCGGCC----------------------------------------
Tanaidacea       ------------------------------------------------------------
Reptantia        ------------------------------------------------------------
Amphipoda        -----------------------------------------TGCGGGCTCGGCCTCTTTT
Leptostraca      -CCCCTGTGCAGCGTTTCCTG-----------------GTCTGCGGGAGTGGTCT----A
Cumacea          ------------------------------------------------------------
Euphausiacea     GCCCGTATGCTTTGTCGCCTG-----------------GGCCTTGGAACGG-CCC----T
Stomatopoda      GCCCGTACGG-------------GGATTAGGA--GTCGGGCGGTCGGACGGCCCC----G
Isopoda          ------------------------------------------------------------
Anaspidacea      ------------------------------------------------------------
Mysida           ------------------------------------------------------------
Thermosbaenacea  ------------------------------------------------------------
Spelaeogriphacea ------------------------------------------------------------
Mictacea         ------------------------------------------------------------
Bathynellacea    ------------------------------------------------------------

Lophogastrida    ------------------------------------------------------------
Tanaidacea       ------------------------------------------------------------
Reptantia        ------------------------------------------------------------
Amphipoda        CCCTGAGAGTCGCGTT---GCTTGAG--CATGCAGCGCTAAGCAGGTCGTAAACTCGATC
Leptostraca      TCTGTAGAGTCGGGTT---GCTTGAA--AGTGCAGCCCTAAGCTCGAGGTAAACTCCTCG
Cumacea          ------------------------------------------------------------
Euphausiacea     TCCGTAGAGTCGGGTT---GCTTGAA--ACTGCAGCCCAAAGCAGGTGGTAAACTCCATC
Stomatopoda      TCCGTAGAGTCGGGTT---GCCTACT--AACGCAGCCCAAAGCAGGTGGTAAACTCCATC
Isopoda          ------------------------------------------------------------
Anaspidacea      ------------------------------------------------------------
Mysida           ------------------------------------------------------------
Thermosbaenacea  ------------------------------------------------------------
Spelaeogriphacea ------------------------------------------------------------
Mictacea         ------------------------------------------------------------
Bathynellacea    ------------------------------------------------------------

Lophogastrida    ------------------------------------------------------------
Tanaidacea       ------------------------------------------------------------
Reptantia        ------------------------------------------------------------
Amphipoda        TAAGGCTAAATATCTCCACAGAACCGATAGCGAACAAGTACCGTGAGG--GAAAGTTGAA
Leptostraca      TAAAGCTAAATACGACCAGTAAATCGATAGTGCACAAGTACCGTGAGG--GAAAGTTGAA
Cumacea          ------------------------------------------------------------
Euphausiacea     TAAGGCTAAATATCACCACGAGTCCGATAGCGAACAAGTACCGTGAGG--GAAAGTTGAA
Stomatopoda      TAAGGCTAAATATGACCACGAGACCGATAGCGAACAAGTACCGTGAGG--GAAAGTTGAA
Isopoda          ------------------------------------------------------------
Anaspidacea      ------------------------------------------------------------
Mysida           ------------------------------------------------------------
Thermosbaenacea  ------------------------------------------------------------
Spelaeogriphacea ------------------------------------------------------------
Mictacea         ------------------------------------------------------------
Bathynellacea    ------------------------------------------------------------

Lophogastrida    ------------------------------------------------------------
Tanaidacea       ------------------------------------------------------------
Reptantia        ------------------------------------------------------------
Amphipoda        AAGCACTCTGGAGAGAGAGT-CAAAAGACCGTGAA-ACCGCTC-AAAGT-ATAAGCCCAT
Leptostraca      AAGGACTTTGAAGAGAGAGTTCAATAGTACGTGAA-ACCGTTTTAGAGT-ATAAGCGGAT
Cumacea          ------------------------------------------------------------
Euphausiacea     AAGAACTTTGAAGAGAGAGTTCAAGAGTGCGTGAA-ACCGTT-GAGAGG--AAAACGAGT
Stomatopoda      AAGAACTTTGAAGAGAGAGTTCAAGAGTGCGTGAA-ACCGTT-AAGAGG--AAAACGGGT
Isopoda          ---GACTT--GAAGAA-GAGTCAAGAGAACGTGAA-ACTACC-ACGAGGTTAAAGCGGAT
Anaspidacea      -----------------CGCTCAAGCGTTCTC-----CCGAT------------------
Mysida           ------------------------------------------------------------
Thermosbaenacea  ------------------------------------------------------------
Spelaeogriphacea ------------------------------------------------------------
Mictacea         ------------------------------------------------------------
Bathynellacea    ------------------------------------------------------------

Lophogastrida    ------------------------------------------------------------
Tanaidacea       ------------------------------------------------------------
Reptantia        ------------------------------------------------------------
Amphipoda        GGCA--------------------------------------GCTTGGAAGGCATATCGC
Leptostraca      GGCACCCCGAAGGTCG-----------AGT-GTGGG--CTATGCTTGGCAAAGTACTTGT
Cumacea          ------------------------------------------------------------
Euphausiacea     GGAACCTCGAAGGTCG-----------AAC-GGGGGGATTCAGTCCGGA---------GA
Stomatopoda      GGAACCTCGAAGGTCG-----------AAC-GGGGGGATTCAGTCCGAC---------G-
Isopoda          GTACATTCGTGGCTGA-----------A--CGGGGGGTCTCATCTCCTC---------GA
Anaspidacea      ----ACTAGACCGTCGGGGCAGTACCGGCCAGGGTAGCTTGCGCTCCCC---------GG
Mysida           ------------------------------------------------------------
Thermosbaenacea  ------------------------------------------------------------
Spelaeogriphacea ------------------------------------------------------------
Mictacea         ------------------------------------------------------------
Bathynellacea    ------------------------------------------------------------

Lophogastrida    ------------------------------------------------------------
Tanaidacea       ------------------------------------------------------------
Reptantia        ------------------------------------------------------------
Amphipoda        TAGCGGGGCATCGGTCTCCCTTCACGGGG-----------------------------AG
Leptostraca      AAGTCGC-----TTGGACTCAACACGGGACTATAAGCGATT---------GTATCCGGCA
Cumacea          ------------------------------------------------------------
Euphausiacea     GAGTCGGCAGC-CGGGGT--GTCGGGG----ACCGCA--AG-------------------
Stomatopoda      GCGTCGGAG------TGC------------------------AGT-----GGTG---CGG
Isopoda          ACCTCTAGG-----CGTC--GTCGCGTTCGGACCGTC--TT-CGTCCTGCCTCGCGAGG-
Anaspidacea      TCTC--------------------------------------------------------
Mysida           ------------------------------------------------------------
Thermosbaenacea  ------------------------------------------------------------
Spelaeogriphacea ------------------------------------------------------------
Mictacea         ------------------------------------------------------------
Bathynellacea    ------------------------------------------------------------

Lophogastrida    ------------------------------------------------------------
Tanaidacea       ------------------------------------------------------------
Reptantia        ------------------------------------------------------------
Amphipoda        CTGGT---G-TTACCTT-------GCTTCTGTTGTGGCTCGTCATGGTAGGGGGGTCAAG
Leptostraca      CTGGG---ATTTAGTTTGACGTTCACCGCTC--ATTGCTCTCGGGCTTTGATG--TGAAT
Cumacea          ------------------------------------------------------------
Euphausiacea     ------------------------GCCCCGCCCCCGTCTCGCGGGCCTCCACGGGCGTAC
Stomatopoda      --CGACCCTTTTA---CCCGGGGCGCCCC--CGCTGCTCGACCGGCGCGGACGGGCGTAT
Isopoda          GGCGGGCTCCGGA---GCTGGC-CGTCGCGGCGTCGGACTCGGGGGAAAGGGGGGTGGAT
Anaspidacea      ---------------------GAAGCCCCGAC------------GAGTAGGAGGG-----
Mysida           ------------------------------------------------------------
Thermosbaenacea  ------------------------------------------------------------
Spelaeogriphacea ------------------------------------------------------------
Mictacea         ------------------------------------------------------------
Bathynellacea    ------------------------------------------------------------

Lophogastrida    ------------------------------------------------------------
Tanaidacea       ------------------------------------------------------------
Reptantia        ------------------------------------------------------------
Amphipoda        TCCACAT-CCCGCCAATCGTGTGGGGAGTTCTCGGGCGTGTTGTTGTCTCTCGGTTGA--
Leptostraca      TCTGCTTGCCCTGATGTCGCGTAA-GATTGCTCGTGTTG---AATTCCTCACACTTGATC
Cumacea          ------------------------------------------------------------
Euphausiacea     TTC-------------------------------------------CCCCTTAGTAGGTC
Stomatopoda      TTC-------------------------------------------CCCCTTAGTAGGAC
Isopoda          TTCC------------------------------------------TCCCTTAGTACGCA
Anaspidacea      -TCG------------------------------------------CAGCGG--------
Mysida           ------------------------------------------------------------
Thermosbaenacea  ------------------------------------------------------------
Spelaeogriphacea ------------------------------------------------------------
Mictacea         ------------------------------------------------------------
Bathynellacea    ------------------------------------------------------------

Lophogastrida    -------------------GGCGTCGAAG-CCTCGGGCGTG-------------------
Tanaidacea       ------------------------------------------------------------
Reptantia        ------------------------------------------------------------
Amphipoda        -CTTCGGTCGTGCCGTT-GGGGCTCTTCGCGCTTGGTTC---------------------
Leptostraca      GCTGCGAACCATCGGTT-GGTTATAA--GAGCTCGGTCG---------------------
Cumacea          ------------------------------------------------------------
Euphausiacea     GCCGCGACCCGTTGC-GGGGCTGTCGAAG-GCCCGGGTGGGC-GGAACCGTCCCTCCGTG
Stomatopoda      GCCGCGACCCGTTGT-GGGGTTGCCGAAG-GCCCGGGCGGGC-GGAACCATCG--CCATG
Isopoda          GTCGCGGCCGCTCGTC--GGTCGTCTAAG-GCTCGGAAGTTG-GGAACAGTCC-------
Anaspidacea      -----------------TGAGCGTCGAAG-GGACT-----------------CCGGCG--
Mysida           ------------------------------------------------------------
Thermosbaenacea  ------------------------------------------------------------
Spelaeogriphacea ------------------------------------------------------------
Mictacea         ------------------------------------------------------------
Bathynellacea    ------------------------------------------------------------

Lophogastrida    ------------------------------------------------------------
Tanaidacea       ------------------------------------------------------------
Reptantia        ------------------------------------------------------------
Amphipoda        ---------------------TCTTTCAACACGGAC------------------------
Leptostraca      ---------------------TCT--CAATTCTGTCAAAGAATTGAAATGTGAATACGAT
Cumacea          ------------------------------------------------------------
Euphausiacea     G--ACGGG----------------------------------------------GACCCC
Stomatopoda      AGA-TGAG-GACCCCCCGGTGACTTACAACCTGGCCGACCC-CGCGAC-GGTCGTAACCG
Isopoda          ---------------------------------GGCGCTCA-CGCGCCGGCTGGGACGCT
Anaspidacea      --------------TGAGCCGG---CCT-------------------------GGAGCCG
Mysida           ------------------------------------------------------------
Thermosbaenacea  ------------------------------------------------------------
Spelaeogriphacea ------------------------------------------------------------
Mictacea         ------------------------------------------------------------
Bathynellacea    ------------------------------------------------------------

Lophogastrida    -------------------------AGCCCGGGTGG-------------AGCAGCCGTC-
Tanaidacea       ------------------------------------------------------------
Reptantia        ------------------------------------------------------------
Amphipoda        -----------------------------GTTCAGAC-----------------------
Leptostraca      GTACATAT-GCAGTTGTTTCCTTCGGGATCTTCTGTGGACATTGTTGAGCGGCCGATGCA
Cumacea          ------------------------------------------------------------
Euphausiacea     C-----------CGGTG-TCCTGGCTGGCCCTGCGA-------------CGGTCCCATCC
Stomatopoda      C-----------AAGTGC------CCGCCCGCCGA--------------C--TCGTCGGC
Isopoda          A-----------CCTTGATTCTGGCGGACCTTCGGG-------------CGGTTTAACGG
Anaspidacea      C-----------CG----------------------------------------------
Mysida           ------------------------------------------------------------
Thermosbaenacea  ------------------------------------------------------------
Spelaeogriphacea ------------------------------------------------------------
Mictacea         ------------------------------------------------------------
Bathynellacea    ------------------------------------------------------------

Lophogastrida    ------------------------------------------------------------
Tanaidacea       ------------------------------------------------------------
Reptantia        ------------------------------------------------------------
Amphipoda        ----------------------------------------------TCAA----------
Leptostraca      TTCTCTATTGATTCCAATAGTGAAAAATAATCCGATGGTTAACAAAGCAAATGCCCTTCT
Cumacea          ------------------------------------------------------------
Euphausiacea     CGGTGCCCGCTTTCAAAGCGT---------------------------------------
Stomatopoda      GGGCGCCT----------------------------------------------------
Isopoda          ACGAGACG----------------------------------------------------
Anaspidacea      ------------------------------------------------------------
Mysida           ------------------------------------------------------------
Thermosbaenacea  ------------------------------------------------------------
Spelaeogriphacea ------------------------------------------------------------
Mictacea         ------------------------------------------------------------
Bathynellacea    ------------------------------------------------------------

Lophogastrida    -----------------------------------AGTGCAGAT----------------
Tanaidacea       ------------------------------------------------------------
Reptantia        ------------------------------------------------------------
Amphipoda        -----------------AGGCAA-------------------------------------
Leptostraca      GGTTTCGGCTGGAAACTAGGCAATTTAAGACCTAGTCGT--GGCGTTTTTCGGCAGCGTG
Cumacea          ------------------------------------------------------------
Euphausiacea     ---------------------CCCTTCTCTGGGGCAGTGGCGCCCTTCTGCGGCGTGTA-
Stomatopoda      ----------------------CCTTCGCCGGGGCAGCGGCGCTTTTCAGCGGCGTGTA-
Isopoda          ----------------------GGGATTTCAAACGCCTCGCCTCGTACGCGGCCGAATGA
Anaspidacea      ------------------------------------------------------------
Mysida           ------------------------------------------------------------
Thermosbaenacea  ------------------------------------------------------------
Spelaeogriphacea ------------------------------------------------------------
Mictacea         ------------------------------------------------------------
Bathynellacea    ------------------------------------------------------------

Lophogastrida    -------------------------CTTGGTGGAAGTAGCAAATATTCAAACGA------
Tanaidacea       -------------------------------------------------TGCTCGCACGC
Reptantia        ------------------------------------------------------------
Amphipoda        --GACGCGATAACCAGCCCACC-----------ACGGCAC---------------GTTGT
Leptostraca      TAGATCGGTGATCCATCCGACCCGTCTTGAAACACGGACCAAGGAGTCTATCATATGTGC
Cumacea          ------------------------------------------------------------
Euphausiacea     --GGTCGGTGATCCACTCGACCCGTCTTGAAACACGGACCAAGGAGTCCAACATGTGTGC
Stomatopoda      --GGTCGGTGATCCACCCGACCCGTCTTGAAACACGGACCAAGGAGTCTAACATGTGTGC
Isopoda          GCGATCGTTCATCCG----TCCCGTCTTGAAACACGGACCAAGGAGTCTAACATGTGCGC
Anaspidacea      ------------------------------------------------------------
Mysida           ----------------------------GAAACACGGACCAAGGAGTCTATCATGTGCAC
Thermosbaenacea  --------------------------------------CCAAGGAGTCTGGCAGATGCGC
Spelaeogriphacea ------------------------------------------------------------
Mictacea         ------------------------------------------------------------
Bathynellacea    ------------------------------------------------------------

Lophogastrida    -------------GAACTT-----------------------------------------
Tanaidacea       -GAGTCAC--GGACCAATCAAGGTTCAC-GGCGAAACAA-ATGTGATAC--G--------
Reptantia        ----------GGCGCACTAAACCCAA--AGGCGCAATGA-AAGTGAA--AGGCTC----G
Amphipoda        -GAGGT-------------CACCCAC--AGGCTCAAC-----------------------
Leptostraca      -GAGTCATTGGGTGAACTAAACCCAC--AGGCGCAATGA-AAGTGATTTG----------
Cumacea          ------------------------------------------------------------
Euphausiacea     -GAGTCATTGGGCGAACTAAACCCAA--AGGCGCAATGA-GAGTAAAG--GCCAGCTTC-
Stomatopoda      -GAGTCATTGGGCGCACTAAACCCAA--AGGCGAAATGA-AAGTGAAG------------
Isopoda          -GAG--TCAAAGGGCTGGCTAAACCCCTAGGCGCAACGA-AAGCGAAAAAGGCCTCTTC-
Anaspidacea      ------------------------------------------------------------
Mysida           -GAGTCATTGGGTTTACTAAACCCAT--AGGCGAAGTGA-AAGCGAAG------------
Thermosbaenacea  CGAGTCCGAGGGTTGTAAGAATCCTATTGGGCGAAGTGA-AAGCGAATTTGGGCC-----
Spelaeogriphacea ------------------------------------------------------------
Mictacea         ------------------------------------------------------------
Bathynellacea    ------------------------------------------------------------

Lophogastrida    -----------------------------TGAAGGCCGAA--------------------
Tanaidacea       -CGT-ACTCTTCA--TTGAGAAC----CGTATGGGTTGATCCA--------GAG--AGCT
Reptantia        GGGTTTCTTCTCCGA-----------GCCG--GGGCCGATCCT--CGACCGGCCGATGCC
Amphipoda        ------------------------------------------TTTCGATTGTGATC--CT
Leptostraca      ---------------------------------GGCAGATCCTACCCGTTGTGCTC-CTT
Cumacea          ------------------------------------------------------------
Euphausiacea     ---------------------ACGCAGGCTGAGGGCCGATCCC--TTC------------
Stomatopoda      --GGCCTCCCCCG--AGGGGGCC----CGA--GGGCCGATCCG--------CCGC-----
Isopoda          ------------------------------------------------------------
Anaspidacea      ------------------------------------------------------------
Mysida           --GTTTCT--ATGTTACAGTTAC----CGA--GGGCTGATCCC--------G---TTTCT
Thermosbaenacea  -CATCTCTTTTTTTTTTAAAAAA----AGAAGGA--------------------------
Spelaeogriphacea ------------------------------------------------------------
Mictacea         ------------------------------------------------------------
Bathynellacea    ------------------------------------------------------------

Lophogastrida    -----------GTGGAGAAGGGT-------------------------------------
Tanaidacea       TTGTTTTC--TCAGGCGCAAACCCGGGGTCCGTT------AAGCTGGGTGCAACGCTGAC
Reptantia        GTCGCGGCCGCACCATACCAAAGCGGGGCCCTTAGGCGGCGCGCGGAGTGAGACCCTTTC
Amphipoda        TGACGC-----------CGAGCA-------------------------------------
Leptostraca      TGAGTATGGGTCAGGCGCATGCC-------------------------------------
Cumacea          ------------------------------------------------------------
Euphausiacea     -----------GGGGCGCAGGCT-------------------------------------
Stomatopoda      -CATGCGGC-GGCGGCGCAAGCTCGGGACT--------------TGCACACCCCACCGT-
Isopoda          ------------------------------------------------------------
Anaspidacea      ------------------------------------------------------------
Mysida           ACTTGTAGA-GCGGGCGCAAGCCCGGGACT--------------TGCATTCCCCATTGT-
Thermosbaenacea  --------------GCGCAAGCCCGGGACTCTCT------GGATTTTATATACCACTG--
Spelaeogriphacea ------------------------------------------------------------
Mictacea         ------------------------------------------------------------
Bathynellacea    ------------------------------------------------------------

Lophogastrida    --------------------TCCATGTG--------------------------------
Tanaidacea       ACACGTC---CACCATTGGTTGCGTGTGCGGCATGCATC---------------------
Reptantia        CTCCGTTTCGCGCCGCTGGTCCCGTGGGCGGCTCGGCGCGCTCGGTGGTCCGA-CCTCGG
Amphipoda        ------------------------------------------------------------
Leptostraca      ------------------------------------------------------------
Cumacea          ------------------------------------------------------------
Euphausiacea     ------------------------------------------------------------
Stomatopoda      ------------------------------------------------------------
Isopoda          ------------------------------------------------------------
Anaspidacea      -------------------------------CTGGTGCAGATCTT---------------
Mysida           ------------------------------------------------------------
Thermosbaenacea  ------------------------------------------------------------
Spelaeogriphacea ------------------------------------------------------------
Mictacea         ------------------------------------------------------------
Bathynellacea    ------------------------------------------------------------

Lophogastrida    -------------------------------------------AACAGCAGTTGA-----
Tanaidacea       ------------------------------------------------------------
Reptantia        TCGCCTGTACG------------------CAGGGGGGCGCAGGCCCGGGACTTGCCATG-
Amphipoda        ---------------------------------------------AGCACTATGCG----
Leptostraca      ---------------------------------------------CGGGACTCTCA--GT
Cumacea          ------------------------------------------------------------
Euphausiacea     ---------------------------------------------CGGGACTTGC-----
Stomatopoda      ------------------------------------------------------------
Isopoda          ------------------------------------------------------------
Anaspidacea      ------------------------------------------------------------
Mysida           ------------------------------------------------------------
Thermosbaenacea  ------------------------------------------------------------
Spelaeogriphacea ------------------------------------------------------------
Mictacea         ------------------------------------------------------------
Bathynellacea    ------------------------------------------------------------

Lophogastrida    ------------------------------------------------------------
Tanaidacea       ------------------------------------------------------------
Reptantia        CGACGCTGTCGCGCGAATCT-------------GTTGTTGAC---------CTCATCGGC
Amphipoda        ------TG----------------------------------------------------
Leptostraca      CTACCCTT----------------------------------------------------
Cumacea          ------------------------------------------------------------
Euphausiacea     ------------------------------------------------------------
Stomatopoda      ------------------------------------------------------------
Isopoda          ------------------------------------------------------------
Anaspidacea      ------------------------------------------------------------
Mysida           ------------------------------------------------------------
Thermosbaenacea  ------------------------------------------------------------
Spelaeogriphacea ------------------------------------------------------------
Mictacea         ------------------------------------------------------------
Bathynellacea    ------------------------------------------------------------

Lophogastrida    ------------------------------------------------------------
Tanaidacea       ------------------------------------------------------------
Reptantia        TCTGCTTGGGCTCTCGTTTGGCGCGCCGCGTGTCTGGGCGGGTTTTGGGGGGG-GGCCTC
Amphipoda        ------------------------------------------------------------
Leptostraca      ------------------------------------------------------------
Cumacea          ------------------------------------------------------------
Euphausiacea     ------------------------------------------------------------
Stomatopoda      ------------------------------------------------------------
Isopoda          ---------------------------------------GGAGGCCGTTGGGTCGATCCG
Anaspidacea      ------------------------------------------------------------
Mysida           ------------------------------------------------------------
Thermosbaenacea  ------------------------------------------------------------
Spelaeogriphacea ------------------------------------------------------------
Mictacea         ------------------------------------------------------------
Bathynellacea    ------------------------------------------------------------

Lophogastrida    -----ACATGG-------------------------------------------------
Tanaidacea       ------------------------------------------------------------
Reptantia        GGCTCCTTCCCGGGCTCGTTCGGCGCGGTTGCGCCTTGC-GATCCTGCTCTGTCCGGAGT
Amphipoda        ------------------------------------------------------------
Leptostraca      ------------------------------------------------------------
Cumacea          ------------------------------------------------------------
Euphausiacea     -----ATGCCCCA-----------------------------------------------
Stomatopoda      ------------------------------------------------------------
Isopoda          TGCTCCCTTTAGTGGACCGGCGCAGACCCGG-GGCTCGCCGTTACCTCTTCGTTCCCTCG
Anaspidacea      ------------------------------------------------------------
Mysida           ------------------------------------------------------------
Thermosbaenacea  ------------------------------------------------------------
Spelaeogriphacea ------------------------------------------------------------
Mictacea         ------------------------------------------------------------
Bathynellacea    ------------------------------------------------------------

Lophogastrida    -------------------------------------------------GTCAGTCGACC
Tanaidacea       ----------------GGGCGGCGGGCACCTTG---AGCGT----GTGGGTAAG--TACC
Reptantia        GGCCTAGCGCGCGTGCTGTCGGCAAGTACCAAG---AGCAG----ACATGTTGG--GACC
Amphipoda        ------------TCGCAGATG---------TTCCTAACCAGGCCGATTTGCC--------
Leptostraca      ------------TTGCGGTAGGAGAGTACCTTG---AGCAG----ATGTGATAG--TACC
Cumacea          ------------------------------------------------------------
Euphausiacea     ------------TCGCGGGCGGTGAGTACCTAG---AGCAT----ACATGTTGG--GACC
Stomatopoda      ----------------GGGTGGTGAGTACCAAG---AGCAG----ACATGTTGG--GACC
Isopoda          CAAGGGGGTTCGCGGCGGGCGGCGGGCACCTTG---AGCGT----ACATGCTAG--TACC
Anaspidacea      --------------------------------G---GTGGT----AGTAGCAAA--TACT
Mysida           ----------------GGGAAGTGAGTACCATG---AGTGG----ACATGGTAG--TACC
Thermosbaenacea  ------------------------AGTACCCTG---AGCGC----ATATGCCAG--GACC
Spelaeogriphacea ------------------------------------------------------------
Mictacea         ------------------------------------------------------------
Bathynellacea    ------------------------------------------------------------

Lophogastrida    CTAAGGA-----------------------------------------------ATAGGC
Tanaidacea       CGAAAGA-----TGGTG-ATCT-ATGCGTGGCCAGGGTGAAGCCAGAGGAAACTCTGGTG
Reptantia        CGAAAGA-----TGGTG-AACT-ATGCCTGGCCAGGATGAAGCCAGAGGAAACTCTGGTG
Amphipoda        ---AGGA-----TCGTGGAACG-ACACGCGC-----------------------------
Leptostraca      CGAAAGA-----TGGTG-AACT-ATGCCTGGCCAGAACGAAGCCAGAGGAAACTCTGGTG
Cumacea          ------------------------------------------------------------
Euphausiacea     CGAAAGA-----TGGTG-AACT-ATGCCTGGCCAGGATGAAGCCAGAGGAAACTCTGGTG
Stomatopoda      CGAAAGA-----TGGTG-AACT-ATGCCTGGCCAGGACGAAGCCAGAGGAAACTCTGGTG
Isopoda          CGAAAGA-----TGGTG-ATCT-ATGCCTGGCCAG-ACGAAGCCAGAGGAAACTCTGGTG
Anaspidacea      CGAGAGAGACCCTAGAG-GGCTGATG--TGG--AGCAGGGTTCCATGTGAACATCAGTTG
Mysida           CGAAAGA-----TGGTG-AACT-ATGCCTGGCCAGGATGAAGCCAGAGGAAACTCTGGTG
Thermosbaenacea  CGAAAGA-----TGGTG-AACT-ATGCCTGATCAGGACGAAGCCAGGGGAAACTCTGGTG
Spelaeogriphacea ------------------------------------------------------------
Mictacea         ------------------------------------------------------------
Bathynellacea    ------------------------------------------------------------

Lophogastrida    GAAC-----------GCCGTTCTGA-----------------------------AGCG--
Tanaidacea       GAGGCC--C-GA--AGCGATTCTGA--CGTGCAAATCGATCGTCTGAGCTGCGTATAG--
Reptantia        GAGGTC--C-GT--AGCAATTCTGA--CGTGCAAATCGATTGTCA---------------
Amphipoda        -----------------------------------TCAACAGTCAGG-----ATCGGG--
Leptostraca      GAGGTT--C-GT--AGCAATTCTGA--CGTGCAAATCGATTGTCAGAGCTGGGTATAG--
Cumacea          ------------------------------------------------------------
Euphausiacea     GAAGTC--C-GT--AGCGATTCTGA--CGTGCAAATCGATCGTCGGAGCTGGGTATAG--
Stomatopoda      GAGGTC--C-GT--AGCGATTCTGA--CGTGCAAATCGATCGTCGGAGCTGGGTATAG--
Isopoda          GAGGTC--C-GT--AGCGATTCTGA--CGTGCAAATCGATCGTCAGAGCTGG-TATAG--
Anaspidacea      GACATG--G-GTCAGTCGGTCCTAA---GTCCATGGCGAAGGCCAGTTCC---TACCGCG
Mysida           GAGGTC--C-GT--AACGGTTCTGA--CGTGCAAATCGATCGTTGGAGCTGGGTATAG--
Thermosbaenacea  GAGGTC--C-GC--ACTGGTTCTGA--CGTGCAAATCGATCAGACGAGTTGGGCATAG--
Spelaeogriphacea ------------------------------------------------------------
Mictacea         ------------------------------------------------------------
Bathynellacea    ------------------------------------------------------------

Lophogastrida    -GGGCGATGCTCGCGTCGCCCC--------GGC--------------------------G
Tanaidacea       -GGGCGAAAGACCAATCGAACC--------ATCTAGTAGCTGGTTCCCTCCGAA----GT
Reptantia        ------------------------------------------------------------
Amphipoda        -CGATGACAGAGTTCTGGTACG--------ATC--------------CTCTTGC----GA
Leptostraca      -GGGCGAAAGACTAATCGAACC--------ATCTAGTAGCTGGTTCCCTCCGAA----GT
Cumacea          ------------------------------------------------------------
Euphausiacea     -GGGCGAAAGACTAATCGAACC--------ATCTAGTAGCTGGTTCCCTCCGAA----GT
Stomatopoda      -GGGCGAAAGACTAATCGAACC--------ATCTAGTAGCTGGTTCCCTCCGAA----GT
Isopoda          --GGCGAAAGCC-AATCGA-CC--------ATCTAGTAGCTGGTT---------------
Anaspidacea      CAGGCAAATGTCAAAACGTGTCGTACTTCTTACGAATACATTGTCAAAAGGGAATGAGGT
Mysida           -GGGCGAAAGACTAATCGAACT--------ATCTAGTAGCTGGTTCCCTCCGAA----GT
Thermosbaenacea  -GGGCGAAAGACTAATCGAACC--------ATCTAGTAGCTGGTTCCCCCCGAA----AT
Spelaeogriphacea ------------------------------------------------------------
Mictacea         ------------------------------------------------------------
Bathynellacea    ------------------------------------------------------------

Lophogastrida    G----ACCGAAAGGGAATCAGGTTAA----------------------------------
Tanaidacea       T----TCCCTCAGGATAGCTGGCGC-----------------------------------
Reptantia        ------------------------------------------------------------
Amphipoda        C--------------GAGCTGGCTTCTGGCCGAGTTCCGATG------------------
Leptostraca      T----TCCCTTAGGATAGCTGGAGCCCGGAGAAAT---GAAA------------------
Cumacea          ------------------------------------------------------------
Euphausiacea     T----TCCCTCAGGATAGCTGGTGCTCGTC------------------------------
Stomatopoda      T----TCCCTCAGGATAGCTGGTGCTCGCT------------------------------
Isopoda          ------------------------------------------------------------
Anaspidacea      TGATATTCCTCA----AGCTGGATGTGG--------------------------------
Mysida           T----TCCCTTAGGATAGCTGGTGCTCGTT------------------------------
Thermosbaenacea  T----TCCCTCAG-ATAGCTGGCACTC---------------------------------
Spelaeogriphacea ------------------------------------------------------------
Mictacea         ------------------------------------------------------------
Bathynellacea    ------------------------------------------------------------

Lophogastrida    ------------------------------------------------------------
Tanaidacea       ------------------------------------------------------------
Reptantia        ------------------------------------------------------------
Amphipoda        ------------------------------------------------------------
Leptostraca      ------------------------------------------------------------
Cumacea          ------------------------------------------------------------
Euphausiacea     ------------------------------------------------------------
Stomatopoda      ------------------------------------------------------------
Isopoda          ------------------------------------------------------------
Anaspidacea      ------------------------------------------------------------
Mysida           ------------------------------------------------------------
Thermosbaenacea  ------------------------------------------------------------
Spelaeogriphacea ------------------------------------------------------------
Mictacea         ------------------------------------------------------------
Bathynellacea    ------------------------------------------------------------

Lophogastrida    ------------------------------------------------------------
Tanaidacea       ------------------------------------------------------------
Reptantia        ------------------------------------------------------------
Amphipoda        ----------------------------------------------CTCAGGTC------
Leptostraca      ----------------------------------------------TTATCGTT------
Cumacea          ------------------------------------------------------------
Euphausiacea     ------------------------------------------------------------
Stomatopoda      ------------------------------------------------------------
Isopoda          ------------------------------------------------------------
Anaspidacea      ------------------------------------------------------------
Mysida           ------------------------------------------------------------
Thermosbaenacea  ------------------------------------------------------------
Spelaeogriphacea ------------------------------------------------------------
Mictacea         ------------------------------------------------------------
Bathynellacea    ------------------------------------------------------------

Lophogastrida    ------------------------------------------------------------
Tanaidacea       ---------------------CTTTGG-----------------------------AG-G
Reptantia        ------------------------------------------------------------
Amphipoda        -----------------------------------------------------TCCCG--
Leptostraca      -----------------------------------------------------TTACG-A
Cumacea          ------------------------------------------------------------
Euphausiacea     -------------------------------------------------------ACG-G
Stomatopoda      -------------------------------------------------------ACA-G
Isopoda          ------------------------------------------------------------
Anaspidacea      ------------------------TGGCAGCGTG---GCAACA----------------C
Mysida           -------------------------------------------------------ACA-G
Thermosbaenacea  ------------------------GGG-----------------------------AG-G
Spelaeogriphacea ------------------------------------------------------------
Mictacea         ------------------------------------------------------------
Bathynellacea    ------------------------------------------------------------

Lophogastrida    ------------------------------------------------------------
Tanaidacea       AGTTTCATCTGGTAAAG-AGAATGATTAGGGGTC-GTGGGGAT--GAAAGATCCTCAGCC
Reptantia        ------------------------------------------------------------
Amphipoda        -----CATGTGCCGCGGGAGATCGCTTTGACGGT-CTGGAGCTTTCACAAGTCCT-----
Leptostraca      AGTTTCATCCGGTAAAG-CAAATGATTGGAGGAA-TTGGGAAC--GAAAAGTTCTCAACC
Cumacea          ------------------------------------------------------------
Euphausiacea     AGTTTCATCCGGTAAAG-CGAATGATTAGAGGCC-TTGGGGAC--GAAACGTCCTCAACC
Stomatopoda      AGTTTCATCCGGTAAAG-CGAATGATTAGAGGTC-TTGGGGAC--GAAACGTCCTCAACC
Isopoda          ------------------------------------------------------------
Anaspidacea      AAACAAGCTCGGAAACG-C----------CGGTA-TGTGCAACTGGAAGAGTTCTCTTTT
Mysida           AGTTTCATCCGGTAAAG-CGAATGATTAGAGGTC-TTGGGGAC--GAAACGTCCTCAACC
Thermosbaenacea  AGTTTCACCCTGTAAAG-CTAACGATTAGGGTG-ATCGGGGGC--GCAATGCCCTCGAAC
Spelaeogriphacea ------------------------------------------------------------
Mictacea         ------------------------------------------------------------
Bathynellacea    ------------------------------------------------------------

Lophogastrida    TATTCCCGAACTTTGACGCGGAGA----TCGG---CGCT---TT----------------
Tanaidacea       CATTCTCAAACTCTAAATGGGTGAGAAGCCGGACTTGCT---TGATT----GAAGTCACG
Reptantia        ------------------------------------------------------------
Amphipoda        ----CTCAGTCGGGCAACGG---AAAGA-----------------GT----GGTGTAAA-
Leptostraca      TACTCTCAAACTTTAAATGGGTGAGAGGCAGTGCTTTCT---TAATT----GAAGCAACT
Cumacea          ------------------------------------------------------------
Euphausiacea     TATTCTCAAACTTTAAATGGGTGAGAAGTCGGGCTTGCT---TGAG---TTGAAGCCCCG
Stomatopoda      TATTCTCAAACTTTAAATGGGTGAGAGGTCGGGCTTGCT---TGACT----GAAGCCTCG
Isopoda          ------------------------------------------------------------
Anaspidacea      C-------------------TTCTTAA--CAATCTATCTCCCTGAATGGATTATCC----
Mysida           TATTCTCAAACTTTAAATGGGTGAGAAGTCGGGCTTGCT---TCGGT----GAAGCTCCG
Thermosbaenacea  CATTCTCGAACTCTAAATGGGTGAGAGGCTGGACCTGCC---AAATG----GAGGTACCG
Spelaeogriphacea ------------------------------------------------------------
Mictacea         ------------------------------------------------------------
Bathynellacea    ------------------------------------------------------------

Lophogastrida    -----------------GGCGCCTAGTGC---------GGT----AA----------CGC
Tanaidacea       GAT--ATCGAATCC--AGGTGCCTAGTGGGCCTGTTTTGGT----AAGCAGAACTGGCGA
Reptantia        ------------------------------------------------------------
Amphipoda        -----------GTC--CA--AGCCCATCGGTCACGT-----CTCGAAACACGG-----GC
Leptostraca      GCAT---TGAATTC--GAGCTCCAAGTGGGCCATTTTTGGT----AAGCAGAACTGGCGC
Cumacea          ------------------------------------------------------------
Euphausiacea     GCAT--TCGAATCC--GAGCACCTAGTGGGCCATTTTTGGT----AAGCAGAACTGGCGC
Stomatopoda      ACAG---TGAATCT-GGAGTACCTAGTGGGCCATTTTTGGT----AAGCAGAACTGGCGC
Isopoda          ------------------------------------------------------------
Anaspidacea      ---------AAAGC--A---------AGGG--ATATATGGT----TGGCAGAGCAG----
Mysida           ACATTTTTAAATCTTTGAGTGCCTAGTGGGCCATTTTTGGT----AAGCAGAACTGGCGC
Thermosbaenacea  GC---GTAGAATCC-AGAGTGCCTAGTGGGCCATTTTTGGT----AAGCAGAACTGGCGA
Spelaeogriphacea ------------------------------------------------------------
Mictacea         ------------------------------------------------------------
Bathynellacea    ------------------------------------------------------------

Lophogastrida    -----------AAACAAACTC-GGAGACG---------------CTGGCACG---AG-TC
Tanaidacea       TGTGGG--ATGAACCAAACGT-CGAGCTAAGGGGCCTAAGTGTTGGCTCATC---GGATA
Reptantia        ------------------------------------------------------------
Amphipoda        CAAGGAGTAT--AGCAT-----GTGTGCAA---GTCTAAGAGTCTCCCAAAACTC-----
Leptostraca      TGTGGG--ATGAACCAAACGC-AGTGTTAAGGTGCCTAATCGAATGCTAATTCTTAGATA
Cumacea          ------------------------------------------------------------
Euphausiacea     TGTGGG--ATGAACCAAACGT-CGAGTTAAGGGGCCTAAACGGACGCTCATC---AGATC
Stomatopoda      TGTGGG--ATGAACCAAACGT-CGAGTTAAGGGGCCTAAATGGACGCTCATC---AGATC
Isopoda          ------------------------------------------------------------
Anaspidacea      ---------TTCACCA----T-TGAATTG-------TCAGTG-ATGCTCAT--AACGGC-
Mysida           TGTGGG--ATGAACCAAACGT-TGAGTTAAGGGGCCTAAA-GAACGCTCATG---AGAAC
Thermosbaenacea  TGTGGG--ATGAACCAAGAGC-CGGGCTAAGGTGCCAAAGGGGACGGTCATC---AGATC
Spelaeogriphacea ------------------------------------------------------------
Mictacea         ------------------------------------------------------------
Bathynellacea    ------------------------------------------------------------

Lophogastrida    CCGG-GAAGAGTTC----TCTTTTCT-TGGTAAG--GGGCAGCGACCCTGGAA-------
Tanaidacea       ACGT-TAAAGGTGT----CAGTCGCTACAGACAGCAGGACGGTGGCCATGGAAGTT----
Reptantia        ------------------------------------------------------------
Amphipoda        -----GA-AGGCGA----AGT--------GAAAGCAAGG---TGGCGGCGGGTG------
Leptostraca      TCAT-GAAAGGCGT----TGGTTGCTATAGACAGCAGGACGGTGGCCATGGAAGTCGGAA
Cumacea          ------------------------------------------------------------
Euphausiacea     CCAT-GAAAGGTGT----TGGTTGCTATAGACAGCAGGACGGTGGCCATGGAAGTCGGAA
Stomatopoda      CCAT-GAAAGGTGT----TGGTTGCTATAGACAGCAGGACGGTGGCCATGGAAGTCGGAA
Isopoda          ------------------------------------------------------------
Anaspidacea      -CCTTGAAAATCTGAGTAAGGTATCCAAACACACCAGGTCG-TACCCAT-----------
Mysida           CCAT-GAAAGGTGT----TGGTTGCTATAGACAGCAGGACGGTGGCCATGGAAGTCGGAA
Thermosbaenacea  CCAA-GAAGGGTGT----TGGTCGCTATAGACAGCAGGGCGGTGGCCATGGAAGTCGGAA
Spelaeogriphacea ------------------------------------------------------------
Mictacea         ------------------------------------------------------------
Bathynellacea    ------------------------------------------------------------

Lophogastrida    ---------------------------------------------------TCGG-TT--
Tanaidacea       ------------------------------------------------------------
Reptantia        ------------------------------------------------------------
Amphipoda        --ATCTACGTAGAG----------------------------------------------
Leptostraca      TCCGCTAAGGAGTGTGTAACAACTCACCTGCCGAAGCAACCAGCCCTGAAAATGG-ATG-
Cumacea          ------------------------------------------------------------
Euphausiacea     TCCGCTAAGGAGTGTGTAACAACTCACCTGCCGAAGCAACTAGCCCTGAAAATGG-ATG-
Stomatopoda      TCCGCTAAGGAGTGTGTAACAACTCACCTGCCGAAGCAACTAGCCCTGAAAATGG-ATG-
Isopoda          ------------------------------------------------------------
Anaspidacea      ------------------------------------------------------------
Mysida           TCCGCTAAGGAGTGTGTAACAACTCACCTGCCGAAG------------------------
Thermosbaenacea  TCCGCCAAGGAGTGTGTAACAACTCACCTGCCGAAGCGAGCAGCCCCTAAAATGG-ATGT
Spelaeogriphacea ------------------------------------------------------------
Mictacea         ------------------------------------------------------------
Bathynellacea    ------------------------------------------------------------

Lophogastrida    -CGCCC-------------------GGAGATAGGG-AC----------------------
Tanaidacea       ------------------------------------------------------------
Reptantia        ------------------------------------------------------------
Amphipoda        ------------------------------------------------------------
Leptostraca      GCGCCAAAGCATTCAACCGATACACTGCCGTCGGTGGCATTAAGGAAGCAAT--------
Cumacea          ------------------------------------------------------------
Euphausiacea     GCGCTCAAGCGTCCTCCCGATACTCGACCGTCGGG-GCAGTTACG--GCCTTTACG----
Stomatopoda      GCGCTCAAGCGTCCTCCCGATACTCGACCGTCGGG-GCAGTACCG--GCCGACCAG----
Isopoda          ------------------------------------------------------------
Anaspidacea      -----------------------------------------AACC--GCATC--------
Mysida           ------------------------------------------------------------
Thermosbaenacea  GCGCTGAAACGTCCCACCGATGCCTGGCCGTTGGA-GCAGGAGAG--GCCTGCCAGAAGG
Spelaeogriphacea ------------------------------------------------------------
Mictacea         ------------------------------------------------------------
Bathynellacea    ------------------------------------------------------------

Lophogastrida    --------------------------------AGAAGCCCCGTAAAGCATCACGGCTCTT
Tanaidacea       ------------------------------------------------------------
Reptantia        ------------------------------------------------------------
Amphipoda        ------------------------------------ATCCCGTC-AGCTGGAGGGTC-CT
Leptostraca      ---------------------GCTTTGTTTCTCGAAGCCCCGACGAGTAGGAGGTGCGCT
Cumacea          ------------------------------------------------------------
Euphausiacea     ---------------------------GGTCTCGAAGCCCCGACGAGTAGGAGGGTCGTG
Stomatopoda      ---------------------------GGTCTCGAAGCCCCGACGAGTAGGAGGGTCGCA
Isopoda          ------------------------------------------------------------
Anaspidacea      --------------------------AGGTCTCCAAG-----------------------
Mysida           ------------------------------------------------------------
Thermosbaenacea  CTCCTTCATTGAAGATGAGTGGCAGGAGACCTCTAAGCTCCAACGAGTAGGAGGGTCGCA
Spelaeogriphacea ------------------------------------------------------------
Mictacea         ------------------------------------------------------------
Bathynellacea    ------------------------------------------------------------

Lophogastrida    GTGGTG-------------TCCG--GAGAGCTCG-TGTCG-------GCCCGTGAAAATC
Tanaidacea       --------------------------------------------------GCC-------
Reptantia        ------------------------------------------------------------
Amphipoda        TCGGGGCTC----------TCCGGCTTTGGCAGA-GTTGATCCTGTTGC-----------
Leptostraca      GCGGTGTGCGTTGAAGG-TACTGGCGTGAGCTGG-ACTGGAGCCGCCGCTGGTGAATATC
Cumacea          ------------------------------------------------------------
Euphausiacea     GCGGTGAGCGTTGAAGGG-ACCGGCGTGAGCCGG-CCTGGAGCCGCCGCTAGTGCAGATC
Stomatopoda      GCGGTGAGCGTAGAAGGAGTCCGGCGCGAGCCGG-TCTGGAGCCGCCGCTGGTGCAGATC
Isopoda          ------------------------------------------------------------
Anaspidacea      -------------------------GTTAGCAGCCTCTGGTCGATAGAATAATGCAGATA
Mysida           ------------------------------------------------------------
Thermosbaenacea  GCAGTG-GCGCTGAAGGGATTCAGGGTGACCTGG-CCTGTAGCCGCTGTTGGCGCAGATC
Spelaeogriphacea ------------------------------------------------------------
Mictacea         ------------------------------------------------------------
Bathynellacea    ------------------------------------------------------------

Lophogastrida    ---------------------CGAGGGAGA----------------CGGTGTA-------
Tanaidacea       ------------------------------------------------------------
Reptantia        ------------------------------------------------------------
Amphipoda        -----GGAAGGCCGC-----TCAGGCGC--AAACT------------------CCAGGCT
Leptostraca      TTGGTGGAAGTAGCAAGTATACAAGAGC--ATACCTTGTGGCCTGAC-GTGGAGAAGGCT
Cumacea          ------------------------------------------------------------
Euphausiacea     TTGGTGGTAGTAGCAAATACTCGAGTGAGA--TCCTTGAGGACTGACCGTGGAGAAGGGT
Stomatopoda      TTGGTGGTAGTAGCAAATACTCGAGCGAGA--TCCTTGAGGGCTGAA-GTGGAGAAGGGT
Isopoda          ------------------------------------------------------------
Anaspidacea      -------------------------------------------------------AGGGA
Mysida           ------------------------------------------------------------
Thermosbaenacea  TTGGTGGTAGT-GCAAATAATCGAGAT---------------------------------
Spelaeogriphacea ------------------------------------------------------------
Mictacea         ------------------------------------------------------------
Bathynellacea    ------------------------------------------------------------

Lophogastrida    ---ATTTTCGCGCAAAATCG-------------TACCCATATCCGCAGCAGG------TC
Tanaidacea       ------------------------------------------------------------
Reptantia        ------------------------------------------------------------
Amphipoda        --CACGTTACGCACTGGTTCT-----------CGGACT---GTGCTG-------------
Leptostraca      TCCATGTGAATATCAGTTAGACATGGGTGAGTCGGTCCTAAGTCCAA-------------
Cumacea          ------------------------------------------------------------
Euphausiacea     TCCATGTGAACATCAGTTGAACATGGGTTAGTCGGTCCTAAGCCTCAGCCGAAAGGCGTC
Stomatopoda      TCCATGTGAACATCAGTTGAACATGGTGCAGTCGATCCTAAGCCCAAGGAGAAATCC---
Isopoda          ------------------------------------------------------------
Anaspidacea      -----------------------------AGTCG--------------------------
Mysida           ------------------------------------------------------------
Thermosbaenacea  ------------------------------------------------------------
Spelaeogriphacea ------------------------------------------------------------
Mictacea         ------------------------------------------------------------
Bathynellacea    ------------------------------------------------------------

Lophogastrida    TCCG--------AGGTGA---------------ACAGCCTCT------------------
Tanaidacea       ------------------------------------------------------------
Reptantia        ------------------------------------------------------------
Amphipoda        ------------------------------------------------------------
Leptostraca      ------------------------------------------------------------
Cumacea          ------------------------------------------------------------
Euphausiacea     TCAGCGCTGGCAAGGTGTCAATCCAAACTCTTGGAAGCCTCGAAAGTCCACACTGTCGCA
Stomatopoda      ------------------------------------GCCT------TCCACAGTCCCGC-
Isopoda          ------------------------------------------------------------
Anaspidacea      ------------------------------------------------------------
Mysida           ------------------------------------------------------------
Thermosbaenacea  ------------------------------------------------------------
Spelaeogriphacea ------------------------------------------------------------
Mictacea         ------------------------------------------------------------
Bathynellacea    ------------------------------------------------------------

Lophogastrida    -----GGCCGATA-GAACAATGTAGG------TAAGGGAAGTCG----------------
Tanaidacea       ------------------------------------------------------------
Reptantia        ------------------------------------------------------------
Amphipoda        ------------------------------------------------------------
Leptostraca      ------------------------------------------------------------
Cumacea          ------------------------------------------------------------
Euphausiacea     CTCGTGCCTCACACGGACCATGAAGGGCGACCTGGGGGACGCCTTGACCCCCGAGCAATA
Stomatopoda      -------------CGTGCCGAACAACGAGTTGGCCGGGCCGCCGC----CACCAGCCGTR
Isopoda          ------------------------------------------------------------
Anaspidacea      ------GCAAAT------------------------------------------------
Mysida           ------------------------------------------------------------
Thermosbaenacea  ------------------------------------------------------------
Spelaeogriphacea ------------------------------------------------------------
Mictacea         ------------------------------------------------------------
Bathynellacea    ------------------------------------------------------------

Lophogastrida    ------------------------------------------------------------
Tanaidacea       ------------------------------------------------------------
Reptantia        ------------------------------------------------------------
Amphipoda        ------------------------------------------------------------
Leptostraca      ------------------------------------------------------------
Cumacea          ------------------------------------------------------------
Euphausiacea     CCGGCGGA----GAAGAC---------TTGTTCTTTTTCCGACGCCTCGCTGGGGTCGAC
Stomatopoda      ATGGGNGATRATGAKNRAGTACGNTCNTCGTTCGTCGTCCGTTGCCCGCTGCCTGCCGGC
Isopoda          ------------------------------------------------------------
Anaspidacea      ------------------------------------------------------------
Mysida           ------------------------------------------------------------
Thermosbaenacea  ------------------------------------------------------------
Spelaeogriphacea ------------------------------------------------------------
Mictacea         ------------------------------------------------------------
Bathynellacea    ------------------------------------------------------------

Lophogastrida    ------------------------------------------------------------
Tanaidacea       ------------------------------------------------------------
Reptantia        ------------------------------------------------------------
Amphipoda        TGAGCACTGTGGAGCATGCATGCTATGACC---CGAAAGATAGTGAACT----ATGCC--
Leptostraca      TGGCG-CAAGCCACTTCTTCATTGATTGGGTGACTAAATGAAATTAACTTGACATGCC--
Cumacea          ------------------------------------------------------------
Euphausiacea     TGGCGTCCTGTTTCCTTCCCCCTCACC----GGAGAAGGGTCAGGCGTTTGCCGTACAGC
Stomatopoda      CGGC--CCTGCCTCTTCCTCCCTGCCG----GGAGG------------------------
Isopoda          ------------------------------------------------------------
Anaspidacea      ------------------------------------------------------------
Mysida           ------------------------------------------------------------
Thermosbaenacea  ------------------------------------------------------------
Spelaeogriphacea ------------------------------------------------------------
Mictacea         ------------------------------------------------------------
Bathynellacea    ------------------------------------------------------------

Lophogastrida    ------------------------GCAAACTG----------------------------
Tanaidacea       ------------------------------------------------------------
Reptantia        ------------------------------------------------------------
Amphipoda        ---TGGCGAGGGCGAAGCCCCAGGAAACTGGGGTGGAGG-CCCGTAG-------------
Leptostraca      ---ACTGG-------AGTGTCACGATACGAATATTAATAACCCGCAGTATACTCTTTGTT
Cumacea          ------------------------------------------------------------
Euphausiacea     CGTTGTAGATT-TGTAGGCGAAAGGGAATCTGGTACTTATTCCAGAACCTCGTCCCGGAT
Stomatopoda      ---------------AGGCGAGTGTGGTTT----GCTTA--------CCTTG--------
Isopoda          ------------------------------------------------------------
Anaspidacea      ------------------------------------------------------------
Mysida           ------------------------------------------------------------
Thermosbaenacea  ------------------------------------------------------------
Spelaeogriphacea ------------------------------------------------------------
Mictacea         ------------------------------------------------------------
Bathynellacea    ------------------------------------------------------------

Lophogastrida    --------------------------------------------------TGATCAGGTA
Tanaidacea       --------------------------------------------------TGGGGTGGAA
Reptantia        --------------------------------------------------TGATCTGGGA
Amphipoda        -------------------------------CCGTTGT-------GACG-TGGTCTAGAG
Leptostraca      GTAAAAAA------TAAAAAGGAGAGAGGAGGAGGAG--------GAGG-TATTCTGCTA
Cumacea          --------------------------------------------------TGAGCAGGAG
Euphausiacea     AAGACGTCCCCGAGCCTTCGGGCG-AGGGTATAACGGTCCTGGT-AACGG--TATCGGAA
Stomatopoda      --------CCCGCTCACTCGCACG----------CGGTCTATGCGGCCGGTGATCAGGAA
Isopoda          --------------------------------------------------TGATCAGGCA
Anaspidacea      ---------------------------------------TA---------TGGTCTGGCA
Mysida           --------------------------------------------------TGGGCTGGAA
Thermosbaenacea  ------------------------------------------------------------
Spelaeogriphacea ------------------------------------------------------------
Mictacea         ------------------------------------------------------------
Bathynellacea    ------------------------------------------------------------

Lophogastrida    TAATTGGTACTTCTTTAAGAATATTAATTCGTATTGAATTAGGGCATCCTGGTGGATTAA
Tanaidacea       TTTTAGGAAGAAGGATAAGTTCTATTATTCGTTTAGAATTATCTTATGATTTAATAGTTA
Reptantia        TAGTAGGTACATCACTTAGTTTAATCATTCGAGCTGAACTAGGACAACCTGGAACCCTTA
Amphipoda        TTGTAGGTACTTCTCTAAGAGTTATTATTCGCTCAGAGTTAAGCGCTCCTGGTAATTTAA
Leptostraca      TAGTGGGAACAGGATTATCTGTTTTAATTCGTGCAGAATTAGGACAACCAGGAAGGTTAA
Cumacea          GTGCTGGTACTAGAATAAGAGTTATTATTCGTACTGAATTAGGTCATCCTGGAGGTTTAA
Euphausiacea     TAGTTGGAACTTCTTTAAGACTTATTATTCGAGCAGAACTAGGTCAACCAGGTAGGTTGA
Stomatopoda      TGGTAGGAACGGCCCTTAGTTTGATTATTCGGGCTGAACTAGGACAACCAGGTAGATTAA
Isopoda          GGGTAGGAACTGCTCTTAGTATGTTAATTCGAACAGAACTGGGGCAACCAGGTAGATTTA
Anaspidacea      TAGTAGGCACCGCCCTAAGACTTATTATTCGGGCTGAATTAGGACAACCTGGTAGACTTA
Mysida           TAGTTGGGTCTTCTTTAAGAGTTCTAATTCGATTAGAGTTAGGACAACCTGGGCATTTGA
Thermosbaenacea  ------------------------------------------------------------
Spelaeogriphacea ------------------------------------------------------------
Mictacea         ------------------------------------------------------------
Bathynellacea    ------------------------------------------------------------

Lophogastrida    TTGGTAATGATCAAGTATATAATAGGATTGTTACGGCTCATGCTTTTGTTATAATTTTTT
Tanaidacea       TTAAAGATTTACAATTTTATAATGTTATAATTACAGCTCATGCCTTTTTAATAATTTTTT
Reptantia        TTGGAAACGACCAAATTTATAACGTTGTAGTCACAGCTCACGCCTTTGTTATAATTTTCT
Amphipoda        TTGGAGATGACCAATTATATAATGTAATAGTGACAGCTCACGCTTTCATTATAATTTTTT
Leptostraca      TTAATGATGATCAAATTTATAATACCATCGTTACTATTCATGCTTTCATTATAATTTKTT
Cumacea          TTATAGATGATCAAATTTATAATACTGTTGTTACAGCTCACGCTTTTGTTATGATTTTTT
Euphausiacea     TTGGAGATGATCAAATTTATAATGTAGTTGTTACAGCACATGCCTTTGTAATAATTTTCT
Stomatopoda      TTGGAGATGACCAAATCTATAATGTTATTGTTACAGCACACGCTTTTGTTATAATTTTTT
Isopoda          TTGGCAATGACCAGATTTATAACGTAATTGTAACTGCTCATGCTTTTGTTATGATTTTTT
Anaspidacea      TTGGTGATGATCAAATTTACAACGTGGTCGTAACAGCTCATGCTTTTGTGATAATTTTTT
Mysida           TTGGGGATAGACAAATCTATAACGTAATTGTTACTGCACATGCTTTTGTTATAATTTTCT
Thermosbaenacea  ------------------------------------------------------------
Spelaeogriphacea ------------------------------------------------------------
Mictacea         ------------------------------------------------------------
Bathynellacea    ------------------------------------------------------------

Lophogastrida    TTATAGTAATACCTATTATAATTGGTGGTTTTGGAAATTGGTTAATACCTTTAATATTAG
Tanaidacea       TTTTTGTTATACCTTTAATACTTGGATTTTTAGGAAATTGGATTTTACCCTTAAGATTAT
Reptantia        TCATGGTTATACCTATTATAATTGGAGGATTTGGTAATTGACTAGTTCCCCTTATACTAG
Amphipoda        TTATAGTGATACCTATTATAATCGGAGGGTTTGGTAACTGGCTAGTACCCTTAATACTAG
Leptostraca      TTATAGTGATACCTATTATAATTGGAGGATTCGGTAATTGACTAATCCCTCTTATACTCG
Cumacea          TTATAGTTATGCCAATTATAATTGGTGGGTTTGGAAATTGATTACTTCCTTTAATATTAG
Euphausiacea     TTATGGTTATACCAATTATAATTGGAGGATTTGGAAACTGGTTAGTTCCGCTTATATTAG
Stomatopoda      TTATAGTAATACCTATTATAATTGGGGGGTTTGGAAACTGATTAGTTCCTTTAATACTAG
Isopoda          TCTTAGTAATACCAGTGATAATCGGAGGGTTTGGAAATTGACTAATTCCCCTAATACTAG
Anaspidacea      TTATAGTTATGCCCATTATAATTGGTGGATTTGGAAATTGACTTGTTCCCTTAATATTAG
Mysida           TTATAGTTATACCTATTATAATTGGTGGGTTTGGAAATTGATTAGTGCCGTTGATATTAG
Thermosbaenacea  ------------------------------------------------------------
Spelaeogriphacea ------------------------------------------------------------
Mictacea         ------------------------------------------------------------
Bathynellacea    -----------------------------------AATTGATTAGTTCCTTTGATATTAA

Lophogastrida    GTGCTCCTGATATAGCTTTTCCTCGTTTAAATAATTTTAGGTTTTGATTATTACCTCCTT
Tanaidacea       CATTACCTGATATATCTTTTCCTCGTTTAAATAATTTAAGATTTTGAATTCTCCCAGGTT
Reptantia        GAGCTCCTGATATAGCCTTCCCACGAATAAATAACATAAGATTCTGACTCCTACCTCCAT
Amphipoda        GTAGACCAGATATAGCCTTCCCCCGTATAAACAACATAAGATTTTGACTTCTCCCTCCTT
Leptostraca      GAGCCCCAGATATAGCTTTTCCCCGATTAAACAATTTATCTTTATGACTCCTCCCCTTTA
Cumacea          GTGCTCCTGATATAGCTTTTCCACGAATAAATAATATAAGTTTTTGATTACTGCCTCCTT
Euphausiacea     GAGCACCTGATATAGCATTTCCACGAATGAATAACATAAGATTTTGATTATTACCACCTT
Stomatopoda      GGGCCCCAGATATAGCATTCCCACGTATAAACAACATAAGATTTTGATTACTACCACCAG
Isopoda          GTGCCCCAGATATAGCATTTCCTCGTATAAATAATATAAGATTCTGACTATTGCCTCCTT
Anaspidacea      GTGCTCCTGATATAGCTTTTCCTCGTATAAATAATATAAGATTTTGACTTCTTCCACCTT
Mysida           GAGCACCTGATATAGCTTTTCCTCGTATAAATAATATAAGGTTTTGGCTTCTGCCACCTT
Thermosbaenacea  ------------------------------------------------------------
Spelaeogriphacea ------------------------------------------------------------
Mictacea         ------------------------------------------------------------
Bathynellacea    ATTGTCCTGATATAGCTTTTCCTCGTATAAATAATATAAGATTTTGATTACTTCCTCCTT

Lophogastrida    CTTTAATTTTGCTTATTTCAAGAAGGTTTTTAGGGAGGGGGGTAGGTACTGGGTGAACTG
Tanaidacea       CTATAATTTTTATTCTTTTAAGAATAATTTTGGGAGATGGGGTGGGAGCAGGGTGAACTT
Reptantia        CACTAACTCTATTACTAATAAGGGGTATGGTCGAAAGTGGAGTTGGTACAGGATGAACTG
Amphipoda        CATTAACTTTATTACTTATAAGAGGATTAGTAGAAAGAGGTGTGGGTACAGGATGAACTG
Leptostraca      GATTTGTCTTTATAATTTTAAGATCTTGATGTGGAAGAGGAGCAGGAAGGGGGTGAACCC
Cumacea          CTTTAACTTTATTATTATTAAGAGGAATGATTGAGATAGGAGTAGGGACTGGATGAACTG
Euphausiacea     CTTTAACTCTTTTATTAGGCAGAGGTCTTGTAGAAAGAGGAGTCGGCACTGGATGAACAG
Stomatopoda      CGCTTACATTACTATTATCTAGGGGGTTAGTAGAAAGAGGAGTTGGCACAGGATGAACAG
Isopoda          CTCTAACCCTACTCCTGTCTAGAGGGTTAATTGAAAGAGGAGTAGGAACTGGCTGAACAG
Anaspidacea      CTTTAACTCTTCTCCTATCCAGAGGAATAGTTGAAAGAGGTGTTGGCACAGGATGAACTG
Mysida           CTTTAGCTCTTTTATTAATAAGAGGCATAGTCGAGAGAGGGGTAGGAACCGGTTGAACCG
Thermosbaenacea  ------------------------------------------------------------
Spelaeogriphacea ------------------------------------------------------------
Mictacea         ------------------------------------------------------------
Bathynellacea    CTTTATTATTATTAATAATGAGAGGATTAATTGAAAGGGGGGTAGGAACTGGTTGAACTG

Lophogastrida    TTTATCCTCCTTTATCTAGAGTTGGANNNCATATAGGAGTTTCAGTGGATTTAGCTATTT
Tanaidacea       TATACCCGCCTCTAACTTTATTAAATTTTAATTCATCAATTTCTAGAGACTTGGGTATTT
Reptantia        TTTACCCTCCCCTTGCTGCCGCTATTGCTCACGCAGGGGCCTCAGTTGATCTTGGTATTT
Amphipoda        TCTACCCCCCCCTAGCCGGGGCTACGGCCCATAGAGGGGGCGCAGTTGACTTAGCTATTT
Leptostraca      TTTACCCCCCTCTTTCTGGTAATGCCTTTCATTCGAGAATATCTATAGATATAGTAATTT
Cumacea          TATATCCTCCACTTTCATCTGGTGTTTCACATGCAGGTGGAGCTGTAGATTTGGCTATTT
Euphausiacea     TTTATCCACCTTTATCAGCTGGAATTGCTCACGCAGGAGCCTCAGTTGACATAGGAATTT
Stomatopoda      TCTACCCTCCTTTATCAGCAGGTATCGCTCATGCCGGGGCTTCAGTAGATATGGGTATTT
Isopoda          TATATCCTCCGCTAGCTGCAAGTATTGCACACAGTGGCCCTTCTGTAGATTTAGGAATTT
Anaspidacea      TTTATCCTCCTTTAGCTGCTGGAATCGCCCATGCAGGCGCTTCTGTGGACTTAGGAATTT
Mysida           TTTACCCCCCATTGGCTTCAAACATTTCTCATGCGGGAGCCGCAGTAGATATGGGAATTT
Thermosbaenacea  ------------------------------------------------------------
Spelaeogriphacea ------------------------------------------------------------
Mictacea         ------------------------------------------------------------
Bathynellacea    TCTATCCTCCTTTGGCTTTAAATTTATTTCATAGAGGAGCCGCAGTAGATTTAGCTATCT

Lophogastrida    TTTCTCTTCATTTAGCTGGAGCTTCTTCAATTTTAGGGGCTGTAAATTTTATTACTACAT
Tanaidacea       TTTCTTTGCACTTGGCGGGTGTTTCATCCATTGCAGGTGCAATTAACTTTATAAGAACTT
Reptantia        TCTCTCTCCACTTAGCTGGTGTATCATCAATTCTAGGGGCTGTTAACTTTATAACTACCG
Amphipoda        TTTCTCTGCACCTGGCTGGTGCTTCTTCCATTCTAGGGGCTATTAATTTTATTTCCACTA
Leptostraca      TTAGACTTCATATAGCAGGTGTTTCTTCTATTTTAGGAGGAATTAATTTTATAACAACTA
Cumacea          TTTCTTTACATTTAGCTGGGGCTTCTTCAATTTTAGGAGCTGTGAATTTTATTACAACTG
Euphausiacea     TTTCACTACATATTGCAGGAGCTTCTTCTATTTTGGGAGCTGTAAACTTTATTACAACTG
Stomatopoda      TCTCACTACATTTAGCCGGGGCTTCTTCAATTCTAGGAGCAGTAAATTTTATTACTACTG
Isopoda          TTTCTTTACACTTAGCCGGGGCTAGTTCTATTCTAGGCTCTGTTAATTTTATCTCAACAG
Anaspidacea      TTTCTCTTCATATAGCGGGAGCTTCTTCTATTTTAGGGGCGGTAAATTTTATTACTACTT
Mysida           TTTCTTTACATTTGGCTGGGGCTTCTTCAATTTTAGGTGCTGTAAATTTTATTTCAACTG
Thermosbaenacea  ------------------------------------------------------------
Spelaeogriphacea ------------------------------------------------------------
Mictacea         ------------------------------------------------------------
Bathynellacea    TTTCTTTACATTTAGCCGGGGCTTCTTCTATTTTGGGGGCTATTAATTTTATTACAACTA

Lophogastrida    TTTATAATGTTCATTGTGGAGATATGAAAATAGATCAAAAGCCTTTATTTGTATGATCAA
Tanaidacea       TTTTTTCTTTTTCCTCAATGAATTATTCTTTAGAAGAGATTTCTTTATTTTCTTGATCTA
Reptantia        TTATTAATATACGTTCATTTGGTATAAGAATAGACCAAATACCTTTATTCGTTTGATCTG
Amphipoda        CTATTAATATACGAGGTCCCGGTATATTTATAGACCAGATACCCTTGTTTGTTTGGTCAG
Leptostraca      TTAGAAACTATAAAATT------ATATTAGCAAAAATACTTCCCCCCTATGTTTGGAGAA
Cumacea          TTTTTAATATACGACCAAAAGGGTTATCTATGGATCGTGTTCCTTTATTTGTTTGATCAG
Euphausiacea     TAATTAATATACGATCAGCAGGGATAACTATAGACCGAATTCCATTATTTGTGTGATCAG
Stomatopoda      TTATTAATATACGATCAAACGGAATAACTATAGACCGTATACCACTATTTGTCTGAGCTG
Isopoda          TTATTAATATGCGTGCAGAGGGCATAAGATTTGATAAGGTTCCTTTGTTTGTGTGGTCAG
Anaspidacea      CTATTAATATGCGTGCCAATGGTATAACTTTAGATCGAATACCTTTATTTGTCTGATCCG
Mysida           TCATTAATATACGGGCACCGGGGGTGGGAATAGATAGATTGCCTCTTTTTGTTTGGTCAG
Thermosbaenacea  ------------------------------------------------------------
Spelaeogriphacea ------------------------------------------------------------
Mictacea         ------------------------------------------------------------
Bathynellacea    TAATTAATATACGTACTTATGGGTTATTAATAGATCGTCTTTCTTTATTTTGTTGGGCAG

Lophogastrida    TTTTTATTACTGTGGTTTTGTTGCTTATTTCTCTTCCTGTTCTTGCTGGTGCTATTACTA
Tanaidacea       TTTTTTTAACTTCAATTTTATTACTTTTGTCTCTTCCTGTCTTAGCAGGAGCTTTAACTA
Reptantia        TATTTATTACCGCTATTCTTCTACTTCTTTCTCTACCTGGATTAGCAGGTGCTATTACTA
Amphipoda        TATTTATCACAGCAATTTTACTACTACTATCCTTACCTGTTCTAGCAGGTGCTATTACCA
Leptostraca      TTTATATCACATCTTTACTTCTTGTAATTTCTGTCCCTGTTTTAGCAGGGGCTCTAACAA
Cumacea          TTTTAATTACTGTTGTTTTATTATTACTATCTTTACCTGTTTTGGCTGGGGCTATTACTA
Euphausiacea     TATTTATTACAGCAATTTTACTTTTATTATCACTTCCAGTTTTAGCAGGAGCTATTACTA
Stomatopoda      TCTTCATTACAGCAATTTTATTATTGTTGTCCCTACCTGTTTTAGCAGGAGCTATTACAA
Isopoda          TGTTTTTAACTACTATTTTACTCCTACTTTCTCTACCTGTGTTAGCAGGGGCCATTACTA
Anaspidacea      TTTTTATTACTGCTATTCTTTTACTACTCTCTCTTCCCGTTTTAGCAGGGGCAATCACAA
Mysida           TTTTTATTACAGCGGTTCTTTTATTACTTTCTTTACCAGTGTTAGCAGGGGCTATCACAA
Thermosbaenacea  ------------------------------------------------------------
Spelaeogriphacea ------------------------------------------------------------
Mictacea         ------------------------------------------------------------
Bathynellacea    TATTTATTACAGCTATTTTATTGTTGTTATCTTTACCTGTTTTGGCAGGGGGAATTACTA

Lophogastrida    TATTATTAACTGATCGTAATTTAAATACTGTATTTTTTGATCCAGCTGGGGGAGGTGATC
Tanaidacea       TACTTTTAACAGATCGTAATTTTAACACTTCTTTTTTTGATCCTTCTGGTGGGGGGGATC
Reptantia        TACTTCTCACTGATCGAAACTTAAATACCTCATTCTTCGACCCAGCTGGAGGAGGCGACC
Amphipoda        TATTACTGACTGACCGTAATTTAAACACATCTTTTTTTGACCCTAGGGGCGGAGGTGATC
Leptostraca      TACTTTTATTAGATCGTAATATTAAAACAACTTTTTTTGATCCTTTGGGAGGAGGGGATC
Cumacea          TACTTTTGACAGATCGAAATTTAAATACTAGTTTTTTTGATCCAAGAGGAGGAGGTGATC
Euphausiacea     TACTTCTAACAGATCGTAATCTTAACACATCATTTTTTGACCCTGCTGGTGGTGGAGATC
Stomatopoda      TATTGTTAACAGATCGTAATTTAAACACCTCTTTCTTTGACCCAGCAGGAGGAGGAGACC
Isopoda          TATTACTTACAGATCGTAATTTAAACACATCTTTTTTTGACCCCAGAGGAGGAGGAGACC
Anaspidacea      TACTTCTCACTGACCGTAACTTAAATACTTCTTTCTTTGACCCCGCTGGAGGAGGAGATC
Mysida           TACTTTTAACAGATCGTAACTTAAATACTTCTTTTTTTGACCCTGTAGGTGGGGGTGACC
Thermosbaenacea  ------------------------------------------------------------
Spelaeogriphacea ------------------------------------------------------------
Mictacea         ------------------------------------------------------------
Bathynellacea    TATTATTAACAGACCGAAATTTAAATACTTCGTTTTTTGATCCCGCTGGTGGGGGAGATC

Lophogastrida    CTATT-------------------------------------------------------
Tanaidacea       CTGTG-------------------------------------------------------
Reptantia        CTGTT--------------------ATAGTCTA---------------G--CCTGCTCAC
Amphipoda        CTATCCGCCTGTTTATCAAAAACATTTCCACTTATATAATGAGAGGTATAACCTGCCCGG
Leptostraca      CTGTT---AGTTCCCTGAATCCAT-ATGGAATA---------------AATTCTGCTCAA
Cumacea          CCATC----------TCCAAAAAGGTTC--CTT----AATT-------------------
Euphausiacea     CAATTGTCTTTATGTTTTATTTATAAAAGTCTG---------------G--CCTGCCCAC
Stomatopoda      CTGTT--------------------ATGGTCTG---------------G--CCTGCCCAC
Isopoda          CTATTCTCTTGAA---AAATTTC---AAGTAAT---------------C--TCTGCCCAA
Anaspidacea      CATTC--------------TATAT-AAAGTCTA---------------A--CCTGCCCAC
Mysida           CTATT-GCCTGTTTATCAAA--AACATTGCTTTATTTCATATAAAGTAGGACCTGCCCAC
Thermosbaenacea  ------GGCTT--------T--AAG---------TTTAATTTAAGGTCAGGCCTGCTCAC
Spelaeogriphacea ------------------------------------------------------------
Mictacea         ------------------------------------------------------------
Bathynellacea    CAATT------TTCTTCTAGAC--TATAC-CTTA--------GAAGTAAGTTCTGCCCAG

Lophogastrida    ------------------------------------------------------------
Tanaidacea       ------------------------------------------------------------
Reptantia        TG----ACA---T-AAAG-------------TGTTAAA----------------------
Amphipoda        TGT----------------------A----A-AATCAA----------------------
Leptostraca      TG----AAAAAATTAAATAGCC------GAAGTATAACTG------ACTTTGACAAAG--
Cumacea          ----------------------------CAA-CATCGA----------------------
Euphausiacea     TG----AA---AT--------------------TTAAA----------------------
Stomatopoda      TG----ATA--ATTTGAA---------------TTAAA----------------------
Isopoda          TG----AA--------AG-------------GTTTAAA----------------------
Anaspidacea      TG----AA---AT-------------------ATTAAA----------------------
Mysida           TG----TAA--ATT-------------------ATAAA----------------------
Thermosbaenacea  TG----AGT--AT--------------------TTAAA----------------------
Spelaeogriphacea ------------------------------------------------------------
Mictacea         ------------------------------------------------------------
Bathynellacea    TGA----------------------TATTTA-ATTTAA----------------------

Lophogastrida    ------------------------------------------------------------
Tanaidacea       ------------------------------------------------------------
Reptantia        ------------------------------------------------------------
Amphipoda        ------------------------------------------------------------
Leptostraca      ------------------------------------------------------------
Cumacea          ------------------------------------------------------------
Euphausiacea     ------------------------------------------------------------
Stomatopoda      ------------------------------------------------------------
Isopoda          ------------------------------------------------------------
Anaspidacea      ------------------------------------------------------------
Mysida           ------------------------------------------------------------
Thermosbaenacea  ------------------------------------------------------------
Spelaeogriphacea ------------------------------------------------------------
Mictacea         ------------------------------------------------------------
Bathynellacea    ------------------------------------------------------------

Lophogastrida    ------------------------------------------------------------
Tanaidacea       ------------------------------------------------------------
Reptantia        ------------------------------------------------------------
Amphipoda        ------------------------------------------------------------
Leptostraca      ------------------------------------------------------------
Cumacea          ------------------------------------------------------------
Euphausiacea     ------------------------------------------------------------
Stomatopoda      ------------------------------------------------------------
Isopoda          ------------------------------------------------------------
Anaspidacea      ------------------------------------------------------------
Mysida           ------------------------------------------------------------
Thermosbaenacea  ------------------------------------------------------------
Spelaeogriphacea ------------------------------------------------------------
Mictacea         ------------------------------------------------------------
Bathynellacea    ------------------------------------------------------------

Lophogastrida    ------------------------------------------------------------
Tanaidacea       --------------------------------TGTGCTAA-GGTAGC--ATAATCATTTG
Reptantia        --------------TAGCCGCGGTATCTTGACCGTGCAAA-GGTAGC--ATAATCATTAG
Amphipoda        --------------CGGCTGCGGTATATTGACTGTGCTAA-GGTAGC--ATAATAATTTG
Leptostraca      -------------------------------------------TAAC--TTAATAATGTG
Cumacea          ---------------GGTCGCAAACTTCTTTTT-CGATAA-GGGCTCTAAAAGAAATAAC
Euphausiacea     --------------GGGCCGCGGTATTTTGACCGTGCAAATGGTAGC--ATAATCATTAG
Stomatopoda      --------------GGGCCGCGGTATTCTGACCGTGCGAA-GGTAGC--ATAATAATTAG
Isopoda          --------------TGGCTGCAGTATCCTGACTGTGCAAA-GGTAGC--ATAATCATTTG
Anaspidacea      --------------GGGCCGCGGTATATTGACCGTGCGAA-GGTAGC--ATAATCATTAG
Mysida           --------------GGGCTGCAGTATTTTGACTGTGCGAA-GGTAGC--ATAATAGCTTG
Thermosbaenacea  --------------GAGCCGCAGTATTTTGACTGTGTTAA-GGTAGC--ATAATCATTAG
Spelaeogriphacea ------------------------------------------------------------
Mictacea         ------------------------------------------------------------
Bathynellacea    --------------CGGCCGCAGTATTTTAACTGTGCAAA-GGTAGC--ATAATAATTTG

Lophogastrida    ------------------------------------------------------------
Tanaidacea       GCTTTTAATT----AAGGTC-TCGTATGA-AAGGTTTAACATAACT-TTAAAC-GT---C
Reptantia        TTTCTTAATT----GGGAAC-TTGTATGA-NTGGTTGGACA-AAGA-AAAATCTGT---C
Amphipoda        TTATTTAATT----AGTAGC-TGGAATGA-AAGGTTGAACTGATTTTTTAGTTTG----T
Leptostraca      CTTTATAAAT----TAAAGA-TCGTATGA-ACGAATTAATA-TTTAAAAACTGTTT---C
Cumacea          GCTGTTATCCCTAAAGTAAT-TTTAATTTTTAATCT-----------TTAGAGGGTCAAT
Euphausiacea     TCTTTTAATT----GGAGGC-TTGTATGA-ATGGTCGGACA-AGAA-ACAGACTGT---C
Stomatopoda      TCTCCTAATT----AGAGGC-TTGTATGA-ATGGTCGGACA-AGAT-GGAAACTGT---C
Isopoda          TTTTTTAATT----GGAAAC-TGGAATGA-AAGAGGCGACG-AGAG-GTAGGCTTT----
Anaspidacea      TCTTTTAATT----GAAGGC-TGGAATGA-ATGGTTGAACA-AAAA-ATATCCTGT---C
Mysida           CCTTTTAAAA----GGGGGC-TGGAATGA-ACGGTTTCACAA-AGT-GAAAGCTGT---C
Thermosbaenacea  TTTCTTAATT----AGAAGC-TTGTATGA-AAGGTTTGATG-AGGG-AAGAAC--T---G
Spelaeogriphacea ------------------------------------------------------------
Mictacea         ------------------------------------------------------------
Bathynellacea    TTTTCTAATT----AAAAAC-TTGAATGA-AAGAATATATT-ATTAATTAT--TT----T

Lophogastrida    ------------------------------------------------------------
Tanaidacea       T-CCCC----CTCAAATCC-------TAAGTTAGTATCTAGGTGATAAACCCCAGATAAC
Reptantia        T-CTTG---TATTAA-AA------TTGANTTTAACTTCTGAGTGAAAAGGCTCAGATTAG
Amphipoda        TTAATAAATT--------------AAAAAATTAAAGTTAAGGTAAAAATTCTTTAATCTT
Leptostraca      TACTT-------AAAAAA------TTGAATTTAAATTTCATGTTAAAATGCATGAATAAA
Cumacea          TTATT-CATTTATATATGTT--ATATAAATCT-----------ATAGGTATTTTTATATA
Euphausiacea     TTCAA----TTGAATTTA------TTGAATTTAACTTTTAAGTAAAAAGGCTTAAATAAA
Stomatopoda      T-CAA----TACAATTAA------TAAAATTTAATGTTTAAGTAAAAAAGCTTAAATAAT
Isopoda          T-TAT----TACACAAGT------T--AATTTGACATGAAAGTTAAAAGGCTTTTATATT
Anaspidacea      T-CACT---AT-TAAAAT------TAAAATTTGACTTTTAAGTAAAAAGGCTTAAATAGC
Mysida           T-TTGG---AATTAA----A----TTGAACTTGACTTTGTTGTAAAAATGCAGCAATTTA
Thermosbaenacea  T-CTTA----TTAAATATCA----GTGAATTTTAAGTCTTTGAAAGAATTCTTAGATGGG
Spelaeogriphacea ------------------------------------------------------------
Mictacea         ------------------------------------------------------------
Bathynellacea    TTAAAAAAAT-------ACTGT-TAAAAATTTGGAGCTCAAGTAAAAACACTTGTAAGAA

Lophogastrida    ------------------------------------------------------------
Tanaidacea       CCAGAGGGACGACAAGACCCTA-AAAGCTATTTTATTTCGGGTGGA------------CA
Reptantia        CCAGAGGGACGATAAGACCCTATAAAGCTTTATAA-ATTTNT----TAATT---------
Amphipoda        CTAG-GGGACGATAAGACCCTAGAA-GCTTAAT-AAATATA---AATGTTT---------
Leptostraca      AAAA-AAGACGAAAAGACCCTAAAA-G-TTTATAA-------------------------
Cumacea          G----AAGTCG------CCCCA----GCTAAATTA--TTTAC--AATATAA---------
Euphausiacea     TTAAAATGACGATAAGACCCTATAAAACTTGATAATTAAAACTACAAAAAT--------A
Stomatopoda      ATGGAGGGACGATAAGACCCTATAAAGCTTTATGATATTTCTTTTTTGTAT--------A
Isopoda          TCGGCGGGACGATAAGACCCTATAAAACTTTACTAA--------------C--------A
Anaspidacea      ATAGAATGACGATAAGACCCTATAAAGCTTTATATTAA---AAAAATAACT--------A
Mysida           AGTAAGGGACGATAAGACCCTATAAAT-TTTAGA-----GGGTAAA-----GACCTA---
Thermosbaenacea  CTAGAGGGACGATAAGACCCTATAAATCT----TATGG----------------------
Spelaeogriphacea ------------------------------------------------------------
Mictacea         ------------------------------------------------------------
Bathynellacea    AGAGAAAGACGATAAGACCCTATAAAGCTTTAA-ATCTTTA---ATTATTC--------A

Lophogastrida    ------------------------------------------------------------
Tanaidacea       AGGTA---AAGGGCCTAGG------------------------AAGTTTGCTG--GGGCG
Reptantia        ----TCTTCTANNNTTTAT--AAATGATGATGTTAAGAAGATTTATTTGGTTGTAGGGCA
Amphipoda        -------------------TTTAGTCGGTAAAAAAATTT---TTATTTTACTG--GGGCG
Leptostraca      ---------------TAA---ATATTT--TAATTAAAATTA--AATTTTGATG--GGGGT
Cumacea          TCT-------A-TTCTTATA--A--AAATAA------TT---AAATTTTATAG--GGTC-
Euphausiacea     ATTTAGCT----ATTTAA---AATTTATTTAGTGG----ATTTTATTTTATTG--GGGCG
Stomatopoda      AAATA--TTTATTGTTAAC----ATATTTAAAAGTTTA-T-ATTATTTTACTG--GGGCG
Isopoda          ACTTA----TACTATTATT--GAATTAGTAGCAGGTTGTTG---GTTAAGCTG--GGGCG
Anaspidacea      -ATAAGTTTGA-ATTTAA---AAATTATTTATT--TTAA-AAATATTGTGTTG--GGGCG
Mysida           ------TTAAGAAATTAAC-------------AACTCTAACT-CTCTTTGTTG--GGGCA
Thermosbaenacea  -------------------------------------------------GCTG--GGGCG
Spelaeogriphacea ------------------------------------------------------------
Mictacea         ------------------------------------------------------------
Bathynellacea    ATA-------CATATTAAGTTGAATTACTAA--GAATTT------TTTAATTG--GGGCA

Lophogastrida    ------------------------------------------------------------
Tanaidacea       GC-----AAG--TATGATTT----TTACAGCCATATTTTTAATAG-ACTTG--T------
Reptantia        AC-----CGAAGTATAATTAAAGATAACTNCTAA----T--ATT-TCAA------TGATT
Amphipoda        GT--ATTAGTATTTA----------AACTATATT----ACAA------------------
Leptostraca      TT--AT-TATAATAAA-A-------TAGTATTAT------ATATAAAAAAAA--------
Cumacea          TT--ATCGTCTTTTAA---------AATTATTAT----AGGG------------TTTTTA
Euphausiacea     AT-----AAAAATAAAATAA---GTAACTGTTTT----TAATATTTTAATGATAGTTGTC
Stomatopoda      GT-----AAAAGTATATTAAAGACTAACTGCTTT----T--GTTTTTTATAACAATTATA
Isopoda          GC-----AAATATATAA---------ACAATAT-----TAATAT----TAAATATTTAAA
Anaspidacea      AC-----AAAAATAAAAA---TTGTAACTGTTTA-------TTTATTAAA---AACTATA
Mysida           AC-----ATGA--ATAA------ATAACT-----ATTTTAA-----TTTTAACACTTTAA
Thermosbaenacea  GT-----TTA--TATAAAAT------GGATCTGTATAGTAAAGAA-CATTAATT------
Spelaeogriphacea ------------------------------------------------------------
Mictacea         ------------------------------------------------------------
Bathynellacea    AT--AGTAATAATAA----------AACAA--TT----ACAA-----------AATAATA

Lophogastrida    ------------------------------------------------------------
Tanaidacea       --GAGC------AG----TTTCTC--CCTTTTA--------AGGG---------ATTAGA
Reptantia        TTTGTTT-TAATAATA-----ATTGATCCTT-A-------AAAAGATT-AAAGA-CCA-A
Amphipoda        ----------ATAGT--------AGATCCTTTAGA-----TAAAGAAAGAATGGA-AA-A
Leptostraca      -----------------------ACATATTTTA-------TGAA--TA-AAAA-ATTA-A
Cumacea          CTAT-----AAA-CTAAGTTT------------------------------------A-A
Euphausiacea     AT----TTTAA-----A----AGTGATCCTGTAT------TATAGATT-ATAAGATTA-A
Stomatopoda      ATTG-----AAAAT-AA----ATTGATCCATTAT------TAATGATC-ATAAGAACA-A
Isopoda          ATAG-----AAAAT--------TAGAACTTAAGT------TAAAAATT-TA---AACA-A
Anaspidacea      ATAA-----AAGAAAA-----AGTGATCCTTTAG------TAAAGATT-AAAAGATTA-A
Mysida           AT---G------AAT---TTTA--GAGCCAAAGA------TTTGCAAA----AGAAAC-A
Thermosbaenacea  --TATG------AT----TTTATTGAACTTTTAT------TAGAG--T--AAAAAATA-A
Spelaeogriphacea ------------------------------------------------------------
Mictacea         ------------------------------------------------------------
Bathynellacea    ATTA-----AATAATAAGTTTTTAGATCCTACAAATATAATAATGACT-ATTAGA-AA-A

Lophogastrida    ------------------------------------------------------------
Tanaidacea       GTTACTTTAGGGATAACAGCACAATTCTC-TATAATAGACCTAATTGTCTAG-GGAGTTT
Reptantia        GTTACTTTAGGGATAACAGCGTAATTTAT-CCTGAGAGTCCTTATCAAAGGA-GAAGTTT
Amphipoda        GTTACTCTAGGGATAACAGTGCAATATTT-TTGGAGAGATCTTATCGATAAA-TATGTTT
Leptostraca      ATTACTTTAGGGATAACAGAGTAATATTTCCTAAAAAGATCATATTTAAAGG-ATAGATT
Cumacea          GTTAAA--AAGAAAGACA--GTACTCATT-CATGTGACCTTTTATA-------CAAGTTT
Euphausiacea     GTTACTTTAGGGATAACAGCGTAATTTTC-TTTAAGAGTTCTTATCTACAAG-AAAGATT
Stomatopoda      GTTACTTTAGGGATAACAGCGTAATTTTT-CTTGAGAGTTCTCATCGAAAGA-AAAGTTT
Isopoda          GTTACTTTAGGGATAACAGCATAATTTTT-CTCGATAGTTCTTATTGGCAGA-AAAGTTT
Anaspidacea      GTTACTTTAGGGATAACAGCGTAATCTTT-TTTAAGAGTTCATATCGACAAA-AAGACTT
Mysida           AATACTTTAGGGATAACAGCGTAATTGTC-CCGGAGAGCTCGCATCAATGGG-ACAGTTT
Thermosbaenacea  GTTACTTTAGGGATAACAGCACAATCCTT-TTTTGGAGCTCGAATCTACAAG-AGGGATT
Spelaeogriphacea ------------------------------------------------------------
Mictacea         ------------------------------------------------------------
Bathynellacea    GTTACTTTAGGGATAACAGCGTAATTTTT-CTGGAGAGTTCTTATCAATAGA-AAAGATT

Lophogastrida    ------------------------------------------------------------
Tanaidacea       GTGACCTCGATGTTGAATTA---------------------------------GG----G
Reptantia        GCGACCTCGATGTTGAATTAAAAT--GTCTATTCAGTGCAGCAGC-TGAN-----NN-NN
Amphipoda        GCAACCTCGATGTTGAATTAGGATA--TCTACA---TGGAGCAGAAAATATAG-TAG-AG
Leptostraca      ACTACCTCGATGTTGAATTATTTT--ATCTTTAGAATGCAGGAGT-TTTAAAA-AGT-TT
Cumacea          TC-------------AATTAAA------------------AAACAAATTATTA-TGC-TA
Euphausiacea     GCGACCTCGATGTTGAATTAAAAG--TTCTTTAAGGTGTAGCAGC-TTTAAT--A-G-AA
Stomatopoda      GCGACCTCGATGTTGAATTAAGGT--TACCTTAAGGTGCAGCAGT-TTTA----------
Isopoda          ATGACCTCGATGTTGAATTGAGAG--TCCTTTAAGGTGCAGCAGC-TTTAAA--AGG-CA
Anaspidacea      GCGACCTCGATGTTGAATTAAGAA--GTCCTTTTGGTGTAGCAGT-TAAAA---AGG-AA
Mysida           GCGACCTCGATGTTGAATTAAAGAA--CCTCCTTGGGGCAGCT---CTTAAGCGAGGT--
Thermosbaenacea  GTGACCTCGATGTTGAATTACTAAT--TTTTTTATGTGCAGAGGC-ATAAATAAA----G
Spelaeogriphacea ------------------------------------------------------------
Mictacea         ------------------------------------------------------------
Bathynellacea    TCGACCTCGATGTTGAATTATATAAATTATATA---TGTAAAAGTATATATTT-TT---A

Lophogastrida    ------------------------------------------------------------
Tanaidacea       AGTCT-------------------------------------------------------
Reptantia        AGTCTGTTCGACCT----------------------------------------------
Amphipoda        GGTTTGTTCAACCT----------------------------------------------
Leptostraca      GGTTTGTTCACCCA----------------------------------------------
Cumacea          CC----------------------------------------------------------
Euphausiacea     GGTCTGTTCGACCT----------------------------------------------
Stomatopoda      ------------------------------------------------------------
Isopoda          -GTCTGTTCGACTG----------------------------------------------
Anaspidacea      GGTCTGTTCGGCCT----------------------------------------------
Mysida           -GCCTGTTCGGCC-----------------------------------------------
Thermosbaenacea  AGTCTGTTCG--------------------------------------------------
Spelaeogriphacea ------------------------------------------------------------
Mictacea         ------------------------------------------------------------
Bathynellacea    AGTCTGTTCGACTA----------------------------------------------

Lophogastrida    ------------------------------------------------------------
Tanaidacea       ------------------------------------------------------------
Reptantia        ------------------------------------------------------------
Amphipoda        ------------------------------------------------------------
Leptostraca      ------------------------------------------------------------
Cumacea          ------------------------------------------------------------
Euphausiacea     ------------------------------------------------------------
Stomatopoda      ------------------------------------------------------------
Isopoda          ------------------------------------------------------------
Anaspidacea      ------------------------------------------------------------
Mysida           ------------------------------------------------------------
Thermosbaenacea  ------------------------------------------------------------
Spelaeogriphacea ------------------------------------------------------------
Mictacea         ------------------------------------------------------------
Bathynellacea    ------------------------------------------------------------

Lophogastrida    ------------------------------------------------------------
Tanaidacea       ------------------------------------------------------------
Reptantia        ------------------------------------------------------------
Amphipoda        ------------------------------------------------------------
Leptostraca      ------------------------------------------------------------
Cumacea          ------------------------------------------------------------
Euphausiacea     ------------------------------------------------------------
Stomatopoda      ------------------------------------------------------------
Isopoda          ------------------------------------------------------------
Anaspidacea      ------------------------------------------------------------
Mysida           ------------------------------------------------------------
Thermosbaenacea  ------------------------------------------------------------
Spelaeogriphacea ------------------------------------------------------------
Mictacea         ------------------------------------------------------------
Bathynellacea    ------------------------------------------------------------

Lophogastrida    ------------------------------------------------------------
Tanaidacea       ------------------------------------------------------------
Reptantia        ------------------------------------------------------------
Amphipoda        ------------------------------------------------------------
Leptostraca      ------------------------------------------------------------
Cumacea          ------------------------------------------------------------
Euphausiacea     ------------------------------------------------------------
Stomatopoda      ------------------------------------------------------------
Isopoda          ------------------------------------------------------------
Anaspidacea      ------------------------------------------------------------
Mysida           ------------------------------------------------------------
Thermosbaenacea  ------------------------------------------------------------
Spelaeogriphacea ------------------------------------------------------------
Mictacea         ------------------------------------------------------------
Bathynellacea    ------------------------------------------------------------

Lophogastrida    ------------------------------------------------------------
Tanaidacea       ------------------------TTAG---------------ATGG-------------
Reptantia        ------------------------TT----------------------------------
Amphipoda        ------------------------TTAAAA-T-----------TCTACATGATCTGAGTT
Leptostraca      -----------------------ATTAAAAAT--------------ACA-----------
Cumacea          ------------------------------------------------------------
Euphausiacea     ------------------------TTAAA-TT-----------TTTAC--------A---
Stomatopoda      ------------------------------------------------------------
Isopoda          ------------------------TT----------------------------------
Anaspidacea      ------------------------TTA---------------------------------
Mysida           -----------------------ATAAAA-TC-----------TTTACGTGATCTGAGTT
Thermosbaenacea  ------ACTT--------------TTAAT-AT-----------AGTA-------------
Spelaeogriphacea ------------------------------------------------------------
Mictacea         ------------------------------------------------------------
Bathynellacea    ------------------------CTAAGA-T-----------TAT--------------

Lophogastrida    ------------------------------------
Tanaidacea       CAG---------------------------------
Reptantia        ------------------------------------
Amphipoda        CAAACC-----------------GGAG---------
Leptostraca      ------------------------------------
Cumacea          ------------------------------------
Euphausiacea     ------------------------------------
Stomatopoda      ------------------------------------
Isopoda          ------------------------------------
Anaspidacea      ------------------------------------
Mysida           CAGACC------------------------------
Thermosbaenacea  CA----------------------------------
Spelaeogriphacea ------------------------------------
Mictacea         ------------------------------------
Bathynellacea    ------------------------------------

Lophogastrida    1011100110110011110111110010100001103102001011101?0012010110
Tanaidacea       110011020000001112{01}10?100000010101{01}1300{012}001111100?00{01}200-011
Reptantia        10101004111100111100-0011{01}{01}1100011103102020-0000001012011100
Amphipoda        0-000--100{01}0000110{01}102100000010000--310{01}001011100?00{01}200-000
Leptostraca      10100110102010001100-0000001021110--3102011000000?0112010110
Cumacea          11001103100000111{12}1?????0000010100--3000?01111100?1012010010
Euphausiacea     101010040010100111010111101110001110310200100110000012010100
Stomatopoda      10101001102010111100-00011111000020-30?20010001000101100-111
Isopoda          0-000--100{01}0000110110110000003-10{01}113{01}02001011100?000200-010
Anaspidacea      0-000--11010010111010101110110001111300200100?100?001200-110
Mysida           1011110300110011110111110010100011103102001011101?00{01}2010100
Thermosbaenacea  1110110100000{01}010-0-----???0?1000{01}1-3?02011111100?0012110100
Spelaeogriphacea 1110110100{01}{01}00010-{01}-----0??0?000?{01}1{01}3?02011111100?00{01}210-0?0
Mictacea         1100110100100001010-----0????101?1113??2011111100?000200-110
Bathynellacea    0-000--0000000010-1-----???0?21101{01}12002110-0?100?000200-111

Lophogastrida    100311-01403110001403110001403110001001110000000010111330010
Tanaidacea       0--2111112030000010-30{01}00010-30{01}000-112{01}000000000000{01}{01}110020
Reptantia        2100101013031011012031011010-3101100--000100--10010000111010
Amphipoda        0--20---10-30000010?31{01}00010-3110001102{01}0001--011010{01}1330021
Leptostraca      1{01}0210001112100001112100001112100000--2??000010100000012000-
Cumacea          1003111110-300000140301000140301000-112100000000100011120020
Euphausiacea     200310101203100001203100001203100001--0000001100000000110010
Stomatopoda      0--2100010-21000010-21000010-2100000--00?00{01}--010?0000110110
Isopoda          0--3120010-30100010-30100010-301000-01210001--011011112101{01}1
Anaspidacea      100320001403200001403200001403200000--0010000000000000310010
Mysida           1003111014030{01}00014030{01}00014030{01}000-001110000000010{01}{01}{01}110010
Thermosbaenacea  1000111010-300000120300000120300000---2100000000000000100010
Spelaeogriphacea 0--311{01}1120301000120301000120301000-1?2100{01}{01}1{01}0{01}{01}00111110010
Mictacea         0--30---120301000120301000120301000-1?2100100001110111110011
Bathynellacea    100{12}10001101100001101100001101100000--00000011000?0000---020

Lophogastrida    2110101000101111111??11102111121100002-1040?110??????????
Tanaidacea       211010{12}20100011111411101030--100100002-11411111110-10000?
Reptantia        1110301100111111110001111211012111021111020{01}0000-1000{01}11{02}
Amphipoda        021010100010010111301112020--100100002-1{01}4122-01011000002
Leptostraca      -00101000100?00000-00100000--100100012-101000000010011010
Cumacea          211030{12}00{01}000111114??111140--1?01?0002-114101111111000002
Euphausiacea     211100100011111111?00111131110211000110200020000-0-0101{01}?
Stomatopoda      2110301000111101110001100010-1101001111101000000-0-000111
Isopoda          011010{23}201000101114111110310-100100002-114121111111100002
Anaspidacea      1110{01}0100010011100-0011004111021100202-10002000001000001?
Mysida           2110{12}010001111111120111103111121100002-104001101011100012
Thermosbaenacea  211010201010011010411101140--0011?0002-?{01}30100012110?????
Spelaeogriphacea 211010{12}00000?1???14??111030--?10110002-?14???????????????
Mictacea         2110101000?0?????????111040--???110002-?14????1??????????
Bathynellacea    1101002011?0?1???????101150--0??1?000111000???0?-????????
	;
End;

BEGIN mrbayes;
	charset 18S = 1-3249;
	charset 28S = 3250-6590;
	charset COI = 6591-7205;
	charset 16S = 7206-8316;
	charset morphology = 8317-8493;
	partition favoured = 5: 18S, 28S, COI, 16S, morphology;
	exclude 82-140 303-361 403-420 547-810 1125-1169 1379-1409 1422-1466 1514-1589 1636-1719 1737-2446 2824-2834 2881-2955 2986-3043 3099-3126 3175-3186 3250-4590 4621 4646-4648 4660 4667-4712 4723-4754 4763-5116 5134-5145 5155 5156 5168-5172 5178-5183 5227-5234 5246 5247 5279-5281 5303-5310 5335-5345
5369-5579 5598 5599 5615 5624 5625 5680-5691 5703-5716 5742-5745 5767 5768
5781-5783 5812-5815 5825 5835-5838 5876-6590 7206-7225 7233-7251 7263-7293 7299-7455 7481 7488 7489 7511-7514 7521
7530 7542-7549 7557-7569 7577-7584 7657-7687 7698-7704 7712-7724 7734 7735
7743-7747 7758-7764 7775-7778 7785-7787 7803-7821 7834-7840 7848 7849 7859
7890 7913 7944-7948 7965 7966 7972-7979 7994-8316;
	set partition = favoured;
END;
